# Supplementary material for: Variation and disparity within the inner ear and trigeminus of the tenrecomorpha
Source: Commun Biol. 2025 Jul 23;8:1090. doi: 10.1038/s42003-025-08489-8 (PMC12284173; doi:10.1038/s42003-025-08489-8)
Supplement: Supplementary file 3 — Supplementary Data 1 [file 42003_2025_8489_MOESM3_ESM.zip]

Archive with 79 entries (76 files):
- Fixed_Landmarks/
- Fixed_Landmarks/E_telfari_1803_L-cochlea.mrk.json
- Fixed_Landmarks/G_aurita_mirror_cochlea_.mrk.json
- Fixed_Landmarks/H_semispinosus_275201_mirror.mrk.json
- Fixed_Landmarks/Micropot_lamottei__FMNH_162893_L_cochlea.mrk.json
- Fixed_Landmarks/Micropot_ruwenzorii_207665_L_cochlea.mrk.json
- Fixed_Landmarks/M_brevicaudata_275243_L_cochlea.mrk.json
- Fixed_Landmarks/M_cowani_275000_L_cochlea.mrk.json
- Fixed_Landmarks/M_drouhardi_275088_L_cochlea.mrk.json
- Fixed_Landmarks/M_fotsifotsy_275281_Left_cochlea.mrk.json
- Fixed_Landmarks/M_gymnorhyncha_275136_L_cochlea.mrk.json
- Fixed_Landmarks/M_jobihely_274987__L_cochlea.mrk.json
- Fixed_Landmarks/M_longicaudata_2745145_L_cochlea.mrk.json
- Fixed_Landmarks/M_mergulus_100689_L_cochlea.mrk.json
- Fixed_Landmarks/M_parvula_275364__L_cochlea.mrk.json
- Fixed_Landmarks/M_soricoides_275297_L_cochlea.mrk.json
- Fixed_Landmarks/M_taiva_275289__L_cochlea.mrk.json
- Fixed_Landmarks/M_thomasi_275357_L_cochlea_fixed.mrk.json
- Fixed_Landmarks/N_dobsoni_275209_L-cochlea.mrk.json
- Fixed_Landmarks/N_talazaci_207003_L_cochlea.mrk.json
- Fixed_Landmarks/O_hova_275191__L_cochlea.mrk.json
- Fixed_Landmarks/O_tetradactylus_31243_mirror_cochlea.mrk.json
- Fixed_Landmarks/P_velox_5334_L_cochlea.mrk.json
- Fixed_Landmarks/S_setosus_170536_fixed.mrk.json
- Fixed_Landmarks/T_ecaudatus_100374_fixed.mrk.json
- Inner_Ears/
- Inner_Ears/E_telfairi_AMNH_170599_L.ply
- Inner_Ears/E_telfairi_AMNH_170599_R.ply
- Inner_Ears/G_aurita_FMNH_173143_R.ply
- Inner_Ears/H_semi_AMNH_275201_R.ply
- Inner_Ears/Micropot_lamottei_FMNH_162893_L.ply
- Inner_Ears/Micropot_ruwenzorii_FMNH_207665_L.ply
- Inner_Ears/M_brev_AMNH_275743_L.ply
- Inner_Ears/M_cowani_AMNH_275000_L.ply
- Inner_Ears/M_drouhardi_AMNH_275088_L.ply
- Inner_Ears/M_fotsifotsy_AMNH_275281_L.ply
- Inner_Ears/M_gymnorhyncha_AMNH_275136_L.ply
- Inner_Ears/M_jobihely_AMNH_274987_L.ply
- Inner_Ears/M_longicaudata_AMNH_275145_L.ply
- Inner_Ears/M_mergulus_AMNH_100689_L.ply
- Inner_Ears/M_parvula_AMNH_275364_L.ply
- Inner_Ears/M_soricoides_AMNH_275297_L.ply
- Inner_Ears/M_taiva_AMNH_275289_L.ply
- Inner_Ears/M_thomasi_AMNH_275357_L.ply
- Inner_Ears/N_dobsoni_AMNH_275209_L.ply
- Inner_Ears/N_talazaci_AMNH_207003_L.ply
- Inner_Ears/N_talazaci_AMNH_207003_R.ply
- Inner_Ears/O_hova_AMNH_275191_L.ply
- Inner_Ears/O_hova_AMNH_275191_R.ply
- Inner_Ears/O_tetradactylus_AMNH_31243_R.ply
- Inner_Ears/P_velox_AMNH_5334_L.ply
- Inner_Ears/S_setosus_AMNH_170536_R.ply
- Inner_Ears/T_ecaudatus_AMNH_100374_L.ply
- Curved_Landmarks/
- Curved_Landmarks/curveslide.csv
- Curved_Landmarks/E_telfairi_merged_revisions.mrk.json
- Curved_Landmarks/G_aurita_mirror_cochlea_merged.mrk.json
- Curved_Landmarks/H_semispinosus_cochlea.mrk.json
- Curved_Landmarks/Micropot_lamottei_merged.mrk.json
- Curved_Landmarks/Micropot_ruwenzorii_merged.mrk.json
- Curved_Landmarks/M_brevicaudata_merged.mrk.json
- Curved_Landmarks/M_cowani_merged.mrk.json
- Curved_Landmarks/M_drouhardi_merged.mrk.json
- Curved_Landmarks/M_fotsyfotsy_merged.mrk.json
- Curved_Landmarks/M_gymnorhyncha_merged.mrk.mrk.json
- Curved_Landmarks/M_jobihely_merged.mrk.json
- Curved_Landmarks/M_longicaudata_merged.mrk.json
- Curved_Landmarks/M_mergulus_merged_revised_2.mrk.json
- Curved_Landmarks/M_parvula_merged.mrk.json
- Curved_Landmarks/M_soricoides_merged.mrk.json
- Curved_Landmarks/M_taiva_merged.mrk.json
- Curved_Landmarks/M_thomasi_merged.mrk.json
- Curved_Landmarks/N_dobsoni_merged.mrk.json
- Curved_Landmarks/N_talazaci_merged.mrk.json
- Curved_Landmarks/O_hova_merged.mrk.json
- Curved_Landmarks/O_tetradactylus_merged.mrk.json
- Curved_Landmarks/P_velox_merged.mrk.json
- Curved_Landmarks/S_setosus_merged.mrk.json
- Curved_Landmarks/T_ecaudatus_merged.mrk.json
