# Supplementary material for: Variation and disparity within the inner ear and trigeminus of the tenrecomorpha
Source: Commun Biol. 2025 Jul 23;8:1090. doi: 10.1038/s42003-025-08489-8 (PMC12284173; doi:10.1038/s42003-025-08489-8)
Supplement: Supplementary file 3 — Supplementary Data 1 [file 42003_2025_8489_MOESM3_ESM.zip › Fixed_Landmarks/T_ecaudatus_100374_fixed.mrk.json]

{
    "@schema": "https://raw.githubusercontent.com/slicer/slicer/master/Modules/Loadable/Markups/Resources/Schema/markups-schema-v1.0.3.json#",
    "markups": [
        {
            "type": "Fiducial",
            "coordinateSystem": "LPS",
            "coordinateUnits": "mm",
            "locked": false,
            "fixedNumberOfControlPoints": false,
            "labelFormat": "%N-%d",
            "lastUsedControlPointNumber": 6,
            "controlPoints": [
                {
                    "id": "1",
                    "label": "F-1",
                    "description": "",
                    "associatedNodeID": "",
                    "position": [10607.720703125, 9137.1962890625, 6967.689453125],
                    "orientation": [-1.0, -0.0, -0.0, -0.0, -1.0, -0.0, 0.0, 0.0, 1.0],
                    "selected": true,
                    "locked": false,
                    "visibility": true,
                    "positionStatus": "defined"
                },
                {
                    "id": "2",
                    "label": "F-2",
                    "description": "",
                    "associatedNodeID": "",
                    "position": [10606.236328125, 9137.3818359375, 6966.2568359375],
                    "orientation": [-1.0, -0.0, -0.0, -0.0, -1.0, -0.0, 0.0, 0.0, 1.0],
                    "selected": true,
                    "locked": false,
                    "visibility": true,
                    "positionStatus": "defined"
                },
                {
                    "id": "3",
                    "label": "F-3",
                    "description": "",
                    "associatedNodeID": "",
                    "position": [10607.58203125, 9137.4287109375, 6965.68896484375],
                    "orientation": [-1.0, -0.0, -0.0, -0.0, -1.0, -0.0, 0.0, 0.0, 1.0],
                    "selected": true,
                    "locked": false,
                    "visibility": true,
                    "positionStatus": "defined"
                },
                {
                    "id": "4",
                    "label": "F-4",
                    "description": "",
                    "associatedNodeID": "",
                    "position": [10604.8759765625, 9136.8818359375, 6966.7421875],
                    "orientation": [-1.0, -0.0, -0.0, -0.0, -1.0, -0.0, 0.0, 0.0, 1.0],
                    "selected": true,
                    "locked": false,
                    "visibility": true,
                    "positionStatus": "defined"
                },
                {
                    "id": "5",
                    "label": "F-5",
                    "description": "",
                    "associatedNodeID": "",
                    "position": [10606.28125, 9136.912109375, 6964.8642578125],
                    "orientation": [-1.0, -0.0, -0.0, -0.0, -1.0, -0.0, 0.0, 0.0, 1.0],
                    "selected": true,
                    "locked": false,
                    "visibility": true,
                    "positionStatus": "defined"
                },
                {
                    "id": "6",
                    "label": "F-6",
                    "description": "",
                    "associatedNodeID": "",
                    "position": [10605.3916015625, 9134.9990234375, 6964.75732421875],
                    "orientation": [-1.0, -0.0, -0.0, -0.0, -1.0, -0.0, 0.0, 0.0, 1.0],
                    "selected": true,
                    "locked": false,
                    "visibility": true,
                    "positionStatus": "defined"
                }
            ],
            "measurements": [],
            "display": {
                "visibility": true,
                "opacity": 1.0,
                "color": [0.4, 1.0, 1.0],
                "selectedColor": [1.0, 0.500008, 0.500008],
                "activeColor": [0.4, 1.0, 0.0],
                "propertiesLabelVisibility": false,
                "pointLabelsVisibility": true,
                "textScale": 3.0,
                "glyphType": "Sphere3D",
                "glyphScale": 3.0,
                "glyphSize": 5.0,
                "useGlyphScale": true,
                "sliceProjection": false,
                "sliceProjectionUseFiducialColor": true,
                "sliceProjectionOutlinedBehindSlicePlane": false,
                "sliceProjectionColor": [1.0, 1.0, 1.0],
                "sliceProjectionOpacity": 0.6,
                "lineThickness": 0.2,
                "lineColorFadingStart": 1.0,
                "lineColorFadingEnd": 10.0,
                "lineColorFadingSaturation": 1.0,
                "lineColorFadingHueOffset": 0.0,
                "handlesInteractive": false,
                "translationHandleVisibility": true,
                "rotationHandleVisibility": true,
                "scaleHandleVisibility": true,
                "interactionHandleScale": 3.0,
                "snapMode": "toVisibleSurface"
            }
        }
    ]
}
