# Supplementary material for: Variation and disparity within the inner ear and trigeminus of the tenrecomorpha
Source: Commun Biol. 2025 Jul 23;8:1090. doi: 10.1038/s42003-025-08489-8 (PMC12284173; doi:10.1038/s42003-025-08489-8)
Supplement: Supplementary file 3 — Supplementary Data 1 [file 42003_2025_8489_MOESM3_ESM.zip › Curved_Landmarks/curveslide.csv]

before	slide	after
122	123	124
123	124	125
124	125	126
125	126	127
126	127	128
127	128	129
128	129	130
129	130	131
130	131	132
131	132	133
132	133	134
133	134	135
134	135	136
135	136	137
136	137	138
137	138	139
138	139	140
139	140	141
