# Supplementary material for: Variation and disparity within the inner ear and trigeminus of the tenrecomorpha
Source: Commun Biol. 2025 Jul 23;8:1090. doi: 10.1038/s42003-025-08489-8 (PMC12284173; doi:10.1038/s42003-025-08489-8)
Supplement: Supplementary file 3 — Supplementary Data 1 [file 42003_2025_8489_MOESM3_ESM.zip › Curved_Landmarks/G_aurita_mirror_cochlea_merged.mrk.json]

{
    "@schema": "https://raw.githubusercontent.com/slicer/slicer/master/Modules/Loadable/Markups/Resources/Schema/markups-schema-v1.0.3.json#",
    "markups": [
        {
            "type": "Curve",
            "coordinateSystem": "LPS",
            "coordinateUnits": "mm",
            "locked": false,
            "fixedNumberOfControlPoints": false,
            "labelFormat": "%N-%d",
            "lastUsedControlPointNumber": 197,
            "controlPoints": [
                {
                    "id": "1",
                    "label": "MarkupsCurve_2-1",
                    "description": "",
                    "associatedNodeID": "",
                    "position": [8.603304862976074, 7.769962787628174, -5.277705669403076],
                    "orientation": [-1.0, -0.0, -0.0, -0.0, -1.0, -0.0, 0.0, 0.0, 1.0],
                    "selected": true,
                    "locked": false,
                    "visibility": true,
                    "positionStatus": "defined"
                },
                {
                    "id": "2",
                    "label": "mergedMarkupsNode-2",
                    "description": "",
                    "associatedNodeID": "",
                    "position": [8.399897575378418, 7.827062129974365, -5.284562587738037],
                    "orientation": [-1.0, -0.0, -0.0, -0.0, -1.0, -0.0, 0.0, 0.0, 1.0],
                    "selected": true,
                    "locked": false,
                    "visibility": true,
                    "positionStatus": "defined"
                },
                {
                    "id": "3",
                    "label": "MarkupsCurve_2-2",
                    "description": "",
                    "associatedNodeID": "",
                    "position": [8.26830005645752, 7.9916300773620605, -5.2581963539123535],
                    "orientation": [-1.0, -0.0, -0.0, -0.0, -1.0, -0.0, 0.0, 0.0, 1.0],
                    "selected": true,
                    "locked": false,
                    "visibility": true,
                    "positionStatus": "defined"
                },
                {
                    "id": "4",
                    "label": "mergedMarkupsNode-4",
                    "description": "",
                    "associatedNodeID": "",
                    "position": [8.189604759216309, 8.174700736999512, -5.184076309204102],
                    "orientation": [-1.0, -0.0, -0.0, -0.0, -1.0, -0.0, 0.0, 0.0, 1.0],
                    "selected": true,
                    "locked": false,
                    "visibility": true,
                    "positionStatus": "defined"
                },
                {
                    "id": "5",
                    "label": "mergedMarkupsNode-5",
                    "description": "",
                    "associatedNodeID": "",
                    "position": [8.222639083862305, 8.356226921081543, -5.074093341827393],
                    "orientation": [-1.0, -0.0, -0.0, -0.0, -1.0, -0.0, 0.0, 0.0, 1.0],
                    "selected": true,
                    "locked": false,
                    "visibility": true,
                    "positionStatus": "defined"
                },
                {
                    "id": "6",
                    "label": "mergedMarkupsNode-6",
                    "description": "",
                    "associatedNodeID": "",
                    "position": [8.3253755569458, 8.502537727355957, -4.954780578613281],
                    "orientation": [-1.0, -0.0, -0.0, -0.0, -1.0, -0.0, 0.0, 0.0, 1.0],
                    "selected": true,
                    "locked": false,
                    "visibility": true,
                    "positionStatus": "defined"
                },
                {
                    "id": "7",
                    "label": "MarkupsCurve_2-3",
                    "description": "",
                    "associatedNodeID": "",
                    "position": [8.482999801635742, 8.598791122436523, -4.844379901885986],
                    "orientation": [-1.0, -0.0, -0.0, -0.0, -1.0, -0.0, 0.0, 0.0, 1.0],
                    "selected": true,
                    "locked": false,
                    "visibility": true,
                    "positionStatus": "defined"
                },
                {
                    "id": "8",
                    "label": "mergedMarkupsNode-8",
                    "description": "",
                    "associatedNodeID": "",
                    "position": [8.677824020385742, 8.630553245544434, -4.760207176208496],
                    "orientation": [-1.0, -0.0, -0.0, -0.0, -1.0, -0.0, 0.0, 0.0, 1.0],
                    "selected": true,
                    "locked": false,
                    "visibility": true,
                    "positionStatus": "defined"
                },
                {
                    "id": "9",
                    "label": "MarkupsCurve_2-4",
                    "description": "",
                    "associatedNodeID": "",
                    "position": [8.88409423828125, 8.594096183776855, -4.7096266746521],
                    "orientation": [-1.0, -0.0, -0.0, -0.0, -1.0, -0.0, 0.0, 0.0, 1.0],
                    "selected": true,
                    "locked": false,
                    "visibility": true,
                    "positionStatus": "defined"
                },
                {
                    "id": "10",
                    "label": "mergedMarkupsNode-10",
                    "description": "",
                    "associatedNodeID": "",
                    "position": [9.076024055480955, 8.501565933227539, -4.681396007537842],
                    "orientation": [-1.0, -0.0, -0.0, -0.0, -1.0, -0.0, 0.0, 0.0, 1.0],
                    "selected": true,
                    "locked": false,
                    "visibility": true,
                    "positionStatus": "defined"
                },
                {
                    "id": "11",
                    "label": "MarkupsCurve_2-5",
                    "description": "",
                    "associatedNodeID": "",
                    "position": [9.229979515075684, 8.352387428283691, -4.67038106918335],
                    "orientation": [-1.0, -0.0, -0.0, -0.0, -1.0, -0.0, 0.0, 0.0, 1.0],
                    "selected": true,
                    "locked": false,
                    "visibility": true,
                    "positionStatus": "defined"
                },
                {
                    "id": "12",
                    "label": "mergedMarkupsNode-12",
                    "description": "",
                    "associatedNodeID": "",
                    "position": [9.316821098327637, 8.15684700012207, -4.686215877532959],
                    "orientation": [-1.0, -0.0, -0.0, -0.0, -1.0, -0.0, 0.0, 0.0, 1.0],
                    "selected": true,
                    "locked": false,
                    "visibility": true,
                    "positionStatus": "defined"
                },
                {
                    "id": "13",
                    "label": "mergedMarkupsNode-13",
                    "description": "",
                    "associatedNodeID": "",
                    "position": [9.341108322143556, 7.94560956954956, -4.723172664642334],
                    "orientation": [-1.0, -0.0, -0.0, -0.0, -1.0, -0.0, 0.0, 0.0, 1.0],
                    "selected": true,
                    "locked": false,
                    "visibility": true,
                    "positionStatus": "defined"
                },
                {
                    "id": "14",
                    "label": "MarkupsCurve_2-6",
                    "description": "",
                    "associatedNodeID": "",
                    "position": [9.301281929016112, 7.740496635437012, -4.775221347808838],
                    "orientation": [-1.0, -0.0, -0.0, -0.0, -1.0, -0.0, 0.0, 0.0, 1.0],
                    "selected": true,
                    "locked": false,
                    "visibility": true,
                    "positionStatus": "defined"
                },
                {
                    "id": "15",
                    "label": "mergedMarkupsNode-15",
                    "description": "",
                    "associatedNodeID": "",
                    "position": [9.198113441467283, 7.560283184051514, -4.829955577850342],
                    "orientation": [-1.0, -0.0, -0.0, -0.0, -1.0, -0.0, 0.0, 0.0, 1.0],
                    "selected": true,
                    "locked": false,
                    "visibility": true,
                    "positionStatus": "defined"
                },
                {
                    "id": "16",
                    "label": "mergedMarkupsNode-16",
                    "description": "",
                    "associatedNodeID": "",
                    "position": [9.042861938476564, 7.424614906311035, -4.8916015625],
                    "orientation": [-1.0, -0.0, -0.0, -0.0, -1.0, -0.0, 0.0, 0.0, 1.0],
                    "selected": true,
                    "locked": false,
                    "visibility": true,
                    "positionStatus": "defined"
                },
                {
                    "id": "17",
                    "label": "mergedMarkupsNode-17",
                    "description": "",
                    "associatedNodeID": "",
                    "position": [8.855162620544434, 7.339653015136719, -4.956043243408203],
                    "orientation": [-1.0, -0.0, -0.0, -0.0, -1.0, -0.0, 0.0, 0.0, 1.0],
                    "selected": true,
                    "locked": false,
                    "visibility": true,
                    "positionStatus": "defined"
                },
                {
                    "id": "18",
                    "label": "MarkupsCurve_2-7",
                    "description": "",
                    "associatedNodeID": "",
                    "position": [8.652156829833984, 7.29644775390625, -5.01111364364624],
                    "orientation": [-1.0, -0.0, -0.0, -0.0, -1.0, -0.0, 0.0, 0.0, 1.0],
                    "selected": true,
                    "locked": false,
                    "visibility": true,
                    "positionStatus": "defined"
                },
                {
                    "id": "19",
                    "label": "mergedMarkupsNode-19",
                    "description": "",
                    "associatedNodeID": "",
                    "position": [8.443770408630371, 7.332042694091797, -5.050360679626465],
                    "orientation": [-1.0, -0.0, -0.0, -0.0, -1.0, -0.0, 0.0, 0.0, 1.0],
                    "selected": true,
                    "locked": false,
                    "visibility": true,
                    "positionStatus": "defined"
                },
                {
                    "id": "20",
                    "label": "MarkupsCurve_2-8",
                    "description": "",
                    "associatedNodeID": "",
                    "position": [8.252229690551758, 7.429380416870117, -5.048152446746826],
                    "orientation": [-1.0, -0.0, -0.0, -0.0, -1.0, -0.0, 0.0, 0.0, 1.0],
                    "selected": true,
                    "locked": false,
                    "visibility": true,
                    "positionStatus": "defined"
                },
                {
                    "id": "21",
                    "label": "mergedMarkupsNode-21",
                    "description": "",
                    "associatedNodeID": "",
                    "position": [8.092218399047852, 7.565931797027588, -5.0011467933654785],
                    "orientation": [-1.0, -0.0, -0.0, -0.0, -1.0, -0.0, 0.0, 0.0, 1.0],
                    "selected": true,
                    "locked": false,
                    "visibility": true,
                    "positionStatus": "defined"
                },
                {
                    "id": "22",
                    "label": "MarkupsCurve_2-9",
                    "description": "",
                    "associatedNodeID": "",
                    "position": [7.97667121887207, 7.731900215148926, -4.926095962524414],
                    "orientation": [-1.0, -0.0, -0.0, -0.0, -1.0, -0.0, 0.0, 0.0, 1.0],
                    "selected": true,
                    "locked": false,
                    "visibility": true,
                    "positionStatus": "defined"
                },
                {
                    "id": "23",
                    "label": "mergedMarkupsNode-23",
                    "description": "",
                    "associatedNodeID": "",
                    "position": [7.91818904876709, 7.918058395385742, -4.834832668304443],
                    "orientation": [-1.0, -0.0, -0.0, -0.0, -1.0, -0.0, 0.0, 0.0, 1.0],
                    "selected": true,
                    "locked": false,
                    "visibility": true,
                    "positionStatus": "defined"
                },
                {
                    "id": "24",
                    "label": "MarkupsCurve_2-10",
                    "description": "",
                    "associatedNodeID": "",
                    "position": [7.922286987304688, 8.106697082519531, -4.731472969055176],
                    "orientation": [-1.0, -0.0, -0.0, -0.0, -1.0, -0.0, 0.0, 0.0, 1.0],
                    "selected": true,
                    "locked": false,
                    "visibility": true,
                    "positionStatus": "defined"
                },
                {
                    "id": "25",
                    "label": "mergedMarkupsNode-25",
                    "description": "",
                    "associatedNodeID": "",
                    "position": [7.99027681350708, 8.27802562713623, -4.625130653381348],
                    "orientation": [-1.0, -0.0, -0.0, -0.0, -1.0, -0.0, 0.0, 0.0, 1.0],
                    "selected": true,
                    "locked": false,
                    "visibility": true,
                    "positionStatus": "defined"
                },
                {
                    "id": "26",
                    "label": "mergedMarkupsNode-26",
                    "description": "",
                    "associatedNodeID": "",
                    "position": [8.091971397399902, 8.434207916259766, -4.51599645614624],
                    "orientation": [-1.0, -0.0, -0.0, -0.0, -1.0, -0.0, 0.0, 0.0, 1.0],
                    "selected": true,
                    "locked": false,
                    "visibility": true,
                    "positionStatus": "defined"
                },
                {
                    "id": "27",
                    "label": "mergedMarkupsNode-27",
                    "description": "",
                    "associatedNodeID": "",
                    "position": [8.242383003234863, 8.558987617492676, -4.426265239715576],
                    "orientation": [-1.0, -0.0, -0.0, -0.0, -1.0, -0.0, 0.0, 0.0, 1.0],
                    "selected": true,
                    "locked": false,
                    "visibility": true,
                    "positionStatus": "defined"
                },
                {
                    "id": "28",
                    "label": "MarkupsCurve_2-11",
                    "description": "",
                    "associatedNodeID": "",
                    "position": [8.42943286895752, 8.630779266357422, -4.347733020782471],
                    "orientation": [-1.0, -0.0, -0.0, -0.0, -1.0, -0.0, 0.0, 0.0, 1.0],
                    "selected": true,
                    "locked": false,
                    "visibility": true,
                    "positionStatus": "defined"
                },
                {
                    "id": "29",
                    "label": "mergedMarkupsNode-29",
                    "description": "",
                    "associatedNodeID": "",
                    "position": [8.633543968200684, 8.633203506469727, -4.2831926345825195],
                    "orientation": [-1.0, -0.0, -0.0, -0.0, -1.0, -0.0, 0.0, 0.0, 1.0],
                    "selected": true,
                    "locked": false,
                    "visibility": true,
                    "positionStatus": "defined"
                },
                {
                    "id": "30",
                    "label": "MarkupsCurve_2-12",
                    "description": "",
                    "associatedNodeID": "",
                    "position": [8.833681106567383, 8.617659568786621, -4.204688549041748],
                    "orientation": [-1.0, -0.0, -0.0, -0.0, -1.0, -0.0, 0.0, 0.0, 1.0],
                    "selected": true,
                    "locked": false,
                    "visibility": true,
                    "positionStatus": "defined"
                },
                {
                    "id": "31",
                    "label": "mergedMarkupsNode-31",
                    "description": "",
                    "associatedNodeID": "",
                    "position": [9.033390998840332, 8.561230659484863, -4.146330833435059],
                    "orientation": [-1.0, -0.0, -0.0, -0.0, -1.0, -0.0, 0.0, 0.0, 1.0],
                    "selected": true,
                    "locked": false,
                    "visibility": true,
                    "positionStatus": "defined"
                },
                {
                    "id": "32",
                    "label": "MarkupsCurve_2-13",
                    "description": "",
                    "associatedNodeID": "",
                    "position": [9.216784477233888, 8.45156478881836, -4.120644569396973],
                    "orientation": [-1.0, -0.0, -0.0, -0.0, -1.0, -0.0, 0.0, 0.0, 1.0],
                    "selected": true,
                    "locked": false,
                    "visibility": true,
                    "positionStatus": "defined"
                },
                {
                    "id": "33",
                    "label": "mergedMarkupsNode-33",
                    "description": "",
                    "associatedNodeID": "",
                    "position": [9.353114128112791, 8.288342475891113, -4.129006862640381],
                    "orientation": [-1.0, -0.0, -0.0, -0.0, -1.0, -0.0, 0.0, 0.0, 1.0],
                    "selected": true,
                    "locked": false,
                    "visibility": true,
                    "positionStatus": "defined"
                },
                {
                    "id": "34",
                    "label": "MarkupsCurve_2-14",
                    "description": "",
                    "associatedNodeID": "",
                    "position": [9.451478958129885, 8.1096830368042, -4.121029376983643],
                    "orientation": [-1.0, -0.0, -0.0, -0.0, -1.0, -0.0, 0.0, 0.0, 1.0],
                    "selected": true,
                    "locked": false,
                    "visibility": true,
                    "positionStatus": "defined"
                },
                {
                    "id": "35",
                    "label": "mergedMarkupsNode-35",
                    "description": "",
                    "associatedNodeID": "",
                    "position": [9.504475593566896, 7.901737213134766, -4.1426777839660645],
                    "orientation": [-1.0, -0.0, -0.0, -0.0, -1.0, -0.0, 0.0, 0.0, 1.0],
                    "selected": true,
                    "locked": false,
                    "visibility": true,
                    "positionStatus": "defined"
                },
                {
                    "id": "36",
                    "label": "MarkupsCurve_2-15MarkupsCurve_2-16",
                    "description": "",
                    "associatedNodeID": "",
                    "position": [9.524200439453123, 7.687560558319092, -4.1607184410095215],
                    "orientation": [-1.0, -0.0, -0.0, -0.0, -1.0, -0.0, 0.0, 0.0, 1.0],
                    "selected": true,
                    "locked": false,
                    "visibility": true,
                    "positionStatus": "defined"
                },
                {
                    "id": "37",
                    "label": "mergedMarkupsNode-37",
                    "description": "",
                    "associatedNodeID": "",
                    "position": [9.50495719909668, 7.473215579986572, -4.156376361846924],
                    "orientation": [-1.0, -0.0, -0.0, -0.0, -1.0, -0.0, 0.0, 0.0, 1.0],
                    "selected": true,
                    "locked": false,
                    "visibility": true,
                    "positionStatus": "defined"
                },
                {
                    "id": "38",
                    "label": "MarkupsCurve_2-17MarkupsCurve_2-18",
                    "description": "",
                    "associatedNodeID": "",
                    "position": [9.419672966003418, 7.284477710723877, -4.10167932510376],
                    "orientation": [-1.0, -0.0, -0.0, -0.0, -1.0, -0.0, 0.0, 0.0, 1.0],
                    "selected": true,
                    "locked": false,
                    "visibility": true,
                    "positionStatus": "defined"
                },
                {
                    "id": "39",
                    "label": "mergedMarkupsNode-39",
                    "description": "",
                    "associatedNodeID": "",
                    "position": [9.314345359802246, 7.139878273010254, -3.981892347335815],
                    "orientation": [-1.0, -0.0, -0.0, -0.0, -1.0, -0.0, 0.0, 0.0, 1.0],
                    "selected": true,
                    "locked": false,
                    "visibility": true,
                    "positionStatus": "defined"
                },
                {
                    "id": "40",
                    "label": "MarkupsCurve_2-19MarkupsCurve_2-20",
                    "description": "",
                    "associatedNodeID": "",
                    "position": [9.172987937927246, 7.014494895935059, -3.890798807144165],
                    "orientation": [-1.0, -0.0, -0.0, -0.0, -1.0, -0.0, 0.0, 0.0, 1.0],
                    "selected": true,
                    "locked": false,
                    "visibility": true,
                    "positionStatus": "defined"
                },
                {
                    "id": "41",
                    "label": "mergedMarkupsNode-16",
                    "description": "Semi",
                    "associatedNodeID": "",
                    "position": [8.653231620788574, 7.277628898620605, -4.040043830871582],
                    "orientation": [-1.0, -0.0, -0.0, -0.0, -1.0, -0.0, 0.0, 0.0, 1.0],
                    "selected": true,
                    "locked": false,
                    "visibility": true,
                    "positionStatus": "defined"
                },
                {
                    "id": "42",
                    "label": "mergedMarkupsNode-42",
                    "description": "Semi",
                    "associatedNodeID": "",
                    "position": [8.603775978088379, 7.2720465660095215, -4.0098795890808105],
                    "orientation": [-1.0, -0.0, -0.0, -0.0, -1.0, -0.0, 0.0, 0.0, 1.0],
                    "selected": true,
                    "locked": false,
                    "visibility": true,
                    "positionStatus": "defined"
                },
                {
                    "id": "43",
                    "label": "mergedMarkupsNode-43",
                    "description": "Semi",
                    "associatedNodeID": "",
                    "position": [8.563652038574219, 7.253809928894043, -3.971482753753662],
                    "orientation": [-1.0, -0.0, -0.0, -0.0, -1.0, -0.0, 0.0, 0.0, 1.0],
                    "selected": true,
                    "locked": false,
                    "visibility": true,
                    "positionStatus": "defined"
                },
                {
                    "id": "44",
                    "label": "mergedMarkupsNode-44",
                    "description": "Semi",
                    "associatedNodeID": "",
                    "position": [8.53530502319336, 7.224656105041504, -3.9292492866516113],
                    "orientation": [-1.0, -0.0, -0.0, -0.0, -1.0, -0.0, 0.0, 0.0, 1.0],
                    "selected": true,
                    "locked": false,
                    "visibility": true,
                    "positionStatus": "defined"
                },
                {
                    "id": "45",
                    "label": "mergedMarkupsNode-17",
                    "description": "Semi",
                    "associatedNodeID": "",
                    "position": [8.514458656311035, 7.189091682434082, -3.887451410293579],
                    "orientation": [-1.0, -0.0, -0.0, -0.0, -1.0, -0.0, 0.0, 0.0, 1.0],
                    "selected": true,
                    "locked": false,
                    "visibility": true,
                    "positionStatus": "defined"
                },
                {
                    "id": "46",
                    "label": "mergedMarkupsNode-18mergedMarkupsNode-19",
                    "description": "Semi",
                    "associatedNodeID": "",
                    "position": [8.494089126586914, 7.148626804351807, -3.8501737117767334],
                    "orientation": [-1.0, -0.0, -0.0, -0.0, -1.0, -0.0, 0.0, 0.0, 1.0],
                    "selected": true,
                    "locked": false,
                    "visibility": true,
                    "positionStatus": "defined"
                },
                {
                    "id": "47",
                    "label": "mergedMarkupsNode-20",
                    "description": "Semi",
                    "associatedNodeID": "",
                    "position": [8.472091674804688, 7.106459140777588, -3.815703630447388],
                    "orientation": [-1.0, -0.0, -0.0, -0.0, -1.0, -0.0, 0.0, 0.0, 1.0],
                    "selected": true,
                    "locked": false,
                    "visibility": true,
                    "positionStatus": "defined"
                },
                {
                    "id": "48",
                    "label": "MarkupsCurve_3-2",
                    "description": "Semi",
                    "associatedNodeID": "",
                    "position": [8.447299003601074, 7.065793514251709, -3.781454086303711],
                    "orientation": [-1.0, -0.0, -0.0, -0.0, -1.0, -0.0, 0.0, 0.0, 1.0],
                    "selected": true,
                    "locked": false,
                    "visibility": true,
                    "positionStatus": "defined"
                },
                {
                    "id": "49",
                    "label": "mergedMarkupsNode-22",
                    "description": "Semi",
                    "associatedNodeID": "",
                    "position": [8.410865783691406, 7.033617973327637, -3.7489054203033447],
                    "orientation": [-1.0, -0.0, -0.0, -0.0, -1.0, -0.0, 0.0, 0.0, 1.0],
                    "selected": true,
                    "locked": false,
                    "visibility": true,
                    "positionStatus": "defined"
                },
                {
                    "id": "50",
                    "label": "mergedMarkupsNode-50",
                    "description": "Semi",
                    "associatedNodeID": "",
                    "position": [8.37279224395752, 7.002077579498291, -3.717275381088257],
                    "orientation": [-1.0, -0.0, -0.0, -0.0, -1.0, -0.0, 0.0, 0.0, 1.0],
                    "selected": true,
                    "locked": false,
                    "visibility": true,
                    "positionStatus": "defined"
                },
                {
                    "id": "51",
                    "label": "mergedMarkupsNode-23",
                    "description": "Semi",
                    "associatedNodeID": "",
                    "position": [8.337077140808105, 6.966622352600098, -3.6870059967041016],
                    "orientation": [-1.0, -0.0, -0.0, -0.0, -1.0, -0.0, 0.0, 0.0, 1.0],
                    "selected": true,
                    "locked": false,
                    "visibility": true,
                    "positionStatus": "defined"
                },
                {
                    "id": "52",
                    "label": "mergedMarkupsNode-24",
                    "description": "Semi",
                    "associatedNodeID": "",
                    "position": [8.297019958496094, 6.936004638671875, -3.65692687034607],
                    "orientation": [-1.0, -0.0, -0.0, -0.0, -1.0, -0.0, 0.0, 0.0, 1.0],
                    "selected": true,
                    "locked": false,
                    "visibility": true,
                    "positionStatus": "defined"
                },
                {
                    "id": "53",
                    "label": "mergedMarkupsNode-25",
                    "description": "Semi",
                    "associatedNodeID": "",
                    "position": [8.255131721496582, 6.9084696769714355, -3.6263644695281982],
                    "orientation": [-1.0, -0.0, -0.0, -0.0, -1.0, -0.0, 0.0, 0.0, 1.0],
                    "selected": true,
                    "locked": false,
                    "visibility": true,
                    "positionStatus": "defined"
                },
                {
                    "id": "54",
                    "label": "mergedMarkupsNode-26",
                    "description": "Semi",
                    "associatedNodeID": "",
                    "position": [8.212562561035156, 6.883565902709961, -3.59464168548584],
                    "orientation": [-1.0, -0.0, -0.0, -0.0, -1.0, -0.0, 0.0, 0.0, 1.0],
                    "selected": true,
                    "locked": false,
                    "visibility": true,
                    "positionStatus": "defined"
                },
                {
                    "id": "55",
                    "label": "mergedMarkupsNode-27",
                    "description": "Semi",
                    "associatedNodeID": "",
                    "position": [8.171977043151855, 6.858983039855957, -3.56011700630188],
                    "orientation": [-1.0, -0.0, -0.0, -0.0, -1.0, -0.0, 0.0, 0.0, 1.0],
                    "selected": true,
                    "locked": false,
                    "visibility": true,
                    "positionStatus": "defined"
                },
                {
                    "id": "56",
                    "label": "mergedMarkupsNode-56",
                    "description": "",
                    "associatedNodeID": "",
                    "position": [8.129629135131836, 6.832785606384277, -3.5291311740875244],
                    "orientation": [-1.0, -0.0, -0.0, -0.0, -1.0, -0.0, 0.0, 0.0, 1.0],
                    "selected": true,
                    "locked": false,
                    "visibility": true,
                    "positionStatus": "defined"
                },
                {
                    "id": "57",
                    "label": "mergedMarkupsNode-57",
                    "description": "",
                    "associatedNodeID": "",
                    "position": [8.090340614318848, 6.80130672454834, -3.499074697494507],
                    "orientation": [-1.0, -0.0, -0.0, -0.0, -1.0, -0.0, 0.0, 0.0, 1.0],
                    "selected": true,
                    "locked": false,
                    "visibility": true,
                    "positionStatus": "defined"
                },
                {
                    "id": "58",
                    "label": "mergedMarkupsNode-29",
                    "description": "",
                    "associatedNodeID": "",
                    "position": [8.057555198669434, 6.765131950378418, -3.4664947986602783],
                    "orientation": [-1.0, -0.0, -0.0, -0.0, -1.0, -0.0, 0.0, 0.0, 1.0],
                    "selected": true,
                    "locked": false,
                    "visibility": true,
                    "positionStatus": "defined"
                },
                {
                    "id": "59",
                    "label": "mergedMarkupsNode-30",
                    "description": "",
                    "associatedNodeID": "",
                    "position": [8.02845287322998, 6.727444171905518, -3.4321069717407227],
                    "orientation": [-1.0, -0.0, -0.0, -0.0, -1.0, -0.0, 0.0, 0.0, 1.0],
                    "selected": true,
                    "locked": false,
                    "visibility": true,
                    "positionStatus": "defined"
                },
                {
                    "id": "60",
                    "label": "mergedMarkupsNode-31",
                    "description": "",
                    "associatedNodeID": "",
                    "position": [8.007648468017578, 6.685806751251221, -3.3965189456939697],
                    "orientation": [-1.0, -0.0, -0.0, -0.0, -1.0, -0.0, 0.0, 0.0, 1.0],
                    "selected": true,
                    "locked": false,
                    "visibility": true,
                    "positionStatus": "defined"
                },
                {
                    "id": "61",
                    "label": "mergedMarkupsNode-36MarkupsCurve_5-2",
                    "description": "Semi",
                    "associatedNodeID": "",
                    "position": [8.874592781066895, 6.13083553314209, -4.7269511222839355],
                    "orientation": [-1.0, -0.0, -0.0, -0.0, -1.0, -0.0, 0.0, 0.0, 1.0],
                    "selected": true,
                    "locked": false,
                    "visibility": true,
                    "positionStatus": "defined"
                },
                {
                    "id": "62",
                    "label": "mergedMarkupsNode-62",
                    "description": "Semi",
                    "associatedNodeID": "",
                    "position": [8.878288269042969, 6.004098415374756, -4.664407253265381],
                    "orientation": [-1.0, -0.0, -0.0, -0.0, -1.0, -0.0, 0.0, 0.0, 1.0],
                    "selected": true,
                    "locked": false,
                    "visibility": true,
                    "positionStatus": "defined"
                },
                {
                    "id": "63",
                    "label": "mergedMarkupsNode-38mergedMarkupsNode-39MarkupsCurve_5-3",
                    "description": "Semi",
                    "associatedNodeID": "",
                    "position": [8.842875480651855, 5.9063401222229, -4.569136142730713],
                    "orientation": [-1.0, -0.0, -0.0, -0.0, -1.0, -0.0, 0.0, 0.0, 1.0],
                    "selected": true,
                    "locked": false,
                    "visibility": true,
                    "positionStatus": "defined"
                },
                {
                    "id": "64",
                    "label": "mergedMarkupsNode-64",
                    "description": "Semi",
                    "associatedNodeID": "",
                    "position": [8.776390075683594, 5.841498851776123, -4.46207332611084],
                    "orientation": [-1.0, -0.0, -0.0, -0.0, -1.0, -0.0, 0.0, 0.0, 1.0],
                    "selected": true,
                    "locked": false,
                    "visibility": true,
                    "positionStatus": "defined"
                },
                {
                    "id": "65",
                    "label": "mergedMarkupsNode-41mergedMarkupsNode-42MarkupsCurve_5-4",
                    "description": "Semi",
                    "associatedNodeID": "",
                    "position": [8.688587188720703, 5.7905497550964355, -4.363260269165039],
                    "orientation": [-1.0, -0.0, -0.0, -0.0, -1.0, -0.0, 0.0, 0.0, 1.0],
                    "selected": true,
                    "locked": false,
                    "visibility": true,
                    "positionStatus": "defined"
                },
                {
                    "id": "66",
                    "label": "mergedMarkupsNode-66",
                    "description": "Semi",
                    "associatedNodeID": "",
                    "position": [8.5812349319458, 5.747215270996094, -4.28147029876709],
                    "orientation": [-1.0, -0.0, -0.0, -0.0, -1.0, -0.0, 0.0, 0.0, 1.0],
                    "selected": true,
                    "locked": false,
                    "visibility": true,
                    "positionStatus": "defined"
                },
                {
                    "id": "67",
                    "label": "mergedMarkupsNode-67",
                    "description": "Semi",
                    "associatedNodeID": "",
                    "position": [8.464079856872559, 5.711323261260986, -4.210170269012451],
                    "orientation": [-1.0, -0.0, -0.0, -0.0, -1.0, -0.0, 0.0, 0.0, 1.0],
                    "selected": true,
                    "locked": false,
                    "visibility": true,
                    "positionStatus": "defined"
                },
                {
                    "id": "68",
                    "label": "mergedMarkupsNode-44MarkupsCurve_5-5",
                    "description": "Semi",
                    "associatedNodeID": "",
                    "position": [8.34249210357666, 5.694696426391602, -4.1393280029296875],
                    "orientation": [-1.0, -0.0, -0.0, -0.0, -1.0, -0.0, 0.0, 0.0, 1.0],
                    "selected": true,
                    "locked": false,
                    "visibility": true,
                    "positionStatus": "defined"
                },
                {
                    "id": "69",
                    "label": "mergedMarkupsNode-46mergedMarkupsNode-47",
                    "description": "",
                    "associatedNodeID": "",
                    "position": [8.220893859863281, 5.681258678436279, -4.0680460929870605],
                    "orientation": [-1.0, -0.0, -0.0, -0.0, -1.0, -0.0, 0.0, 0.0, 1.0],
                    "selected": true,
                    "locked": false,
                    "visibility": true,
                    "positionStatus": "defined"
                },
                {
                    "id": "70",
                    "label": "mergedMarkupsNode-70",
                    "description": "",
                    "associatedNodeID": "",
                    "position": [8.099557876586914, 5.680785179138184, -3.994320154190063],
                    "orientation": [-1.0, -0.0, -0.0, -0.0, -1.0, -0.0, 0.0, 0.0, 1.0],
                    "selected": true,
                    "locked": false,
                    "visibility": true,
                    "positionStatus": "defined"
                },
                {
                    "id": "71",
                    "label": "MarkupsCurve_5-6mergedMarkupsNode-49",
                    "description": "",
                    "associatedNodeID": "",
                    "position": [7.986083984375, 5.696269512176514, -3.910979747772217],
                    "orientation": [-1.0, -0.0, -0.0, -0.0, -1.0, -0.0, 0.0, 0.0, 1.0],
                    "selected": true,
                    "locked": false,
                    "visibility": true,
                    "positionStatus": "defined"
                },
                {
                    "id": "72",
                    "label": "mergedMarkupsNode-72",
                    "description": "",
                    "associatedNodeID": "",
                    "position": [7.89217472076416, 5.744840621948242, -3.817296981811523],
                    "orientation": [-1.0, -0.0, -0.0, -0.0, -1.0, -0.0, 0.0, 0.0, 1.0],
                    "selected": true,
                    "locked": false,
                    "visibility": true,
                    "positionStatus": "defined"
                },
                {
                    "id": "73",
                    "label": "mergedMarkupsNode-50mergedMarkupsNode-51",
                    "description": "",
                    "associatedNodeID": "",
                    "position": [7.823844432830811, 5.828191757202148, -3.7255821228027344],
                    "orientation": [-1.0, -0.0, -0.0, -0.0, -1.0, -0.0, 0.0, 0.0, 1.0],
                    "selected": true,
                    "locked": false,
                    "visibility": true,
                    "positionStatus": "defined"
                },
                {
                    "id": "74",
                    "label": "mergedMarkupsNode-74",
                    "description": "",
                    "associatedNodeID": "",
                    "position": [7.781465530395508, 5.928323268890381, -3.635118007659912],
                    "orientation": [-1.0, -0.0, -0.0, -0.0, -1.0, -0.0, 0.0, 0.0, 1.0],
                    "selected": true,
                    "locked": false,
                    "visibility": true,
                    "positionStatus": "defined"
                },
                {
                    "id": "75",
                    "label": "mergedMarkupsNode-75",
                    "description": "",
                    "associatedNodeID": "",
                    "position": [7.7773895263671875, 6.043947696685791, -3.553874254226685],
                    "orientation": [-1.0, -0.0, -0.0, -0.0, -1.0, -0.0, 0.0, 0.0, 1.0],
                    "selected": true,
                    "locked": false,
                    "visibility": true,
                    "positionStatus": "defined"
                },
                {
                    "id": "76",
                    "label": "MarkupsCurve_5-7mergedMarkupsNode-53",
                    "description": "",
                    "associatedNodeID": "",
                    "position": [7.803796291351318, 6.1676530838012695, -3.491637945175171],
                    "orientation": [-1.0, -0.0, -0.0, -0.0, -1.0, -0.0, 0.0, 0.0, 1.0],
                    "selected": true,
                    "locked": false,
                    "visibility": true,
                    "positionStatus": "defined"
                },
                {
                    "id": "77",
                    "label": "mergedMarkupsNode-77",
                    "description": "",
                    "associatedNodeID": "",
                    "position": [7.848894596099853, 6.296367168426514, -3.453808307647705],
                    "orientation": [-1.0, -0.0, -0.0, -0.0, -1.0, -0.0, 0.0, 0.0, 1.0],
                    "selected": true,
                    "locked": false,
                    "visibility": true,
                    "positionStatus": "defined"
                },
                {
                    "id": "78",
                    "label": "mergedMarkupsNode-78",
                    "description": "",
                    "associatedNodeID": "",
                    "position": [7.906375885009766, 6.42353630065918, -3.430715560913086],
                    "orientation": [-1.0, -0.0, -0.0, -0.0, -1.0, -0.0, 0.0, 0.0, 1.0],
                    "selected": true,
                    "locked": false,
                    "visibility": true,
                    "positionStatus": "defined"
                },
                {
                    "id": "79",
                    "label": "MarkupsCurve_5-8",
                    "description": "",
                    "associatedNodeID": "",
                    "position": [7.960726261138916, 6.552763938903809, -3.40966272354126],
                    "orientation": [-1.0, -0.0, -0.0, -0.0, -1.0, -0.0, 0.0, 0.0, 1.0],
                    "selected": true,
                    "locked": false,
                    "visibility": true,
                    "positionStatus": "defined"
                },
                {
                    "id": "80",
                    "label": "MarkupsCurve_8-1",
                    "description": "Semi",
                    "associatedNodeID": "",
                    "position": [8.00387191772461, 6.6094865798950195, -3.2731311321258545],
                    "orientation": [-1.0, -0.0, -0.0, -0.0, -1.0, -0.0, 0.0, 0.0, 1.0],
                    "selected": true,
                    "locked": false,
                    "visibility": true,
                    "positionStatus": "defined"
                },
                {
                    "id": "81",
                    "label": "mergedMarkupsNode-81",
                    "description": "Semi",
                    "associatedNodeID": "",
                    "position": [8.043663024902344, 6.551777362823486, -3.1464507579803467],
                    "orientation": [-1.0, -0.0, -0.0, -0.0, -1.0, -0.0, 0.0, 0.0, 1.0],
                    "selected": true,
                    "locked": false,
                    "visibility": true,
                    "positionStatus": "defined"
                },
                {
                    "id": "82",
                    "label": "MarkupsCurve_8-2mergedMarkupsNode-57MarkupsCurve_8-3",
                    "description": "Semi",
                    "associatedNodeID": "",
                    "position": [8.118266105651855, 6.492210865020752, -3.036370277404785],
                    "orientation": [-1.0, -0.0, -0.0, -0.0, -1.0, -0.0, 0.0, 0.0, 1.0],
                    "selected": true,
                    "locked": false,
                    "visibility": true,
                    "positionStatus": "defined"
                },
                {
                    "id": "83",
                    "label": "mergedMarkupsNode-83",
                    "description": "Semi",
                    "associatedNodeID": "",
                    "position": [8.229918479919434, 6.438326358795166, -2.9608283042907715],
                    "orientation": [-1.0, -0.0, -0.0, -0.0, -1.0, -0.0, 0.0, 0.0, 1.0],
                    "selected": true,
                    "locked": false,
                    "visibility": true,
                    "positionStatus": "defined"
                },
                {
                    "id": "84",
                    "label": "mergedMarkupsNode-59MarkupsCurve_8-4",
                    "description": "Semi",
                    "associatedNodeID": "",
                    "position": [8.357223510742188, 6.39516019821167, -2.904699325561523],
                    "orientation": [-1.0, -0.0, -0.0, -0.0, -1.0, -0.0, 0.0, 0.0, 1.0],
                    "selected": true,
                    "locked": false,
                    "visibility": true,
                    "positionStatus": "defined"
                },
                {
                    "id": "85",
                    "label": "mergedMarkupsNode-85",
                    "description": "Semi",
                    "associatedNodeID": "",
                    "position": [8.496068954467773, 6.373019218444824, -2.8678507804870605],
                    "orientation": [-1.0, -0.0, -0.0, -0.0, -1.0, -0.0, 0.0, 0.0, 1.0],
                    "selected": true,
                    "locked": false,
                    "visibility": true,
                    "positionStatus": "defined"
                },
                {
                    "id": "86",
                    "label": "mergedMarkupsNode-86",
                    "description": "Semi",
                    "associatedNodeID": "",
                    "position": [8.64084529876709, 6.383100986480713, -2.8569040298461914],
                    "orientation": [-1.0, -0.0, -0.0, -0.0, -1.0, -0.0, 0.0, 0.0, 1.0],
                    "selected": true,
                    "locked": false,
                    "visibility": true,
                    "positionStatus": "defined"
                },
                {
                    "id": "87",
                    "label": "mergedMarkupsNode-87",
                    "description": "Semi",
                    "associatedNodeID": "",
                    "position": [8.781929016113281, 6.418945789337158, -2.866626977920532],
                    "orientation": [-1.0, -0.0, -0.0, -0.0, -1.0, -0.0, 0.0, 0.0, 1.0],
                    "selected": true,
                    "locked": false,
                    "visibility": true,
                    "positionStatus": "defined"
                },
                {
                    "id": "88",
                    "label": "mergedMarkupsNode-61MarkupsCurve_8-5",
                    "description": "Semi",
                    "associatedNodeID": "",
                    "position": [8.916571617126465, 6.469427585601807, -2.8906984329223633],
                    "orientation": [-1.0, -0.0, -0.0, -0.0, -1.0, -0.0, 0.0, 0.0, 1.0],
                    "selected": true,
                    "locked": false,
                    "visibility": true,
                    "positionStatus": "defined"
                },
                {
                    "id": "89",
                    "label": "mergedMarkupsNode-63MarkupsCurve_8-6",
                    "description": "Semi",
                    "associatedNodeID": "",
                    "position": [9.044636726379396, 6.530270576477051, -2.924996852874756],
                    "orientation": [-1.0, -0.0, -0.0, -0.0, -1.0, -0.0, 0.0, 0.0, 1.0],
                    "selected": true,
                    "locked": false,
                    "visibility": true,
                    "positionStatus": "defined"
                },
                {
                    "id": "90",
                    "label": "mergedMarkupsNode-90",
                    "description": "",
                    "associatedNodeID": "",
                    "position": [9.16050910949707, 6.606192111968994, -2.969273567199707],
                    "orientation": [-1.0, -0.0, -0.0, -0.0, -1.0, -0.0, 0.0, 0.0, 1.0],
                    "selected": true,
                    "locked": false,
                    "visibility": true,
                    "positionStatus": "defined"
                },
                {
                    "id": "91",
                    "label": "mergedMarkupsNode-65mergedMarkupsNode-66MarkupsCurve_8-7",
                    "description": "",
                    "associatedNodeID": "",
                    "position": [9.265400886535645, 6.693700313568115, -3.0195400714874268],
                    "orientation": [-1.0, -0.0, -0.0, -0.0, -1.0, -0.0, 0.0, 0.0, 1.0],
                    "selected": true,
                    "locked": false,
                    "visibility": true,
                    "positionStatus": "defined"
                },
                {
                    "id": "92",
                    "label": "mergedMarkupsNode-92",
                    "description": "",
                    "associatedNodeID": "",
                    "position": [9.349754333496094, 6.7917585372924805, -3.0868208408355713],
                    "orientation": [-1.0, -0.0, -0.0, -0.0, -1.0, -0.0, 0.0, 0.0, 1.0],
                    "selected": true,
                    "locked": false,
                    "visibility": true,
                    "positionStatus": "defined"
                },
                {
                    "id": "93",
                    "label": "mergedMarkupsNode-93",
                    "description": "",
                    "associatedNodeID": "",
                    "position": [9.41513729095459, 6.891456604003906, -3.170283794403076],
                    "orientation": [-1.0, -0.0, -0.0, -0.0, -1.0, -0.0, 0.0, 0.0, 1.0],
                    "selected": true,
                    "locked": false,
                    "visibility": true,
                    "positionStatus": "defined"
                },
                {
                    "id": "94",
                    "label": "mergedMarkupsNode-68mergedMarkupsNode-69",
                    "description": "",
                    "associatedNodeID": "",
                    "position": [9.45294952392578, 6.987228870391846, -3.2735419273376465],
                    "orientation": [-1.0, -0.0, -0.0, -0.0, -1.0, -0.0, 0.0, 0.0, 1.0],
                    "selected": true,
                    "locked": false,
                    "visibility": true,
                    "positionStatus": "defined"
                },
                {
                    "id": "95",
                    "label": "mergedMarkupsNode-95",
                    "description": "",
                    "associatedNodeID": "",
                    "position": [9.476158142089844, 7.078660011291504, -3.3846378326416016],
                    "orientation": [-1.0, -0.0, -0.0, -0.0, -1.0, -0.0, 0.0, 0.0, 1.0],
                    "selected": true,
                    "locked": false,
                    "visibility": true,
                    "positionStatus": "defined"
                },
                {
                    "id": "96",
                    "label": "mergedMarkupsNode-96",
                    "description": "",
                    "associatedNodeID": "",
                    "position": [9.468521118164064, 7.170724868774414, -3.497344493865967],
                    "orientation": [-1.0, -0.0, -0.0, -0.0, -1.0, -0.0, 0.0, 0.0, 1.0],
                    "selected": true,
                    "locked": false,
                    "visibility": true,
                    "positionStatus": "defined"
                },
                {
                    "id": "97",
                    "label": "MarkupsCurve_8-8MarkupsCurve_8-9",
                    "description": "",
                    "associatedNodeID": "",
                    "position": [9.42386531829834, 7.272272109985352, -3.589463949203491],
                    "orientation": [-1.0, -0.0, -0.0, -0.0, -1.0, -0.0, 0.0, 0.0, 1.0],
                    "selected": true,
                    "locked": false,
                    "visibility": true,
                    "positionStatus": "defined"
                },
                {
                    "id": "98",
                    "label": "MarkupsCurve_8-10",
                    "description": "",
                    "associatedNodeID": "",
                    "position": [9.346213340759276, 7.3770270347595215, -3.6547672748565674],
                    "orientation": [-1.0, -0.0, -0.0, -0.0, -1.0, -0.0, 0.0, 0.0, 1.0],
                    "selected": true,
                    "locked": false,
                    "visibility": true,
                    "positionStatus": "defined"
                },
                {
                    "id": "99",
                    "label": "MarkupsCurve_11-1",
                    "description": "Semi",
                    "associatedNodeID": "",
                    "position": [9.381060600280762, 6.291793346405029, -4.679908752441406],
                    "orientation": [-1.0, -0.0, -0.0, -0.0, -1.0, -0.0, 0.0, 0.0, 1.0],
                    "selected": true,
                    "locked": false,
                    "visibility": true,
                    "positionStatus": "defined"
                },
                {
                    "id": "100",
                    "label": "MarkupsCurve_11-2mergedMarkupsNode-78",
                    "description": "Semi",
                    "associatedNodeID": "",
                    "position": [9.446067810058594, 6.212947368621826, -4.62280797958374],
                    "orientation": [-1.0, -0.0, -0.0, -0.0, -1.0, -0.0, 0.0, 0.0, 1.0],
                    "selected": true,
                    "locked": false,
                    "visibility": true,
                    "positionStatus": "defined"
                },
                {
                    "id": "101",
                    "label": "mergedMarkupsNode-101",
                    "description": "Semi",
                    "associatedNodeID": "",
                    "position": [9.504949569702148, 6.158235549926758, -4.538551330566406],
                    "orientation": [-1.0, -0.0, -0.0, -0.0, -1.0, -0.0, 0.0, 0.0, 1.0],
                    "selected": true,
                    "locked": false,
                    "visibility": true,
                    "positionStatus": "defined"
                },
                {
                    "id": "102",
                    "label": "MarkupsCurve_11-3MarkupsCurve_11-4mergedMarkupsNode-81",
                    "description": "Semi",
                    "associatedNodeID": "",
                    "position": [9.558202743530272, 6.149946212768555, -4.435096263885498],
                    "orientation": [-1.0, -0.0, -0.0, -0.0, -1.0, -0.0, 0.0, 0.0, 1.0],
                    "selected": true,
                    "locked": false,
                    "visibility": true,
                    "positionStatus": "defined"
                },
                {
                    "id": "103",
                    "label": "mergedMarkupsNode-103",
                    "description": "Semi",
                    "associatedNodeID": "",
                    "position": [9.584439277648926, 6.16384744644165, -4.322039604187012],
                    "orientation": [-1.0, -0.0, -0.0, -0.0, -1.0, -0.0, 0.0, 0.0, 1.0],
                    "selected": true,
                    "locked": false,
                    "visibility": true,
                    "positionStatus": "defined"
                },
                {
                    "id": "104",
                    "label": "mergedMarkupsNode-104",
                    "description": "Semi",
                    "associatedNodeID": "",
                    "position": [9.59307861328125, 6.1901068687438965, -4.208030700683594],
                    "orientation": [-1.0, -0.0, -0.0, -0.0, -1.0, -0.0, 0.0, 0.0, 1.0],
                    "selected": true,
                    "locked": false,
                    "visibility": true,
                    "positionStatus": "defined"
                },
                {
                    "id": "105",
                    "label": "mergedMarkupsNode-105",
                    "description": "Semi",
                    "associatedNodeID": "",
                    "position": [9.597699165344238, 6.216059684753418, -4.093743801116943],
                    "orientation": [-1.0, -0.0, -0.0, -0.0, -1.0, -0.0, 0.0, 0.0, 1.0],
                    "selected": true,
                    "locked": false,
                    "visibility": true,
                    "positionStatus": "defined"
                },
                {
                    "id": "106",
                    "label": "MarkupsCurve_11-5mergedMarkupsNode-83",
                    "description": "Semi",
                    "associatedNodeID": "",
                    "position": [9.594549179077148, 6.2461652755737305, -3.9804396629333496],
                    "orientation": [-1.0, -0.0, -0.0, -0.0, -1.0, -0.0, 0.0, 0.0, 1.0],
                    "selected": true,
                    "locked": false,
                    "visibility": true,
                    "positionStatus": "defined"
                },
                {
                    "id": "107",
                    "label": "mergedMarkupsNode-107",
                    "description": "",
                    "associatedNodeID": "",
                    "position": [9.585240364074709, 6.292014122009277, -3.8729891777038574],
                    "orientation": [-1.0, -0.0, -0.0, -0.0, -1.0, -0.0, 0.0, 0.0, 1.0],
                    "selected": true,
                    "locked": false,
                    "visibility": true,
                    "positionStatus": "defined"
                },
                {
                    "id": "108",
                    "label": "MarkupsCurve_11-6mergedMarkupsNode-85",
                    "description": "",
                    "associatedNodeID": "",
                    "position": [9.580999374389648, 6.341299057006836, -3.7666304111480713],
                    "orientation": [-1.0, -0.0, -0.0, -0.0, -1.0, -0.0, 0.0, 0.0, 1.0],
                    "selected": true,
                    "locked": false,
                    "visibility": true,
                    "positionStatus": "defined"
                },
                {
                    "id": "109",
                    "label": "mergedMarkupsNode-109",
                    "description": "",
                    "associatedNodeID": "",
                    "position": [9.573490142822266, 6.400952339172363, -3.6659693717956543],
                    "orientation": [-1.0, -0.0, -0.0, -0.0, -1.0, -0.0, 0.0, 0.0, 1.0],
                    "selected": true,
                    "locked": false,
                    "visibility": true,
                    "positionStatus": "defined"
                },
                {
                    "id": "110",
                    "label": "mergedMarkupsNode-86mergedMarkupsNode-87MarkupsCurve_11-7",
                    "description": "",
                    "associatedNodeID": "",
                    "position": [9.564242362976074, 6.469597816467285, -3.57153582572937],
                    "orientation": [-1.0, -0.0, -0.0, -0.0, -1.0, -0.0, 0.0, 0.0, 1.0],
                    "selected": true,
                    "locked": false,
                    "visibility": true,
                    "positionStatus": "defined"
                },
                {
                    "id": "111",
                    "label": "mergedMarkupsNode-111",
                    "description": "",
                    "associatedNodeID": "",
                    "position": [9.537440299987791, 6.547338962554932, -3.4881653785705566],
                    "orientation": [-1.0, -0.0, -0.0, -0.0, -1.0, -0.0, 0.0, 0.0, 1.0],
                    "selected": true,
                    "locked": false,
                    "visibility": true,
                    "positionStatus": "defined"
                },
                {
                    "id": "112",
                    "label": "mergedMarkupsNode-89mergedMarkupsNode-90",
                    "description": "",
                    "associatedNodeID": "",
                    "position": [9.49722671508789, 6.631787300109863, -3.4177346229553223],
                    "orientation": [-1.0, -0.0, -0.0, -0.0, -1.0, -0.0, 0.0, 0.0, 1.0],
                    "selected": true,
                    "locked": false,
                    "visibility": true,
                    "positionStatus": "defined"
                },
                {
                    "id": "113",
                    "label": "mergedMarkupsNode-113",
                    "description": "",
                    "associatedNodeID": "",
                    "position": [9.447998046875, 6.730869293212891, -3.3816285133361816],
                    "orientation": [-1.0, -0.0, -0.0, -0.0, -1.0, -0.0, 0.0, 0.0, 1.0],
                    "selected": true,
                    "locked": false,
                    "visibility": true,
                    "positionStatus": "defined"
                },
                {
                    "id": "114",
                    "label": "mergedMarkupsNode-114",
                    "description": "",
                    "associatedNodeID": "",
                    "position": [9.386553764343262, 6.829596042633057, -3.375885009765625],
                    "orientation": [-1.0, -0.0, -0.0, -0.0, -1.0, -0.0, 0.0, 0.0, 1.0],
                    "selected": true,
                    "locked": false,
                    "visibility": true,
                    "positionStatus": "defined"
                },
                {
                    "id": "115",
                    "label": "mergedMarkupsNode-115",
                    "description": "",
                    "associatedNodeID": "",
                    "position": [9.313026428222656, 6.917050361633301, -3.399956226348877],
                    "orientation": [-1.0, -0.0, -0.0, -0.0, -1.0, -0.0, 0.0, 0.0, 1.0],
                    "selected": true,
                    "locked": false,
                    "visibility": true,
                    "positionStatus": "defined"
                },
                {
                    "id": "116",
                    "label": "MarkupsCurve_11-8mergedMarkupsNode-92",
                    "description": "",
                    "associatedNodeID": "",
                    "position": [9.234498977661133, 6.9857563972473145, -3.4534339904785156],
                    "orientation": [-1.0, -0.0, -0.0, -0.0, -1.0, -0.0, 0.0, 0.0, 1.0],
                    "selected": true,
                    "locked": false,
                    "visibility": true,
                    "positionStatus": "defined"
                },
                {
                    "id": "117",
                    "label": "mergedMarkupsNode-117",
                    "description": "",
                    "associatedNodeID": "",
                    "position": [9.1580171585083, 7.047027587890625, -3.5170743465423584],
                    "orientation": [-1.0, -0.0, -0.0, -0.0, -1.0, -0.0, 0.0, 0.0, 1.0],
                    "selected": true,
                    "locked": false,
                    "visibility": true,
                    "positionStatus": "defined"
                },
                {
                    "id": "118",
                    "label": "mergedMarkupsNode-93MarkupsCurve_11-9MarkupsCurve_11-10",
                    "description": "",
                    "associatedNodeID": "",
                    "position": [9.092304229736328, 7.085214138031006, -3.604072093963623],
                    "orientation": [-1.0, -0.0, -0.0, -0.0, -1.0, -0.0, 0.0, 0.0, 1.0],
                    "selected": true,
                    "locked": false,
                    "visibility": true,
                    "positionStatus": "defined"
                },
                {
                    "id": "119",
                    "label": "mergedMarkupsNode-119",
                    "description": "",
                    "associatedNodeID": "",
                    "position": [8.708266258239746, 7.81711483001709, -5.207286834716797],
                    "orientation": [-1.0, -0.0, -0.0, -0.0, -1.0, -0.0, 0.0, 0.0, 1.0],
                    "selected": true,
                    "locked": false,
                    "visibility": true,
                    "positionStatus": "defined"
                },
                {
                    "id": "120",
                    "label": "MarkupsCurve_2-1",
                    "description": "",
                    "associatedNodeID": "",
                    "position": [8.790863990783691, 7.905593395233154, -5.14061164855957],
                    "orientation": [-1.0, -0.0, -0.0, -0.0, -1.0, -0.0, 0.0, 0.0, 1.0],
                    "selected": true,
                    "locked": false,
                    "visibility": true,
                    "positionStatus": "defined"
                },
                {
                    "id": "121",
                    "label": "mergedMarkupsNode-121",
                    "description": "",
                    "associatedNodeID": "",
                    "position": [8.817533493041992, 8.030282974243164, -5.103759765625],
                    "orientation": [-1.0, -0.0, -0.0, -0.0, -1.0, -0.0, 0.0, 0.0, 1.0],
                    "selected": true,
                    "locked": false,
                    "visibility": true,
                    "positionStatus": "defined"
                },
                {
                    "id": "122",
                    "label": "Internal Cochlea-1",
                    "description": "",
                    "associatedNodeID": "",
                    "position": [8.770425796508789, 8.156498908996582, -5.126802444458008],
                    "orientation": [-1.0, -0.0, -0.0, -0.0, -1.0, -0.0, 0.0, 0.0, 1.0],
                    "selected": true,
                    "locked": false,
                    "visibility": true,
                    "positionStatus": "defined"
                },
                {
                    "id": "123",
                    "label": "Internal Cochlea-2",
                    "description": "",
                    "associatedNodeID": "",
                    "position": [8.814666748046875, 8.186628341674805, -5.09782075881958],
                    "orientation": [-1.0, -0.0, -0.0, -0.0, -1.0, -0.0, 0.0, 0.0, 1.0],
                    "selected": true,
                    "locked": false,
                    "visibility": true,
                    "positionStatus": "defined"
                },
                {
                    "id": "124",
                    "label": "Internal Cochlea-3",
                    "description": "",
                    "associatedNodeID": "",
                    "position": [8.876047134399414, 8.084247589111328, -5.048554420471191],
                    "orientation": [-1.0, -0.0, -0.0, -0.0, -1.0, -0.0, 0.0, 0.0, 1.0],
                    "selected": true,
                    "locked": false,
                    "visibility": true,
                    "positionStatus": "defined"
                },
                {
                    "id": "125",
                    "label": "Internal Cochlea-4",
                    "description": "",
                    "associatedNodeID": "",
                    "position": [8.848587036132813, 7.952233791351318, -5.027961254119873],
                    "orientation": [-1.0, -0.0, -0.0, -0.0, -1.0, -0.0, 0.0, 0.0, 1.0],
                    "selected": true,
                    "locked": false,
                    "visibility": true,
                    "positionStatus": "defined"
                },
                {
                    "id": "126",
                    "label": "Internal Cochlea-5Internal Cochlea-6",
                    "description": "",
                    "associatedNodeID": "",
                    "position": [8.749029159545898, 7.864106178283691, -5.000446319580078],
                    "orientation": [-1.0, -0.0, -0.0, -0.0, -1.0, -0.0, 0.0, 0.0, 1.0],
                    "selected": true,
                    "locked": false,
                    "visibility": true,
                    "positionStatus": "defined"
                },
                {
                    "id": "127",
                    "label": "Internal Cochlea-7",
                    "description": "",
                    "associatedNodeID": "",
                    "position": [8.618001937866211, 7.864450454711914, -4.989577770233154],
                    "orientation": [-1.0, -0.0, -0.0, -0.0, -1.0, -0.0, 0.0, 0.0, 1.0],
                    "selected": true,
                    "locked": false,
                    "visibility": true,
                    "positionStatus": "defined"
                },
                {
                    "id": "128",
                    "label": "Internal Cochlea-8",
                    "description": "",
                    "associatedNodeID": "",
                    "position": [8.527453422546387, 7.912020683288574, -4.90219259262085],
                    "orientation": [-1.0, -0.0, -0.0, -0.0, -1.0, -0.0, 0.0, 0.0, 1.0],
                    "selected": true,
                    "locked": false,
                    "visibility": true,
                    "positionStatus": "defined"
                },
                {
                    "id": "129",
                    "label": "Internal Cochlea-9Internal Cochlea-10Internal Cochlea-11",
                    "description": "",
                    "associatedNodeID": "",
                    "position": [8.501311302185059, 8.015700340270996, -4.817830562591553],
                    "orientation": [-1.0, -0.0, -0.0, -0.0, -1.0, -0.0, 0.0, 0.0, 1.0],
                    "selected": true,
                    "locked": false,
                    "visibility": true,
                    "positionStatus": "defined"
                },
                {
                    "id": "130",
                    "label": "mergedMarkupsNode-130",
                    "description": "",
                    "associatedNodeID": "",
                    "position": [8.532291412353516, 8.08966064453125, -4.706896781921387],
                    "orientation": [-1.0, -0.0, -0.0, -0.0, -1.0, -0.0, 0.0, 0.0, 1.0],
                    "selected": true,
                    "locked": false,
                    "visibility": true,
                    "positionStatus": "defined"
                },
                {
                    "id": "131",
                    "label": "Internal Cochlea-12",
                    "description": "",
                    "associatedNodeID": "",
                    "position": [8.620307922363281, 8.138328552246094, -4.6167097091674805],
                    "orientation": [-1.0, -0.0, -0.0, -0.0, -1.0, -0.0, 0.0, 0.0, 1.0],
                    "selected": true,
                    "locked": false,
                    "visibility": true,
                    "positionStatus": "defined"
                },
                {
                    "id": "132",
                    "label": "Internal Cochlea-13Internal Cochlea-14",
                    "description": "",
                    "associatedNodeID": "",
                    "position": [8.739462852478027, 8.12760066986084, -4.554104328155518],
                    "orientation": [-1.0, -0.0, -0.0, -0.0, -1.0, -0.0, 0.0, 0.0, 1.0],
                    "selected": true,
                    "locked": false,
                    "visibility": true,
                    "positionStatus": "defined"
                },
                {
                    "id": "133",
                    "label": "Internal Cochlea-15",
                    "description": "",
                    "associatedNodeID": "",
                    "position": [8.822009086608887, 8.029702186584473, -4.525213241577148],
                    "orientation": [-1.0, -0.0, -0.0, -0.0, -1.0, -0.0, 0.0, 0.0, 1.0],
                    "selected": true,
                    "locked": false,
                    "visibility": true,
                    "positionStatus": "defined"
                },
                {
                    "id": "134",
                    "label": "mergedMarkupsNode-134",
                    "description": "",
                    "associatedNodeID": "",
                    "position": [8.860177040100098, 7.904434204101563, -4.507152080535889],
                    "orientation": [-1.0, -0.0, -0.0, -0.0, -1.0, -0.0, 0.0, 0.0, 1.0],
                    "selected": true,
                    "locked": false,
                    "visibility": true,
                    "positionStatus": "defined"
                },
                {
                    "id": "135",
                    "label": "Internal Cochlea-16",
                    "description": "",
                    "associatedNodeID": "",
                    "position": [8.859877586364746, 7.767016410827637, -4.4936442375183105],
                    "orientation": [-1.0, -0.0, -0.0, -0.0, -1.0, -0.0, 0.0, 0.0, 1.0],
                    "selected": true,
                    "locked": false,
                    "visibility": true,
                    "positionStatus": "defined"
                },
                {
                    "id": "136",
                    "label": "mergedMarkupsNode-136",
                    "description": "",
                    "associatedNodeID": "",
                    "position": [8.843086242675781, 7.630788326263428, -4.4769086837768555],
                    "orientation": [-1.0, -0.0, -0.0, -0.0, -1.0, -0.0, 0.0, 0.0, 1.0],
                    "selected": true,
                    "locked": false,
                    "visibility": true,
                    "positionStatus": "defined"
                },
                {
                    "id": "137",
                    "label": "Internal Cochlea-17",
                    "description": "",
                    "associatedNodeID": "",
                    "position": [8.830548286437988, 7.496111392974853, -4.4549665451049805],
                    "orientation": [-1.0, -0.0, -0.0, -0.0, -1.0, -0.0, 0.0, 0.0, 1.0],
                    "selected": true,
                    "locked": false,
                    "visibility": true,
                    "positionStatus": "defined"
                },
                {
                    "id": "138",
                    "label": "Post_Canal_Inside-1",
                    "description": "",
                    "associatedNodeID": "",
                    "position": [8.683464050292969, 6.071643352508545, -4.484012126922607],
                    "orientation": [-1.0, -0.0, -0.0, -0.0, -1.0, -0.0, 0.0, 0.0, 1.0],
                    "selected": true,
                    "locked": false,
                    "visibility": true,
                    "positionStatus": "defined"
                },
                {
                    "id": "139",
                    "label": "mergedMarkupsNode-139",
                    "description": "",
                    "associatedNodeID": "",
                    "position": [8.656072616577148, 5.991164684295654, -4.402113914489746],
                    "orientation": [-1.0, -0.0, -0.0, -0.0, -1.0, -0.0, 0.0, 0.0, 1.0],
                    "selected": true,
                    "locked": false,
                    "visibility": true,
                    "positionStatus": "defined"
                },
                {
                    "id": "140",
                    "label": "Post_Canal_Inside-2",
                    "description": "",
                    "associatedNodeID": "",
                    "position": [8.57873821258545, 5.95018196105957, -4.304690361022949],
                    "orientation": [-1.0, -0.0, -0.0, -0.0, -1.0, -0.0, 0.0, 0.0, 1.0],
                    "selected": true,
                    "locked": false,
                    "visibility": true,
                    "positionStatus": "defined"
                },
                {
                    "id": "141",
                    "label": "mergedMarkupsNode-141",
                    "description": "",
                    "associatedNodeID": "",
                    "position": [8.48293399810791, 5.912961959838867, -4.2228593826293945],
                    "orientation": [-1.0, -0.0, -0.0, -0.0, -1.0, -0.0, 0.0, 0.0, 1.0],
                    "selected": true,
                    "locked": false,
                    "visibility": true,
                    "positionStatus": "defined"
                },
                {
                    "id": "142",
                    "label": "mergedMarkupsNode-142",
                    "description": "",
                    "associatedNodeID": "",
                    "position": [8.378752708435059, 5.882232666015625, -4.14882230758667],
                    "orientation": [-1.0, -0.0, -0.0, -0.0, -1.0, -0.0, 0.0, 0.0, 1.0],
                    "selected": true,
                    "locked": false,
                    "visibility": true,
                    "positionStatus": "defined"
                },
                {
                    "id": "143",
                    "label": "Post_Canal_Inside-3",
                    "description": "",
                    "associatedNodeID": "",
                    "position": [8.270453453063965, 5.868474960327148, -4.075251579284668],
                    "orientation": [-1.0, -0.0, -0.0, -0.0, -1.0, -0.0, 0.0, 0.0, 1.0],
                    "selected": true,
                    "locked": false,
                    "visibility": true,
                    "positionStatus": "defined"
                },
                {
                    "id": "144",
                    "label": "mergedMarkupsNode-144",
                    "description": "",
                    "associatedNodeID": "",
                    "position": [8.160222053527832, 5.865246772766113, -4.003310680389404],
                    "orientation": [-1.0, -0.0, -0.0, -0.0, -1.0, -0.0, 0.0, 0.0, 1.0],
                    "selected": true,
                    "locked": false,
                    "visibility": true,
                    "positionStatus": "defined"
                },
                {
                    "id": "145",
                    "label": "Post_Canal_Inside-4",
                    "description": "",
                    "associatedNodeID": "",
                    "position": [8.049939155578613, 5.872152805328369, -3.932082176208496],
                    "orientation": [-1.0, -0.0, -0.0, -0.0, -1.0, -0.0, 0.0, 0.0, 1.0],
                    "selected": true,
                    "locked": false,
                    "visibility": true,
                    "positionStatus": "defined"
                },
                {
                    "id": "146",
                    "label": "Post_Canal_Inside-5",
                    "description": "",
                    "associatedNodeID": "",
                    "position": [7.948845863342285, 5.904439926147461, -3.855402708053589],
                    "orientation": [-1.0, -0.0, -0.0, -0.0, -1.0, -0.0, 0.0, 0.0, 1.0],
                    "selected": true,
                    "locked": false,
                    "visibility": true,
                    "positionStatus": "defined"
                },
                {
                    "id": "147",
                    "label": "mergedMarkupsNode-147",
                    "description": "",
                    "associatedNodeID": "",
                    "position": [7.908909320831299, 5.980124473571777, -3.7595083713531494],
                    "orientation": [-1.0, -0.0, -0.0, -0.0, -1.0, -0.0, 0.0, 0.0, 1.0],
                    "selected": true,
                    "locked": false,
                    "visibility": true,
                    "positionStatus": "defined"
                },
                {
                    "id": "148",
                    "label": "Post_Canal_Inside-6",
                    "description": "",
                    "associatedNodeID": "",
                    "position": [7.902409076690674, 6.081175327301025, -3.676032781600952],
                    "orientation": [-1.0, -0.0, -0.0, -0.0, -1.0, -0.0, 0.0, 0.0, 1.0],
                    "selected": true,
                    "locked": false,
                    "visibility": true,
                    "positionStatus": "defined"
                },
                {
                    "id": "149",
                    "label": "Post_Canal_Inside-7",
                    "description": "",
                    "associatedNodeID": "",
                    "position": [7.923669815063477, 6.198154926300049, -3.6204488277435303],
                    "orientation": [-1.0, -0.0, -0.0, -0.0, -1.0, -0.0, 0.0, 0.0, 1.0],
                    "selected": true,
                    "locked": false,
                    "visibility": true,
                    "positionStatus": "defined"
                },
                {
                    "id": "150",
                    "label": "mergedMarkupsNode-150",
                    "description": "",
                    "associatedNodeID": "",
                    "position": [7.972670555114746, 6.316236972808838, -3.590291738510132],
                    "orientation": [-1.0, -0.0, -0.0, -0.0, -1.0, -0.0, 0.0, 0.0, 1.0],
                    "selected": true,
                    "locked": false,
                    "visibility": true,
                    "positionStatus": "defined"
                },
                {
                    "id": "151",
                    "label": "Post_Canal_Inside-8",
                    "description": "",
                    "associatedNodeID": "",
                    "position": [8.035274505615234, 6.43011474609375, -3.5693466663360596],
                    "orientation": [-1.0, -0.0, -0.0, -0.0, -1.0, -0.0, 0.0, 0.0, 1.0],
                    "selected": true,
                    "locked": false,
                    "visibility": true,
                    "positionStatus": "defined"
                },
                {
                    "id": "152",
                    "label": "mergedMarkupsNode-152",
                    "description": "",
                    "associatedNodeID": "",
                    "position": [8.114154815673828, 6.533649444580078, -3.5558807849884033],
                    "orientation": [-1.0, -0.0, -0.0, -0.0, -1.0, -0.0, 0.0, 0.0, 1.0],
                    "selected": true,
                    "locked": false,
                    "visibility": true,
                    "positionStatus": "defined"
                },
                {
                    "id": "153",
                    "label": "Post_Canal_Inside-9",
                    "description": "",
                    "associatedNodeID": "",
                    "position": [8.20682144165039, 6.600384712219238, -3.614826202392578],
                    "orientation": [-1.0, -0.0, -0.0, -0.0, -1.0, -0.0, 0.0, 0.0, 1.0],
                    "selected": true,
                    "locked": false,
                    "visibility": true,
                    "positionStatus": "defined"
                },
                {
                    "id": "154",
                    "label": "mergedMarkupsNode-154",
                    "description": "",
                    "associatedNodeID": "",
                    "position": [8.289789199829102, 6.656283378601074, -3.7003116607666016],
                    "orientation": [-1.0, -0.0, -0.0, -0.0, -1.0, -0.0, 0.0, 0.0, 1.0],
                    "selected": true,
                    "locked": false,
                    "visibility": true,
                    "positionStatus": "defined"
                },
                {
                    "id": "155",
                    "label": "mergedMarkupsNode-155",
                    "description": "",
                    "associatedNodeID": "",
                    "position": [8.370943069458008, 6.710753440856934, -3.7882862091064458],
                    "orientation": [-1.0, -0.0, -0.0, -0.0, -1.0, -0.0, 0.0, 0.0, 1.0],
                    "selected": true,
                    "locked": false,
                    "visibility": true,
                    "positionStatus": "defined"
                },
                {
                    "id": "156",
                    "label": "Post_Canal_Inside-10",
                    "description": "",
                    "associatedNodeID": "",
                    "position": [8.460427284240723, 6.775084495544434, -3.8596768379211426],
                    "orientation": [-1.0, -0.0, -0.0, -0.0, -1.0, -0.0, 0.0, 0.0, 1.0],
                    "selected": true,
                    "locked": false,
                    "visibility": true,
                    "positionStatus": "defined"
                },
                {
                    "id": "157",
                    "label": "Post_Canal_Inside-11Post_Canal_Inside-12",
                    "description": "",
                    "associatedNodeID": "",
                    "position": [8.542871475219727, 6.857004165649414, -3.9295034408569336],
                    "orientation": [-1.0, -0.0, -0.0, -0.0, -1.0, -0.0, 0.0, 0.0, 1.0],
                    "selected": true,
                    "locked": false,
                    "visibility": true,
                    "positionStatus": "defined"
                },
                {
                    "id": "158",
                    "label": "Ant_Canal_Inside-1",
                    "description": "",
                    "associatedNodeID": "",
                    "position": [9.241435050964355, 7.1779279708862305, -3.480308532714844],
                    "orientation": [-1.0, -0.0, -0.0, -0.0, -1.0, -0.0, 0.0, 0.0, 1.0],
                    "selected": true,
                    "locked": false,
                    "visibility": true,
                    "positionStatus": "defined"
                },
                {
                    "id": "159",
                    "label": "Ant_Canal_Inside-2",
                    "description": "",
                    "associatedNodeID": "",
                    "position": [9.288585662841797, 7.089034080505371, -3.404255628585815],
                    "orientation": [-1.0, -0.0, -0.0, -0.0, -1.0, -0.0, 0.0, 0.0, 1.0],
                    "selected": true,
                    "locked": false,
                    "visibility": true,
                    "positionStatus": "defined"
                },
                {
                    "id": "160",
                    "label": "Ant_Canal_Inside-3",
                    "description": "",
                    "associatedNodeID": "",
                    "position": [9.27277946472168, 6.9902777671813965, -3.3153674602508545],
                    "orientation": [-1.0, -0.0, -0.0, -0.0, -1.0, -0.0, 0.0, 0.0, 1.0],
                    "selected": true,
                    "locked": false,
                    "visibility": true,
                    "positionStatus": "defined"
                },
                {
                    "id": "161",
                    "label": "mergedMarkupsNode-161",
                    "description": "",
                    "associatedNodeID": "",
                    "position": [9.225424766540527, 6.899219512939453, -3.2295215129852295],
                    "orientation": [-1.0, -0.0, -0.0, -0.0, -1.0, -0.0, 0.0, 0.0, 1.0],
                    "selected": true,
                    "locked": false,
                    "visibility": true,
                    "positionStatus": "defined"
                },
                {
                    "id": "162",
                    "label": "Ant_Canal_Inside-4",
                    "description": "",
                    "associatedNodeID": "",
                    "position": [9.159921646118164, 6.811042785644531, -3.1520612239837646],
                    "orientation": [-1.0, -0.0, -0.0, -0.0, -1.0, -0.0, 0.0, 0.0, 1.0],
                    "selected": true,
                    "locked": false,
                    "visibility": true,
                    "positionStatus": "defined"
                },
                {
                    "id": "163",
                    "label": "mergedMarkupsNode-163",
                    "description": "",
                    "associatedNodeID": "",
                    "position": [9.07301902770996, 6.728176593780518, -3.0925490856170654],
                    "orientation": [-1.0, -0.0, -0.0, -0.0, -1.0, -0.0, 0.0, 0.0, 1.0],
                    "selected": true,
                    "locked": false,
                    "visibility": true,
                    "positionStatus": "defined"
                },
                {
                    "id": "164",
                    "label": "Ant_Canal_Inside-5",
                    "description": "",
                    "associatedNodeID": "",
                    "position": [8.971063613891602, 6.653604984283447, -3.046983242034912],
                    "orientation": [-1.0, -0.0, -0.0, -0.0, -1.0, -0.0, 0.0, 0.0, 1.0],
                    "selected": true,
                    "locked": false,
                    "visibility": true,
                    "positionStatus": "defined"
                },
                {
                    "id": "165",
                    "label": "mergedMarkupsNode-165",
                    "description": "",
                    "associatedNodeID": "",
                    "position": [8.854000091552734, 6.597799777984619, -3.0130696296691895],
                    "orientation": [-1.0, -0.0, -0.0, -0.0, -1.0, -0.0, 0.0, 0.0, 1.0],
                    "selected": true,
                    "locked": false,
                    "visibility": true,
                    "positionStatus": "defined"
                },
                {
                    "id": "166",
                    "label": "Ant_Canal_Inside-6",
                    "description": "",
                    "associatedNodeID": "",
                    "position": [8.731334686279297, 6.550656318664551, -2.9874892234802246],
                    "orientation": [-1.0, -0.0, -0.0, -0.0, -1.0, -0.0, 0.0, 0.0, 1.0],
                    "selected": true,
                    "locked": false,
                    "visibility": true,
                    "positionStatus": "defined"
                },
                {
                    "id": "167",
                    "label": "mergedMarkupsNode-167",
                    "description": "",
                    "associatedNodeID": "",
                    "position": [8.60344123840332, 6.514012336730957, -2.9784698486328125],
                    "orientation": [-1.0, -0.0, -0.0, -0.0, -1.0, -0.0, 0.0, 0.0, 1.0],
                    "selected": true,
                    "locked": false,
                    "visibility": true,
                    "positionStatus": "defined"
                },
                {
                    "id": "168",
                    "label": "Ant_Canal_Inside-7",
                    "description": "",
                    "associatedNodeID": "",
                    "position": [8.472854614257813, 6.510506629943848, -3.0081799030303955],
                    "orientation": [-1.0, -0.0, -0.0, -0.0, -1.0, -0.0, 0.0, 0.0, 1.0],
                    "selected": true,
                    "locked": false,
                    "visibility": true,
                    "positionStatus": "defined"
                },
                {
                    "id": "169",
                    "label": "mergedMarkupsNode-169",
                    "description": "",
                    "associatedNodeID": "",
                    "position": [8.354203224182129, 6.525015830993652, -3.0692949295043945],
                    "orientation": [-1.0, -0.0, -0.0, -0.0, -1.0, -0.0, 0.0, 0.0, 1.0],
                    "selected": true,
                    "locked": false,
                    "visibility": true,
                    "positionStatus": "defined"
                },
                {
                    "id": "170",
                    "label": "mergedMarkupsNode-170",
                    "description": "",
                    "associatedNodeID": "",
                    "position": [8.259324073791504, 6.565279960632324, -3.153118371963501],
                    "orientation": [-1.0, -0.0, -0.0, -0.0, -1.0, -0.0, 0.0, 0.0, 1.0],
                    "selected": true,
                    "locked": false,
                    "visibility": true,
                    "positionStatus": "defined"
                },
                {
                    "id": "171",
                    "label": "Ant_Canal_Inside-9",
                    "description": "",
                    "associatedNodeID": "",
                    "position": [8.230974197387695, 6.62408971786499, -3.2662248611450195],
                    "orientation": [-1.0, -0.0, -0.0, -0.0, -1.0, -0.0, 0.0, 0.0, 1.0],
                    "selected": true,
                    "locked": false,
                    "visibility": true,
                    "positionStatus": "defined"
                },
                {
                    "id": "172",
                    "label": "Ant_Canal_Inside-10",
                    "description": "",
                    "associatedNodeID": "",
                    "position": [8.296263694763184, 6.673733711242676, -3.371948719024658],
                    "orientation": [-1.0, -0.0, -0.0, -0.0, -1.0, -0.0, 0.0, 0.0, 1.0],
                    "selected": true,
                    "locked": false,
                    "visibility": true,
                    "positionStatus": "defined"
                },
                {
                    "id": "173",
                    "label": "mergedMarkupsNode-173",
                    "description": "",
                    "associatedNodeID": "",
                    "position": [8.38327407836914, 6.724523067474365, -3.460239887237549],
                    "orientation": [-1.0, -0.0, -0.0, -0.0, -1.0, -0.0, 0.0, 0.0, 1.0],
                    "selected": true,
                    "locked": false,
                    "visibility": true,
                    "positionStatus": "defined"
                },
                {
                    "id": "174",
                    "label": "mergedMarkupsNode-174",
                    "description": "",
                    "associatedNodeID": "",
                    "position": [8.476983070373535, 6.778284549713135, -3.53985857963562],
                    "orientation": [-1.0, -0.0, -0.0, -0.0, -1.0, -0.0, 0.0, 0.0, 1.0],
                    "selected": true,
                    "locked": false,
                    "visibility": true,
                    "positionStatus": "defined"
                },
                {
                    "id": "175",
                    "label": "Ant_Canal_Inside-11",
                    "description": "",
                    "associatedNodeID": "",
                    "position": [8.576815605163574, 6.836733341217041, -3.6081080436706543],
                    "orientation": [-1.0, -0.0, -0.0, -0.0, -1.0, -0.0, 0.0, 0.0, 1.0],
                    "selected": true,
                    "locked": false,
                    "visibility": true,
                    "positionStatus": "defined"
                },
                {
                    "id": "176",
                    "label": "Ant_Canal_Inside-12",
                    "description": "",
                    "associatedNodeID": "",
                    "position": [8.667937278747559, 6.91170597076416, -3.672108411788941],
                    "orientation": [-1.0, -0.0, -0.0, -0.0, -1.0, -0.0, 0.0, 0.0, 1.0],
                    "selected": true,
                    "locked": false,
                    "visibility": true,
                    "positionStatus": "defined"
                },
                {
                    "id": "177",
                    "label": "Ant_Canal_Inside-13",
                    "description": "",
                    "associatedNodeID": "",
                    "position": [8.774434089660645, 6.9727253913879395, -3.723170757293701],
                    "orientation": [-1.0, -0.0, -0.0, -0.0, -1.0, -0.0, 0.0, 0.0, 1.0],
                    "selected": true,
                    "locked": false,
                    "visibility": true,
                    "positionStatus": "defined"
                },
                {
                    "id": "178",
                    "label": "Lat_Canal_Inside-1",
                    "description": "",
                    "associatedNodeID": "",
                    "position": [9.425325393676758, 6.320133686065674, -4.313136100769043],
                    "orientation": [-1.0, -0.0, -0.0, -0.0, -1.0, -0.0, 0.0, 0.0, 1.0],
                    "selected": true,
                    "locked": false,
                    "visibility": true,
                    "positionStatus": "defined"
                },
                {
                    "id": "179",
                    "label": "mergedMarkupsNode-179",
                    "description": "",
                    "associatedNodeID": "",
                    "position": [9.436335563659668, 6.308828830718994, -4.239744663238525],
                    "orientation": [-1.0, -0.0, -0.0, -0.0, -1.0, -0.0, 0.0, 0.0, 1.0],
                    "selected": true,
                    "locked": false,
                    "visibility": true,
                    "positionStatus": "defined"
                },
                {
                    "id": "180",
                    "label": "Lat_Canal_Inside-2",
                    "description": "",
                    "associatedNodeID": "",
                    "position": [9.435137748718262, 6.317667007446289, -4.162267208099365],
                    "orientation": [-1.0, -0.0, -0.0, -0.0, -1.0, -0.0, 0.0, 0.0, 1.0],
                    "selected": true,
                    "locked": false,
                    "visibility": true,
                    "positionStatus": "defined"
                },
                {
                    "id": "181",
                    "label": "mergedMarkupsNode-181",
                    "description": "",
                    "associatedNodeID": "",
                    "position": [9.4340181350708, 6.3355607986450195, -4.0862603187561035],
                    "orientation": [-1.0, -0.0, -0.0, -0.0, -1.0, -0.0, 0.0, 0.0, 1.0],
                    "selected": true,
                    "locked": false,
                    "visibility": true,
                    "positionStatus": "defined"
                },
                {
                    "id": "182",
                    "label": "mergedMarkupsNode-182",
                    "description": "",
                    "associatedNodeID": "",
                    "position": [9.434954643249512, 6.35882043838501, -4.011708736419678],
                    "orientation": [-1.0, -0.0, -0.0, -0.0, -1.0, -0.0, 0.0, 0.0, 1.0],
                    "selected": true,
                    "locked": false,
                    "visibility": true,
                    "positionStatus": "defined"
                },
                {
                    "id": "183",
                    "label": "Lat_Canal_Inside-3",
                    "description": "",
                    "associatedNodeID": "",
                    "position": [9.44032382965088, 6.386476039886475, -3.938915967941284],
                    "orientation": [-1.0, -0.0, -0.0, -0.0, -1.0, -0.0, 0.0, 0.0, 1.0],
                    "selected": true,
                    "locked": false,
                    "visibility": true,
                    "positionStatus": "defined"
                },
                {
                    "id": "184",
                    "label": "mergedMarkupsNode-184",
                    "description": "",
                    "associatedNodeID": "",
                    "position": [9.436278343200684, 6.4244065284729, -3.870951652526855],
                    "orientation": [-1.0, -0.0, -0.0, -0.0, -1.0, -0.0, 0.0, 0.0, 1.0],
                    "selected": true,
                    "locked": false,
                    "visibility": true,
                    "positionStatus": "defined"
                },
                {
                    "id": "185",
                    "label": "mergedMarkupsNode-185",
                    "description": "",
                    "associatedNodeID": "",
                    "position": [9.426051139831545, 6.469797611236572, -3.808192729949951],
                    "orientation": [-1.0, -0.0, -0.0, -0.0, -1.0, -0.0, 0.0, 0.0, 1.0],
                    "selected": true,
                    "locked": false,
                    "visibility": true,
                    "positionStatus": "defined"
                },
                {
                    "id": "186",
                    "label": "Lat_Canal_Inside-4",
                    "description": "",
                    "associatedNodeID": "",
                    "position": [9.421863555908203, 6.511615753173828, -3.742362976074219],
                    "orientation": [-1.0, -0.0, -0.0, -0.0, -1.0, -0.0, 0.0, 0.0, 1.0],
                    "selected": true,
                    "locked": false,
                    "visibility": true,
                    "positionStatus": "defined"
                },
                {
                    "id": "187",
                    "label": "mergedMarkupsNode-187",
                    "description": "",
                    "associatedNodeID": "",
                    "position": [9.41584587097168, 6.548376560211182, -3.673774003982544],
                    "orientation": [-1.0, -0.0, -0.0, -0.0, -1.0, -0.0, 0.0, 0.0, 1.0],
                    "selected": true,
                    "locked": false,
                    "visibility": true,
                    "positionStatus": "defined"
                },
                {
                    "id": "188",
                    "label": "mergedMarkupsNode-188",
                    "description": "",
                    "associatedNodeID": "",
                    "position": [9.396248817443848, 6.601090431213379, -3.6203441619873047],
                    "orientation": [-1.0, -0.0, -0.0, -0.0, -1.0, -0.0, 0.0, 0.0, 1.0],
                    "selected": true,
                    "locked": false,
                    "visibility": true,
                    "positionStatus": "defined"
                },
                {
                    "id": "189",
                    "label": "Lat_Canal_Inside-5",
                    "description": "",
                    "associatedNodeID": "",
                    "position": [9.370783805847168, 6.666210651397705, -3.5879976749420166],
                    "orientation": [-1.0, -0.0, -0.0, -0.0, -1.0, -0.0, 0.0, 0.0, 1.0],
                    "selected": true,
                    "locked": false,
                    "visibility": true,
                    "positionStatus": "defined"
                },
                {
                    "id": "190",
                    "label": "mergedMarkupsNode-190",
                    "description": "",
                    "associatedNodeID": "",
                    "position": [9.334606170654297, 6.733216762542725, -3.57136869430542],
                    "orientation": [-1.0, -0.0, -0.0, -0.0, -1.0, -0.0, 0.0, 0.0, 1.0],
                    "selected": true,
                    "locked": false,
                    "visibility": true,
                    "positionStatus": "defined"
                },
                {
                    "id": "191",
                    "label": "Lat_Canal_Inside-6",
                    "description": "",
                    "associatedNodeID": "",
                    "position": [9.307500839233398, 6.804737091064453, -3.5703115463256836],
                    "orientation": [-1.0, -0.0, -0.0, -0.0, -1.0, -0.0, 0.0, 0.0, 1.0],
                    "selected": true,
                    "locked": false,
                    "visibility": true,
                    "positionStatus": "defined"
                },
                {
                    "id": "192",
                    "label": "mergedMarkupsNode-192",
                    "description": "",
                    "associatedNodeID": "",
                    "position": [9.259143829345703, 6.861997127532959, -3.590193033218384],
                    "orientation": [-1.0, -0.0, -0.0, -0.0, -1.0, -0.0, 0.0, 0.0, 1.0],
                    "selected": true,
                    "locked": false,
                    "visibility": true,
                    "positionStatus": "defined"
                },
                {
                    "id": "193",
                    "label": "mergedMarkupsNode-193",
                    "description": "",
                    "associatedNodeID": "",
                    "position": [9.20820140838623, 6.906411647796631, -3.628432750701904],
                    "orientation": [-1.0, -0.0, -0.0, -0.0, -1.0, -0.0, 0.0, 0.0, 1.0],
                    "selected": true,
                    "locked": false,
                    "visibility": true,
                    "positionStatus": "defined"
                },
                {
                    "id": "194",
                    "label": "mergedMarkupsNode-194",
                    "description": "",
                    "associatedNodeID": "",
                    "position": [9.153080940246582, 6.933290958404541, -3.6767523288726807],
                    "orientation": [-1.0, -0.0, -0.0, -0.0, -1.0, -0.0, 0.0, 0.0, 1.0],
                    "selected": true,
                    "locked": false,
                    "visibility": true,
                    "positionStatus": "defined"
                },
                {
                    "id": "195",
                    "label": "Lat_Canal_Inside-7",
                    "description": "",
                    "associatedNodeID": "",
                    "position": [9.097105979919434, 6.951412677764893, -3.727625370025635],
                    "orientation": [-1.0, -0.0, -0.0, -0.0, -1.0, -0.0, 0.0, 0.0, 1.0],
                    "selected": true,
                    "locked": false,
                    "visibility": true,
                    "positionStatus": "defined"
                },
                {
                    "id": "196",
                    "label": "mergedMarkupsNode-196",
                    "description": "",
                    "associatedNodeID": "",
                    "position": [9.04885959625244, 6.937803745269775, -3.786914587020874],
                    "orientation": [-1.0, -0.0, -0.0, -0.0, -1.0, -0.0, 0.0, 0.0, 1.0],
                    "selected": true,
                    "locked": false,
                    "visibility": true,
                    "positionStatus": "defined"
                },
                {
                    "id": "197",
                    "label": "Lat_Canal_Inside-8",
                    "description": "",
                    "associatedNodeID": "",
                    "position": [9.008426666259766, 6.914073467254639, -3.848726987838745],
                    "orientation": [-1.0, -0.0, -0.0, -0.0, -1.0, -0.0, 0.0, 0.0, 1.0],
                    "selected": true,
                    "locked": false,
                    "visibility": true,
                    "positionStatus": "defined"
                }
            ],
            "measurements": [
                {
                    "name": "length",
                    "enabled": false,
                    "units": "mm",
                    "printFormat": "%-#4.4g%s"
                },
                {
                    "name": "curvature mean",
                    "enabled": false,
                    "printFormat": "%5.3f %s"
                },
                {
                    "name": "curvature max",
                    "enabled": false,
                    "printFormat": "%5.3f %s"
                },
                {
                    "name": "torsion mean",
                    "enabled": false,
                    "printFormat": "%5.3f %s"
                },
                {
                    "name": "torsion max",
                    "enabled": false,
                    "printFormat": "%5.3f %s"
                }
            ],
            "display": {
                "visibility": true,
                "opacity": 1.0,
                "color": [0.4, 1.0, 1.0],
                "selectedColor": [1.0, 0.0, 1.0],
                "activeColor": [0.4, 1.0, 0.0],
                "propertiesLabelVisibility": true,
                "pointLabelsVisibility": false,
                "textScale": 3.0,
                "glyphType": "Sphere3D",
                "glyphScale": 3.0,
                "glyphSize": 5.0,
                "useGlyphScale": true,
                "sliceProjection": false,
                "sliceProjectionUseFiducialColor": true,
                "sliceProjectionOutlinedBehindSlicePlane": false,
                "sliceProjectionColor": [1.0, 1.0, 1.0],
                "sliceProjectionOpacity": 0.6,
                "lineThickness": 0.2,
                "lineColorFadingStart": 1.0,
                "lineColorFadingEnd": 10.0,
                "lineColorFadingSaturation": 1.0,
                "lineColorFadingHueOffset": 0.0,
                "handlesInteractive": false,
                "translationHandleVisibility": true,
                "rotationHandleVisibility": true,
                "scaleHandleVisibility": true,
                "interactionHandleScale": 3.0,
                "snapMode": "toVisibleSurface"
            }
        }
    ]
}
