# Supplementary material for: Variation and disparity within the inner ear and trigeminus of the tenrecomorpha
Source: Commun Biol. 2025 Jul 23;8:1090. doi: 10.1038/s42003-025-08489-8 (PMC12284173; doi:10.1038/s42003-025-08489-8)
Supplement: Supplementary file 3 — Supplementary Data 1 [file 42003_2025_8489_MOESM3_ESM.zip › Curved_Landmarks/Micropot_lamottei_merged.mrk.json]

{
    "@schema": "https://raw.githubusercontent.com/slicer/slicer/master/Modules/Loadable/Markups/Resources/Schema/markups-schema-v1.0.3.json#",
    "markups": [
        {
            "type": "Curve",
            "coordinateSystem": "LPS",
            "coordinateUnits": "mm",
            "locked": false,
            "fixedNumberOfControlPoints": false,
            "labelFormat": "%N-%d",
            "lastUsedControlPointNumber": 197,
            "controlPoints": [
                {
                    "id": "1",
                    "label": "C_22-1",
                    "description": "",
                    "associatedNodeID": "",
                    "position": [12.219815254211426, 14.300442695617676, 7.812439441680908],
                    "orientation": [-1.0, -0.0, -0.0, -0.0, -1.0, -0.0, 0.0, 0.0, 1.0],
                    "selected": true,
                    "locked": false,
                    "visibility": true,
                    "positionStatus": "defined"
                },
                {
                    "id": "2",
                    "label": "mergedMarkupsNode-2",
                    "description": "",
                    "associatedNodeID": "",
                    "position": [12.05259132385254, 14.490821838378906, 7.828406810760498],
                    "orientation": [-1.0, -0.0, -0.0, -0.0, -1.0, -0.0, 0.0, 0.0, 1.0],
                    "selected": true,
                    "locked": false,
                    "visibility": true,
                    "positionStatus": "defined"
                },
                {
                    "id": "3",
                    "label": "C_22-4C_22-5",
                    "description": "",
                    "associatedNodeID": "",
                    "position": [11.806281089782717, 14.588671684265137, 7.908374786376953],
                    "orientation": [-1.0, -0.0, -0.0, -0.0, -1.0, -0.0, 0.0, 0.0, 1.0],
                    "selected": true,
                    "locked": false,
                    "visibility": true,
                    "positionStatus": "defined"
                },
                {
                    "id": "4",
                    "label": "mergedMarkupsNode-4",
                    "description": "",
                    "associatedNodeID": "",
                    "position": [11.52554416656494, 14.539127349853516, 7.963291168212891],
                    "orientation": [-1.0, -0.0, -0.0, -0.0, -1.0, -0.0, 0.0, 0.0, 1.0],
                    "selected": true,
                    "locked": false,
                    "visibility": true,
                    "positionStatus": "defined"
                },
                {
                    "id": "5",
                    "label": "C_22-1",
                    "description": "",
                    "associatedNodeID": "",
                    "position": [11.310379981994627, 14.345067024230955, 8.003392219543457],
                    "orientation": [-1.0, -0.0, -0.0, -0.0, -1.0, -0.0, 0.0, 0.0, 1.0],
                    "selected": true,
                    "locked": false,
                    "visibility": true,
                    "positionStatus": "defined"
                },
                {
                    "id": "6",
                    "label": "mergedMarkupsNode-6",
                    "description": "",
                    "associatedNodeID": "",
                    "position": [11.210633277893066, 14.072492599487305, 8.016851425170898],
                    "orientation": [-1.0, -0.0, -0.0, -0.0, -1.0, -0.0, 0.0, 0.0, 1.0],
                    "selected": true,
                    "locked": false,
                    "visibility": true,
                    "positionStatus": "defined"
                },
                {
                    "id": "7",
                    "label": "C_22-1",
                    "description": "",
                    "associatedNodeID": "",
                    "position": [11.217037200927734, 13.786432266235352, 7.988412857055664],
                    "orientation": [-1.0, -0.0, -0.0, -0.0, -1.0, -0.0, 0.0, 0.0, 1.0],
                    "selected": true,
                    "locked": false,
                    "visibility": true,
                    "positionStatus": "defined"
                },
                {
                    "id": "8",
                    "label": "mergedMarkupsNode-8",
                    "description": "",
                    "associatedNodeID": "",
                    "position": [11.335235595703123, 13.536629676818848, 7.900338172912598],
                    "orientation": [-1.0, -0.0, -0.0, -0.0, -1.0, -0.0, 0.0, 0.0, 1.0],
                    "selected": true,
                    "locked": false,
                    "visibility": true,
                    "positionStatus": "defined"
                },
                {
                    "id": "9",
                    "label": "C_22-1",
                    "description": "",
                    "associatedNodeID": "",
                    "position": [11.540106773376465, 13.34362506866455, 7.819156646728516],
                    "orientation": [-1.0, -0.0, -0.0, -0.0, -1.0, -0.0, 0.0, 0.0, 1.0],
                    "selected": true,
                    "locked": false,
                    "visibility": true,
                    "positionStatus": "defined"
                },
                {
                    "id": "10",
                    "label": "C_22-8C_22-9C_22-10",
                    "description": "",
                    "associatedNodeID": "",
                    "position": [11.763915061950684, 13.288311004638672, 7.652273654937744],
                    "orientation": [-1.0, -0.0, -0.0, -0.0, -1.0, -0.0, 0.0, 0.0, 1.0],
                    "selected": true,
                    "locked": false,
                    "visibility": true,
                    "positionStatus": "defined"
                },
                {
                    "id": "11",
                    "label": "mergedMarkupsNode-11",
                    "description": "",
                    "associatedNodeID": "",
                    "position": [12.011021614074709, 13.321383476257324, 7.499452590942383],
                    "orientation": [-1.0, -0.0, -0.0, -0.0, -1.0, -0.0, 0.0, 0.0, 1.0],
                    "selected": true,
                    "locked": false,
                    "visibility": true,
                    "positionStatus": "defined"
                },
                {
                    "id": "12",
                    "label": "C_22-8C_22-9C_22-10",
                    "description": "",
                    "associatedNodeID": "",
                    "position": [12.23523235321045, 13.472050666809082, 7.385121822357178],
                    "orientation": [-1.0, -0.0, -0.0, -0.0, -1.0, -0.0, 0.0, 0.0, 1.0],
                    "selected": true,
                    "locked": false,
                    "visibility": true,
                    "positionStatus": "defined"
                },
                {
                    "id": "13",
                    "label": "mergedMarkupsNode-13",
                    "description": "",
                    "associatedNodeID": "",
                    "position": [12.392382621765137, 13.712188720703123, 7.326657295227051],
                    "orientation": [-1.0, -0.0, -0.0, -0.0, -1.0, -0.0, 0.0, 0.0, 1.0],
                    "selected": true,
                    "locked": false,
                    "visibility": true,
                    "positionStatus": "defined"
                },
                {
                    "id": "14",
                    "label": "C_22-11C_22-12C_22-13",
                    "description": "",
                    "associatedNodeID": "",
                    "position": [12.451725006103516, 13.99813747406006, 7.306890487670898],
                    "orientation": [-1.0, -0.0, -0.0, -0.0, -1.0, -0.0, 0.0, 0.0, 1.0],
                    "selected": true,
                    "locked": false,
                    "visibility": true,
                    "positionStatus": "defined"
                },
                {
                    "id": "15",
                    "label": "C_22-11C_22-12C_22-13",
                    "description": "",
                    "associatedNodeID": "",
                    "position": [12.389205932617188, 14.283273696899414, 7.318133354187012],
                    "orientation": [-1.0, -0.0, -0.0, -0.0, -1.0, -0.0, 0.0, 0.0, 1.0],
                    "selected": true,
                    "locked": false,
                    "visibility": true,
                    "positionStatus": "defined"
                },
                {
                    "id": "16",
                    "label": "C_22-11C_22-12C_22-13",
                    "description": "",
                    "associatedNodeID": "",
                    "position": [12.261760711669922, 14.539080619812012, 7.382650852203369],
                    "orientation": [-1.0, -0.0, -0.0, -0.0, -1.0, -0.0, 0.0, 0.0, 1.0],
                    "selected": true,
                    "locked": false,
                    "visibility": true,
                    "positionStatus": "defined"
                },
                {
                    "id": "17",
                    "label": "mergedMarkupsNode-17",
                    "description": "",
                    "associatedNodeID": "",
                    "position": [12.04029369354248, 14.72761344909668, 7.418416500091553],
                    "orientation": [-1.0, -0.0, -0.0, -0.0, -1.0, -0.0, 0.0, 0.0, 1.0],
                    "selected": true,
                    "locked": false,
                    "visibility": true,
                    "positionStatus": "defined"
                },
                {
                    "id": "18",
                    "label": "C_22-2C_22-3C_22-14C_22-15",
                    "description": "",
                    "associatedNodeID": "",
                    "position": [11.759726524353027, 14.796102523803713, 7.461439609527588],
                    "orientation": [-1.0, -0.0, -0.0, -0.0, -1.0, -0.0, 0.0, 0.0, 1.0],
                    "selected": true,
                    "locked": false,
                    "visibility": true,
                    "positionStatus": "defined"
                },
                {
                    "id": "19",
                    "label": "mergedMarkupsNode-19",
                    "description": "",
                    "associatedNodeID": "",
                    "position": [11.47344207763672, 14.770513534545898, 7.523712635040283],
                    "orientation": [-1.0, -0.0, -0.0, -0.0, -1.0, -0.0, 0.0, 0.0, 1.0],
                    "selected": true,
                    "locked": false,
                    "visibility": true,
                    "positionStatus": "defined"
                },
                {
                    "id": "20",
                    "label": "mergedMarkupsNode-20",
                    "description": "",
                    "associatedNodeID": "",
                    "position": [11.237434387207031, 14.62783145904541, 7.578567028045654],
                    "orientation": [-1.0, -0.0, -0.0, -0.0, -1.0, -0.0, 0.0, 0.0, 1.0],
                    "selected": true,
                    "locked": false,
                    "visibility": true,
                    "positionStatus": "defined"
                },
                {
                    "id": "21",
                    "label": "mergedMarkupsNode-21",
                    "description": "",
                    "associatedNodeID": "",
                    "position": [11.101492881774902, 14.430026054382324, 7.622867584228516],
                    "orientation": [-1.0, -0.0, -0.0, -0.0, -1.0, -0.0, 0.0, 0.0, 1.0],
                    "selected": true,
                    "locked": false,
                    "visibility": true,
                    "positionStatus": "defined"
                },
                {
                    "id": "22",
                    "label": "mergedMarkupsNode-22",
                    "description": "",
                    "associatedNodeID": "",
                    "position": [10.939637184143066, 14.22288990020752, 7.700616836547852],
                    "orientation": [-1.0, -0.0, -0.0, -0.0, -1.0, -0.0, 0.0, 0.0, 1.0],
                    "selected": true,
                    "locked": false,
                    "visibility": true,
                    "positionStatus": "defined"
                },
                {
                    "id": "23",
                    "label": "C_22-6C_22-7C_22-16C_22-17C_22-18",
                    "description": "",
                    "associatedNodeID": "",
                    "position": [10.90907859802246, 13.931135177612305, 7.703761100769043],
                    "orientation": [-1.0, -0.0, -0.0, -0.0, -1.0, -0.0, 0.0, 0.0, 1.0],
                    "selected": true,
                    "locked": false,
                    "visibility": true,
                    "positionStatus": "defined"
                },
                {
                    "id": "24",
                    "label": "mergedMarkupsNode-24",
                    "description": "",
                    "associatedNodeID": "",
                    "position": [10.96345329284668, 13.646722793579102, 7.652402877807617],
                    "orientation": [-1.0, -0.0, -0.0, -0.0, -1.0, -0.0, 0.0, 0.0, 1.0],
                    "selected": true,
                    "locked": false,
                    "visibility": true,
                    "positionStatus": "defined"
                },
                {
                    "id": "25",
                    "label": "mergedMarkupsNode-25",
                    "description": "",
                    "associatedNodeID": "",
                    "position": [11.097574234008787, 13.401740074157717, 7.56313419342041],
                    "orientation": [-1.0, -0.0, -0.0, -0.0, -1.0, -0.0, 0.0, 0.0, 1.0],
                    "selected": true,
                    "locked": false,
                    "visibility": true,
                    "positionStatus": "defined"
                },
                {
                    "id": "26",
                    "label": "mergedMarkupsNode-26",
                    "description": "",
                    "associatedNodeID": "",
                    "position": [11.30923557281494, 13.241131782531738, 7.440281867980957],
                    "orientation": [-1.0, -0.0, -0.0, -0.0, -1.0, -0.0, 0.0, 0.0, 1.0],
                    "selected": true,
                    "locked": false,
                    "visibility": true,
                    "positionStatus": "defined"
                },
                {
                    "id": "27",
                    "label": "C_22-19C_22-20C_22-21",
                    "description": "",
                    "associatedNodeID": "",
                    "position": [11.551377296447754, 13.16003704071045, 7.2946577072143555],
                    "orientation": [-1.0, -0.0, -0.0, -0.0, -1.0, -0.0, 0.0, 0.0, 1.0],
                    "selected": true,
                    "locked": false,
                    "visibility": true,
                    "positionStatus": "defined"
                },
                {
                    "id": "28",
                    "label": "mergedMarkupsNode-28",
                    "description": "",
                    "associatedNodeID": "",
                    "position": [11.795099258422852, 13.179750442504885, 7.13124942779541],
                    "orientation": [-1.0, -0.0, -0.0, -0.0, -1.0, -0.0, 0.0, 0.0, 1.0],
                    "selected": true,
                    "locked": false,
                    "visibility": true,
                    "positionStatus": "defined"
                },
                {
                    "id": "29",
                    "label": "mergedMarkupsNode-29",
                    "description": "",
                    "associatedNodeID": "",
                    "position": [12.01839828491211, 13.282050132751465, 6.970559120178223],
                    "orientation": [-1.0, -0.0, -0.0, -0.0, -1.0, -0.0, 0.0, 0.0, 1.0],
                    "selected": true,
                    "locked": false,
                    "visibility": true,
                    "positionStatus": "defined"
                },
                {
                    "id": "30",
                    "label": "mergedMarkupsNode-30",
                    "description": "",
                    "associatedNodeID": "",
                    "position": [12.21777629852295, 13.45958137512207, 6.848578929901123],
                    "orientation": [-1.0, -0.0, -0.0, -0.0, -1.0, -0.0, 0.0, 0.0, 1.0],
                    "selected": true,
                    "locked": false,
                    "visibility": true,
                    "positionStatus": "defined"
                },
                {
                    "id": "31",
                    "label": "C_22-22C_22-23C_22-24",
                    "description": "",
                    "associatedNodeID": "",
                    "position": [12.373531341552734, 13.694869041442873, 6.763529300689697],
                    "orientation": [-1.0, -0.0, -0.0, -0.0, -1.0, -0.0, 0.0, 0.0, 1.0],
                    "selected": true,
                    "locked": false,
                    "visibility": true,
                    "positionStatus": "defined"
                },
                {
                    "id": "32",
                    "label": "mergedMarkupsNode-32",
                    "description": "",
                    "associatedNodeID": "",
                    "position": [12.483613967895508, 13.965058326721191, 6.728954792022705],
                    "orientation": [-1.0, -0.0, -0.0, -0.0, -1.0, -0.0, 0.0, 0.0, 1.0],
                    "selected": true,
                    "locked": false,
                    "visibility": true,
                    "positionStatus": "defined"
                },
                {
                    "id": "33",
                    "label": "C_22-22C_22-23C_22-24",
                    "description": "",
                    "associatedNodeID": "",
                    "position": [12.508464813232422, 14.258143424987791, 6.733921527862549],
                    "orientation": [-1.0, -0.0, -0.0, -0.0, -1.0, -0.0, 0.0, 0.0, 1.0],
                    "selected": true,
                    "locked": false,
                    "visibility": true,
                    "positionStatus": "defined"
                },
                {
                    "id": "34",
                    "label": "mergedMarkupsNode-34",
                    "description": "",
                    "associatedNodeID": "",
                    "position": [12.43696403503418, 14.537668228149414, 6.751188278198242],
                    "orientation": [-1.0, -0.0, -0.0, -0.0, -1.0, -0.0, 0.0, 0.0, 1.0],
                    "selected": true,
                    "locked": false,
                    "visibility": true,
                    "positionStatus": "defined"
                },
                {
                    "id": "35",
                    "label": "mergedMarkupsNode-35",
                    "description": "",
                    "associatedNodeID": "",
                    "position": [12.34428596496582, 14.773592948913574, 6.79448938369751],
                    "orientation": [-1.0, -0.0, -0.0, -0.0, -1.0, -0.0, 0.0, 0.0, 1.0],
                    "selected": true,
                    "locked": false,
                    "visibility": true,
                    "positionStatus": "defined"
                },
                {
                    "id": "36",
                    "label": "C_22-25C_22-26C_22-27C_22-28",
                    "description": "",
                    "associatedNodeID": "",
                    "position": [12.18511962890625, 15.016629219055176, 6.82984733581543],
                    "orientation": [-1.0, -0.0, -0.0, -0.0, -1.0, -0.0, 0.0, 0.0, 1.0],
                    "selected": true,
                    "locked": false,
                    "visibility": true,
                    "positionStatus": "defined"
                },
                {
                    "id": "37",
                    "label": "C_22-25C_22-26C_22-27C_22-28",
                    "description": "",
                    "associatedNodeID": "",
                    "position": [11.961688995361328, 15.179670333862305, 6.753208160400391],
                    "orientation": [-1.0, -0.0, -0.0, -0.0, -1.0, -0.0, 0.0, 0.0, 1.0],
                    "selected": true,
                    "locked": false,
                    "visibility": true,
                    "positionStatus": "defined"
                },
                {
                    "id": "38",
                    "label": "mergedMarkupsNode-38",
                    "description": "",
                    "associatedNodeID": "",
                    "position": [11.76774787902832, 15.221394538879396, 6.535743236541748],
                    "orientation": [-1.0, -0.0, -0.0, -0.0, -1.0, -0.0, 0.0, 0.0, 1.0],
                    "selected": true,
                    "locked": false,
                    "visibility": true,
                    "positionStatus": "defined"
                },
                {
                    "id": "39",
                    "label": "C_22-25C_22-26C_22-27C_22-28",
                    "description": "",
                    "associatedNodeID": "",
                    "position": [11.577147483825684, 15.21247673034668, 6.313949108123779],
                    "orientation": [-1.0, -0.0, -0.0, -0.0, -1.0, -0.0, 0.0, 0.0, 1.0],
                    "selected": true,
                    "locked": false,
                    "visibility": true,
                    "positionStatus": "defined"
                },
                {
                    "id": "40",
                    "label": "C_22-29C_22-30C_22-31C_22-32C_22-33",
                    "description": "",
                    "associatedNodeID": "",
                    "position": [11.299797058105469, 15.225476264953612, 6.274380207061768],
                    "orientation": [-1.0, -0.0, -0.0, -0.0, -1.0, -0.0, 0.0, 0.0, 1.0],
                    "selected": true,
                    "locked": false,
                    "visibility": true,
                    "positionStatus": "defined"
                },
                {
                    "id": "41",
                    "label": "MarkupsCurve_3-1",
                    "description": "Semi",
                    "associatedNodeID": "",
                    "position": [10.962080001831056, 14.715044021606444, 6.355685234069824],
                    "orientation": [-1.0, -0.0, -0.0, -0.0, -1.0, -0.0, 0.0, 0.0, 1.0],
                    "selected": true,
                    "locked": false,
                    "visibility": true,
                    "positionStatus": "defined"
                },
                {
                    "id": "42",
                    "label": "mergedMarkupsNode-42",
                    "description": "Semi",
                    "associatedNodeID": "",
                    "position": [10.857222557067873, 14.691993713378906, 6.310376167297363],
                    "orientation": [-1.0, -0.0, -0.0, -0.0, -1.0, -0.0, 0.0, 0.0, 1.0],
                    "selected": true,
                    "locked": false,
                    "visibility": true,
                    "positionStatus": "defined"
                },
                {
                    "id": "43",
                    "label": "mergedMarkupsNode-16mergedMarkupsNode-17",
                    "description": "Semi",
                    "associatedNodeID": "",
                    "position": [10.75613498687744, 14.704072952270508, 6.255672454833984],
                    "orientation": [-1.0, -0.0, -0.0, -0.0, -1.0, -0.0, 0.0, 0.0, 1.0],
                    "selected": true,
                    "locked": false,
                    "visibility": true,
                    "positionStatus": "defined"
                },
                {
                    "id": "44",
                    "label": "mergedMarkupsNode-44",
                    "description": "Semi",
                    "associatedNodeID": "",
                    "position": [10.664647102355955, 14.733016967773438, 6.189573287963867],
                    "orientation": [-1.0, -0.0, -0.0, -0.0, -1.0, -0.0, 0.0, 0.0, 1.0],
                    "selected": true,
                    "locked": false,
                    "visibility": true,
                    "positionStatus": "defined"
                },
                {
                    "id": "45",
                    "label": "mergedMarkupsNode-18mergedMarkupsNode-19",
                    "description": "Semi",
                    "associatedNodeID": "",
                    "position": [10.585406303405762, 14.778841018676758, 6.11754035949707],
                    "orientation": [-1.0, -0.0, -0.0, -0.0, -1.0, -0.0, 0.0, 0.0, 1.0],
                    "selected": true,
                    "locked": false,
                    "visibility": true,
                    "positionStatus": "defined"
                },
                {
                    "id": "46",
                    "label": "mergedMarkupsNode-20MarkupsCurve_3-2",
                    "description": "Semi",
                    "associatedNodeID": "",
                    "position": [10.498275756835938, 14.82217025756836, 6.05338191986084],
                    "orientation": [-1.0, -0.0, -0.0, -0.0, -1.0, -0.0, 0.0, 0.0, 1.0],
                    "selected": true,
                    "locked": false,
                    "visibility": true,
                    "positionStatus": "defined"
                },
                {
                    "id": "47",
                    "label": "mergedMarkupsNode-47",
                    "description": "Semi",
                    "associatedNodeID": "",
                    "position": [10.402274131774902, 14.85954761505127, 5.999300479888916],
                    "orientation": [-1.0, -0.0, -0.0, -0.0, -1.0, -0.0, 0.0, 0.0, 1.0],
                    "selected": true,
                    "locked": false,
                    "visibility": true,
                    "positionStatus": "defined"
                },
                {
                    "id": "48",
                    "label": "mergedMarkupsNode-22mergedMarkupsNode-23",
                    "description": "Semi",
                    "associatedNodeID": "",
                    "position": [10.302823066711426, 14.874375343322754, 5.940454006195068],
                    "orientation": [-1.0, -0.0, -0.0, -0.0, -1.0, -0.0, 0.0, 0.0, 1.0],
                    "selected": true,
                    "locked": false,
                    "visibility": true,
                    "positionStatus": "defined"
                },
                {
                    "id": "49",
                    "label": "mergedMarkupsNode-49",
                    "description": "Semi",
                    "associatedNodeID": "",
                    "position": [10.20445442199707, 14.879657745361328, 5.878122806549072],
                    "orientation": [-1.0, -0.0, -0.0, -0.0, -1.0, -0.0, 0.0, 0.0, 1.0],
                    "selected": true,
                    "locked": false,
                    "visibility": true,
                    "positionStatus": "defined"
                },
                {
                    "id": "50",
                    "label": "mergedMarkupsNode-24mergedMarkupsNode-25mergedMarkupsNode-26",
                    "description": "Semi",
                    "associatedNodeID": "",
                    "position": [10.10597324371338, 14.878870964050291, 5.815715789794922],
                    "orientation": [-1.0, -0.0, -0.0, -0.0, -1.0, -0.0, 0.0, 0.0, 1.0],
                    "selected": true,
                    "locked": false,
                    "visibility": true,
                    "positionStatus": "defined"
                },
                {
                    "id": "51",
                    "label": "mergedMarkupsNode-51",
                    "description": "",
                    "associatedNodeID": "",
                    "position": [10.007402420043944, 14.88051986694336, 5.753419399261475],
                    "orientation": [-1.0, -0.0, -0.0, -0.0, -1.0, -0.0, 0.0, 0.0, 1.0],
                    "selected": true,
                    "locked": false,
                    "visibility": true,
                    "positionStatus": "defined"
                },
                {
                    "id": "52",
                    "label": "mergedMarkupsNode-52",
                    "description": "",
                    "associatedNodeID": "",
                    "position": [9.907872200012209, 14.881449699401855, 5.693079471588135],
                    "orientation": [-1.0, -0.0, -0.0, -0.0, -1.0, -0.0, 0.0, 0.0, 1.0],
                    "selected": true,
                    "locked": false,
                    "visibility": true,
                    "positionStatus": "defined"
                },
                {
                    "id": "53",
                    "label": "mergedMarkupsNode-27MarkupsCurve_3-3",
                    "description": "",
                    "associatedNodeID": "",
                    "position": [9.80849552154541, 14.889244079589844, 5.632570743560791],
                    "orientation": [-1.0, -0.0, -0.0, -0.0, -1.0, -0.0, 0.0, 0.0, 1.0],
                    "selected": true,
                    "locked": false,
                    "visibility": true,
                    "positionStatus": "defined"
                },
                {
                    "id": "54",
                    "label": "mergedMarkupsNode-54",
                    "description": "",
                    "associatedNodeID": "",
                    "position": [9.70807933807373, 14.896689414978027, 5.573876857757568],
                    "orientation": [-1.0, -0.0, -0.0, -0.0, -1.0, -0.0, 0.0, 0.0, 1.0],
                    "selected": true,
                    "locked": false,
                    "visibility": true,
                    "positionStatus": "defined"
                },
                {
                    "id": "55",
                    "label": "mergedMarkupsNode-29mergedMarkupsNode-30",
                    "description": "",
                    "associatedNodeID": "",
                    "position": [9.606921195983888, 14.899454116821287, 5.516047477722168],
                    "orientation": [-1.0, -0.0, -0.0, -0.0, -1.0, -0.0, 0.0, 0.0, 1.0],
                    "selected": true,
                    "locked": false,
                    "visibility": true,
                    "positionStatus": "defined"
                },
                {
                    "id": "56",
                    "label": "mergedMarkupsNode-56",
                    "description": "",
                    "associatedNodeID": "",
                    "position": [9.507423400878906, 14.908713340759276, 5.456075668334961],
                    "orientation": [-1.0, -0.0, -0.0, -0.0, -1.0, -0.0, 0.0, 0.0, 1.0],
                    "selected": true,
                    "locked": false,
                    "visibility": true,
                    "positionStatus": "defined"
                },
                {
                    "id": "57",
                    "label": "mergedMarkupsNode-57",
                    "description": "",
                    "associatedNodeID": "",
                    "position": [9.408539772033691, 14.926159858703612, 5.396936893463135],
                    "orientation": [-1.0, -0.0, -0.0, -0.0, -1.0, -0.0, 0.0, 0.0, 1.0],
                    "selected": true,
                    "locked": false,
                    "visibility": true,
                    "positionStatus": "defined"
                },
                {
                    "id": "58",
                    "label": "mergedMarkupsNode-31mergedMarkupsNode-32",
                    "description": "",
                    "associatedNodeID": "",
                    "position": [9.307600021362305, 14.946565628051758, 5.3421525955200195],
                    "orientation": [-1.0, -0.0, -0.0, -0.0, -1.0, -0.0, 0.0, 0.0, 1.0],
                    "selected": true,
                    "locked": false,
                    "visibility": true,
                    "positionStatus": "defined"
                },
                {
                    "id": "59",
                    "label": "mergedMarkupsNode-59",
                    "description": "",
                    "associatedNodeID": "",
                    "position": [9.20578956604004, 14.968087196350098, 5.289534091949463],
                    "orientation": [-1.0, -0.0, -0.0, -0.0, -1.0, -0.0, 0.0, 0.0, 1.0],
                    "selected": true,
                    "locked": false,
                    "visibility": true,
                    "positionStatus": "defined"
                },
                {
                    "id": "60",
                    "label": "mergedMarkupsNode-33MarkupsCurve_3-4",
                    "description": "",
                    "associatedNodeID": "",
                    "position": [9.113120079040527, 15.017560005187988, 5.242660999298096],
                    "orientation": [-1.0, -0.0, -0.0, -0.0, -1.0, -0.0, 0.0, 0.0, 1.0],
                    "selected": true,
                    "locked": false,
                    "visibility": true,
                    "positionStatus": "defined"
                },
                {
                    "id": "61",
                    "label": "MarkupsCurve_5-2",
                    "description": "Semi",
                    "associatedNodeID": "",
                    "position": [10.157914161682127, 16.17589569091797, 7.486703395843506],
                    "orientation": [-1.0, -0.0, -0.0, -0.0, -1.0, -0.0, 0.0, 0.0, 1.0],
                    "selected": true,
                    "locked": false,
                    "visibility": true,
                    "positionStatus": "defined"
                },
                {
                    "id": "62",
                    "label": "mergedMarkupsNode-62",
                    "description": "Semi",
                    "associatedNodeID": "",
                    "position": [10.026036262512209, 16.371335983276367, 7.460634708404541],
                    "orientation": [-1.0, -0.0, -0.0, -0.0, -1.0, -0.0, 0.0, 0.0, 1.0],
                    "selected": true,
                    "locked": false,
                    "visibility": true,
                    "positionStatus": "defined"
                },
                {
                    "id": "63",
                    "label": "mergedMarkupsNode-63",
                    "description": "Semi",
                    "associatedNodeID": "",
                    "position": [9.86614990234375, 16.52588653564453, 7.376670837402344],
                    "orientation": [-1.0, -0.0, -0.0, -0.0, -1.0, -0.0, 0.0, 0.0, 1.0],
                    "selected": true,
                    "locked": false,
                    "visibility": true,
                    "positionStatus": "defined"
                },
                {
                    "id": "64",
                    "label": "mergedMarkupsNode-38mergedMarkupsNode-39",
                    "description": "Semi",
                    "associatedNodeID": "",
                    "position": [9.667908668518066, 16.6136474609375, 7.277327060699463],
                    "orientation": [-1.0, -0.0, -0.0, -0.0, -1.0, -0.0, 0.0, 0.0, 1.0],
                    "selected": true,
                    "locked": false,
                    "visibility": true,
                    "positionStatus": "defined"
                },
                {
                    "id": "65",
                    "label": "mergedMarkupsNode-65",
                    "description": "Semi",
                    "associatedNodeID": "",
                    "position": [9.457406044006348, 16.65111541748047, 7.170176029205322],
                    "orientation": [-1.0, -0.0, -0.0, -0.0, -1.0, -0.0, 0.0, 0.0, 1.0],
                    "selected": true,
                    "locked": false,
                    "visibility": true,
                    "positionStatus": "defined"
                },
                {
                    "id": "66",
                    "label": "MarkupsCurve_5-3mergedMarkupsNode-41",
                    "description": "Semi",
                    "associatedNodeID": "",
                    "position": [9.24355697631836, 16.644203186035156, 7.06512451171875],
                    "orientation": [-1.0, -0.0, -0.0, -0.0, -1.0, -0.0, 0.0, 0.0, 1.0],
                    "selected": true,
                    "locked": false,
                    "visibility": true,
                    "positionStatus": "defined"
                },
                {
                    "id": "67",
                    "label": "mergedMarkupsNode-67",
                    "description": "Semi",
                    "associatedNodeID": "",
                    "position": [9.04542064666748, 16.604557037353516, 6.940971374511719],
                    "orientation": [-1.0, -0.0, -0.0, -0.0, -1.0, -0.0, 0.0, 0.0, 1.0],
                    "selected": true,
                    "locked": false,
                    "visibility": true,
                    "positionStatus": "defined"
                },
                {
                    "id": "68",
                    "label": "mergedMarkupsNode-42MarkupsCurve_5-4",
                    "description": "Semi",
                    "associatedNodeID": "",
                    "position": [8.871023178100586, 16.531246185302734, 6.794885635375977],
                    "orientation": [-1.0, -0.0, -0.0, -0.0, -1.0, -0.0, 0.0, 0.0, 1.0],
                    "selected": true,
                    "locked": false,
                    "visibility": true,
                    "positionStatus": "defined"
                },
                {
                    "id": "69",
                    "label": "mergedMarkupsNode-69",
                    "description": "Semi",
                    "associatedNodeID": "",
                    "position": [8.706011772155762, 16.44245147705078, 6.646416187286377],
                    "orientation": [-1.0, -0.0, -0.0, -0.0, -1.0, -0.0, 0.0, 0.0, 1.0],
                    "selected": true,
                    "locked": false,
                    "visibility": true,
                    "positionStatus": "defined"
                },
                {
                    "id": "70",
                    "label": "mergedMarkupsNode-70",
                    "description": "",
                    "associatedNodeID": "",
                    "position": [8.552474021911621, 16.331188201904297, 6.500626564025879],
                    "orientation": [-1.0, -0.0, -0.0, -0.0, -1.0, -0.0, 0.0, 0.0, 1.0],
                    "selected": true,
                    "locked": false,
                    "visibility": true,
                    "positionStatus": "defined"
                },
                {
                    "id": "71",
                    "label": "mergedMarkupsNode-44MarkupsCurve_5-5mergedMarkupsNode-46",
                    "description": "",
                    "associatedNodeID": "",
                    "position": [8.41543960571289, 16.19891357421875, 6.358360767364502],
                    "orientation": [-1.0, -0.0, -0.0, -0.0, -1.0, -0.0, 0.0, 0.0, 1.0],
                    "selected": true,
                    "locked": false,
                    "visibility": true,
                    "positionStatus": "defined"
                },
                {
                    "id": "72",
                    "label": "mergedMarkupsNode-72",
                    "description": "",
                    "associatedNodeID": "",
                    "position": [8.315403938293457, 16.038959503173828, 6.212273597717285],
                    "orientation": [-1.0, -0.0, -0.0, -0.0, -1.0, -0.0, 0.0, 0.0, 1.0],
                    "selected": true,
                    "locked": false,
                    "visibility": true,
                    "positionStatus": "defined"
                },
                {
                    "id": "73",
                    "label": "mergedMarkupsNode-47MarkupsCurve_5-6",
                    "description": "",
                    "associatedNodeID": "",
                    "position": [8.243584632873535, 15.87392234802246, 6.054913520812988],
                    "orientation": [-1.0, -0.0, -0.0, -0.0, -1.0, -0.0, 0.0, 0.0, 1.0],
                    "selected": true,
                    "locked": false,
                    "visibility": true,
                    "positionStatus": "defined"
                },
                {
                    "id": "74",
                    "label": "mergedMarkupsNode-74",
                    "description": "",
                    "associatedNodeID": "",
                    "position": [8.224699020385742, 15.71174430847168, 5.880233287811279],
                    "orientation": [-1.0, -0.0, -0.0, -0.0, -1.0, -0.0, 0.0, 0.0, 1.0],
                    "selected": true,
                    "locked": false,
                    "visibility": true,
                    "positionStatus": "defined"
                },
                {
                    "id": "75",
                    "label": "mergedMarkupsNode-49mergedMarkupsNode-50",
                    "description": "",
                    "associatedNodeID": "",
                    "position": [8.254426956176758, 15.550140380859377, 5.707486629486084],
                    "orientation": [-1.0, -0.0, -0.0, -0.0, -1.0, -0.0, 0.0, 0.0, 1.0],
                    "selected": true,
                    "locked": false,
                    "visibility": true,
                    "positionStatus": "defined"
                },
                {
                    "id": "76",
                    "label": "mergedMarkupsNode-76",
                    "description": "",
                    "associatedNodeID": "",
                    "position": [8.326205253601074, 15.376760482788086, 5.559446334838867],
                    "orientation": [-1.0, -0.0, -0.0, -0.0, -1.0, -0.0, 0.0, 0.0, 1.0],
                    "selected": true,
                    "locked": false,
                    "visibility": true,
                    "positionStatus": "defined"
                },
                {
                    "id": "77",
                    "label": "mergedMarkupsNode-77",
                    "description": "",
                    "associatedNodeID": "",
                    "position": [8.467219352722168, 15.219383239746094, 5.451865196228027],
                    "orientation": [-1.0, -0.0, -0.0, -0.0, -1.0, -0.0, 0.0, 0.0, 1.0],
                    "selected": true,
                    "locked": false,
                    "visibility": true,
                    "positionStatus": "defined"
                },
                {
                    "id": "78",
                    "label": "mergedMarkupsNode-51MarkupsCurve_5-7mergedMarkupsNode-53",
                    "description": "",
                    "associatedNodeID": "",
                    "position": [8.669529914855957, 15.120335578918455, 5.3727946281433105],
                    "orientation": [-1.0, -0.0, -0.0, -0.0, -1.0, -0.0, 0.0, 0.0, 1.0],
                    "selected": true,
                    "locked": false,
                    "visibility": true,
                    "positionStatus": "defined"
                },
                {
                    "id": "79",
                    "label": "mergedMarkupsNode-79",
                    "description": "",
                    "associatedNodeID": "",
                    "position": [8.894720077514648, 15.0723876953125, 5.311316967010498],
                    "orientation": [-1.0, -0.0, -0.0, -0.0, -1.0, -0.0, 0.0, 0.0, 1.0],
                    "selected": true,
                    "locked": false,
                    "visibility": true,
                    "positionStatus": "defined"
                },
                {
                    "id": "80",
                    "label": "Post_Canal-1",
                    "description": "",
                    "associatedNodeID": "",
                    "position": [9.164645195007324, 15.078262329101563, 5.023628234863281],
                    "orientation": [-1.0, -0.0, -0.0, -0.0, -1.0, -0.0, 0.0, 0.0, 1.0],
                    "selected": true,
                    "locked": false,
                    "visibility": true,
                    "positionStatus": "defined"
                },
                {
                    "id": "81",
                    "label": "mergedMarkupsNode-81",
                    "description": "",
                    "associatedNodeID": "",
                    "position": [9.236123085021973, 15.212420463562012, 4.851592063903809],
                    "orientation": [-1.0, -0.0, -0.0, -0.0, -1.0, -0.0, 0.0, 0.0, 1.0],
                    "selected": true,
                    "locked": false,
                    "visibility": true,
                    "positionStatus": "defined"
                },
                {
                    "id": "82",
                    "label": "Post_Canal-1Post_Canal-1",
                    "description": "",
                    "associatedNodeID": "",
                    "position": [9.260923385620117, 15.399919509887695, 4.714984893798828],
                    "orientation": [-1.0, -0.0, -0.0, -0.0, -1.0, -0.0, 0.0, 0.0, 1.0],
                    "selected": true,
                    "locked": false,
                    "visibility": true,
                    "positionStatus": "defined"
                },
                {
                    "id": "83",
                    "label": "mergedMarkupsNode-83",
                    "description": "",
                    "associatedNodeID": "",
                    "position": [9.329046249389648, 15.591938972473145, 4.602545738220215],
                    "orientation": [-1.0, -0.0, -0.0, -0.0, -1.0, -0.0, 0.0, 0.0, 1.0],
                    "selected": true,
                    "locked": false,
                    "visibility": true,
                    "positionStatus": "defined"
                },
                {
                    "id": "84",
                    "label": "Post_Canal-1",
                    "description": "",
                    "associatedNodeID": "",
                    "position": [9.45716667175293, 15.77791976928711, 4.5441789627075195],
                    "orientation": [-1.0, -0.0, -0.0, -0.0, -1.0, -0.0, 0.0, 0.0, 1.0],
                    "selected": true,
                    "locked": false,
                    "visibility": true,
                    "positionStatus": "defined"
                },
                {
                    "id": "85",
                    "label": "Post_Canal-1",
                    "description": "",
                    "associatedNodeID": "",
                    "position": [9.632990837097168, 15.926146507263184, 4.510286331176758],
                    "orientation": [-1.0, -0.0, -0.0, -0.0, -1.0, -0.0, 0.0, 0.0, 1.0],
                    "selected": true,
                    "locked": false,
                    "visibility": true,
                    "positionStatus": "defined"
                },
                {
                    "id": "86",
                    "label": "Post_Canal-1",
                    "description": "",
                    "associatedNodeID": "",
                    "position": [9.828109741210938, 16.052780151367188, 4.514248371124268],
                    "orientation": [-1.0, -0.0, -0.0, -0.0, -1.0, -0.0, 0.0, 0.0, 1.0],
                    "selected": true,
                    "locked": false,
                    "visibility": true,
                    "positionStatus": "defined"
                },
                {
                    "id": "87",
                    "label": "mergedMarkupsNode-87",
                    "description": "",
                    "associatedNodeID": "",
                    "position": [10.046321868896484, 16.132652282714844, 4.533900737762451],
                    "orientation": [-1.0, -0.0, -0.0, -0.0, -1.0, -0.0, 0.0, 0.0, 1.0],
                    "selected": true,
                    "locked": false,
                    "visibility": true,
                    "positionStatus": "defined"
                },
                {
                    "id": "88",
                    "label": "Post_Canal-1",
                    "description": "",
                    "associatedNodeID": "",
                    "position": [10.27176284790039, 16.187042236328125, 4.56052303314209],
                    "orientation": [-1.0, -0.0, -0.0, -0.0, -1.0, -0.0, 0.0, 0.0, 1.0],
                    "selected": true,
                    "locked": false,
                    "visibility": true,
                    "positionStatus": "defined"
                },
                {
                    "id": "89",
                    "label": "mergedMarkupsNode-89",
                    "description": "",
                    "associatedNodeID": "",
                    "position": [10.490998268127441, 16.224090576171875, 4.628279209136963],
                    "orientation": [-1.0, -0.0, -0.0, -0.0, -1.0, -0.0, 0.0, 0.0, 1.0],
                    "selected": true,
                    "locked": false,
                    "visibility": true,
                    "positionStatus": "defined"
                },
                {
                    "id": "90",
                    "label": "Post_Canal-1",
                    "description": "",
                    "associatedNodeID": "",
                    "position": [10.702741622924805, 16.207355499267578, 4.724634647369385],
                    "orientation": [-1.0, -0.0, -0.0, -0.0, -1.0, -0.0, 0.0, 0.0, 1.0],
                    "selected": true,
                    "locked": false,
                    "visibility": true,
                    "positionStatus": "defined"
                },
                {
                    "id": "91",
                    "label": "mergedMarkupsNode-91",
                    "description": "",
                    "associatedNodeID": "",
                    "position": [10.895509719848633, 16.136066436767578, 4.831960201263428],
                    "orientation": [-1.0, -0.0, -0.0, -0.0, -1.0, -0.0, 0.0, 0.0, 1.0],
                    "selected": true,
                    "locked": false,
                    "visibility": true,
                    "positionStatus": "defined"
                },
                {
                    "id": "92",
                    "label": "mergedMarkupsNode-92",
                    "description": "",
                    "associatedNodeID": "",
                    "position": [11.089532852172852, 16.060415267944336, 4.937366485595703],
                    "orientation": [-1.0, -0.0, -0.0, -0.0, -1.0, -0.0, 0.0, 0.0, 1.0],
                    "selected": true,
                    "locked": false,
                    "visibility": true,
                    "positionStatus": "defined"
                },
                {
                    "id": "93",
                    "label": "mergedMarkupsNode-93",
                    "description": "",
                    "associatedNodeID": "",
                    "position": [11.277146339416504, 15.979242324829102, 5.048213958740234],
                    "orientation": [-1.0, -0.0, -0.0, -0.0, -1.0, -0.0, 0.0, 0.0, 1.0],
                    "selected": true,
                    "locked": false,
                    "visibility": true,
                    "positionStatus": "defined"
                },
                {
                    "id": "94",
                    "label": "Post_Canal-1",
                    "description": "",
                    "associatedNodeID": "",
                    "position": [11.441417694091797, 15.88016128540039, 5.181049823760986],
                    "orientation": [-1.0, -0.0, -0.0, -0.0, -1.0, -0.0, 0.0, 0.0, 1.0],
                    "selected": true,
                    "locked": false,
                    "visibility": true,
                    "positionStatus": "defined"
                },
                {
                    "id": "95",
                    "label": "mergedMarkupsNode-95",
                    "description": "",
                    "associatedNodeID": "",
                    "position": [11.564337730407715, 15.760716438293457, 5.340061187744141],
                    "orientation": [-1.0, -0.0, -0.0, -0.0, -1.0, -0.0, 0.0, 0.0, 1.0],
                    "selected": true,
                    "locked": false,
                    "visibility": true,
                    "positionStatus": "defined"
                },
                {
                    "id": "96",
                    "label": "mergedMarkupsNode-96",
                    "description": "",
                    "associatedNodeID": "",
                    "position": [11.647971153259277, 15.626252174377441, 5.511538028717041],
                    "orientation": [-1.0, -0.0, -0.0, -0.0, -1.0, -0.0, 0.0, 0.0, 1.0],
                    "selected": true,
                    "locked": false,
                    "visibility": true,
                    "positionStatus": "defined"
                },
                {
                    "id": "97",
                    "label": "Post_Canal-1",
                    "description": "",
                    "associatedNodeID": "",
                    "position": [11.711105346679688, 15.483348846435547, 5.6849260330200195],
                    "orientation": [-1.0, -0.0, -0.0, -0.0, -1.0, -0.0, 0.0, 0.0, 1.0],
                    "selected": true,
                    "locked": false,
                    "visibility": true,
                    "positionStatus": "defined"
                },
                {
                    "id": "98",
                    "label": "Post_Canal-1",
                    "description": "",
                    "associatedNodeID": "",
                    "position": [11.724367141723633, 15.31591796875, 5.843470573425293],
                    "orientation": [-1.0, -0.0, -0.0, -0.0, -1.0, -0.0, 0.0, 0.0, 1.0],
                    "selected": true,
                    "locked": false,
                    "visibility": true,
                    "positionStatus": "defined"
                },
                {
                    "id": "99",
                    "label": "MarkupsCurve_11-2",
                    "description": "Semi",
                    "associatedNodeID": "",
                    "position": [10.483245849609377, 16.217763900756836, 7.650613307952881],
                    "orientation": [-1.0, -0.0, -0.0, -0.0, -1.0, -0.0, 0.0, 0.0, 1.0],
                    "selected": true,
                    "locked": false,
                    "visibility": true,
                    "positionStatus": "defined"
                },
                {
                    "id": "100",
                    "label": "mergedMarkupsNode-100",
                    "description": "Semi",
                    "associatedNodeID": "",
                    "position": [10.46475601196289, 16.460786819458008, 7.666651248931885],
                    "orientation": [-1.0, -0.0, -0.0, -0.0, -1.0, -0.0, 0.0, 0.0, 1.0],
                    "selected": true,
                    "locked": false,
                    "visibility": true,
                    "positionStatus": "defined"
                },
                {
                    "id": "101",
                    "label": "mergedMarkupsNode-78",
                    "description": "Semi",
                    "associatedNodeID": "",
                    "position": [10.470901489257813, 16.703298568725586, 7.651570320129395],
                    "orientation": [-1.0, -0.0, -0.0, -0.0, -1.0, -0.0, 0.0, 0.0, 1.0],
                    "selected": true,
                    "locked": false,
                    "visibility": true,
                    "positionStatus": "defined"
                },
                {
                    "id": "102",
                    "label": "mergedMarkupsNode-102",
                    "description": "Semi",
                    "associatedNodeID": "",
                    "position": [10.536736488342283, 16.916831970214844, 7.55927848815918],
                    "orientation": [-1.0, -0.0, -0.0, -0.0, -1.0, -0.0, 0.0, 0.0, 1.0],
                    "selected": true,
                    "locked": false,
                    "visibility": true,
                    "positionStatus": "defined"
                },
                {
                    "id": "103",
                    "label": "MarkupsCurve_11-3MarkupsCurve_11-4",
                    "description": "Semi",
                    "associatedNodeID": "",
                    "position": [10.651708602905272, 17.039283752441406, 7.3847198486328125],
                    "orientation": [-1.0, -0.0, -0.0, -0.0, -1.0, -0.0, 0.0, 0.0, 1.0],
                    "selected": true,
                    "locked": false,
                    "visibility": true,
                    "positionStatus": "defined"
                },
                {
                    "id": "104",
                    "label": "mergedMarkupsNode-104",
                    "description": "Semi",
                    "associatedNodeID": "",
                    "position": [10.759263038635254, 17.107906341552734, 7.17678689956665],
                    "orientation": [-1.0, -0.0, -0.0, -0.0, -1.0, -0.0, 0.0, 0.0, 1.0],
                    "selected": true,
                    "locked": false,
                    "visibility": true,
                    "positionStatus": "defined"
                },
                {
                    "id": "105",
                    "label": "mergedMarkupsNode-81MarkupsCurve_11-5",
                    "description": "Semi",
                    "associatedNodeID": "",
                    "position": [10.85195255279541, 17.147132873535156, 6.954367160797119],
                    "orientation": [-1.0, -0.0, -0.0, -0.0, -1.0, -0.0, 0.0, 0.0, 1.0],
                    "selected": true,
                    "locked": false,
                    "visibility": true,
                    "positionStatus": "defined"
                },
                {
                    "id": "106",
                    "label": "mergedMarkupsNode-106",
                    "description": "Semi",
                    "associatedNodeID": "",
                    "position": [10.940735816955566, 17.16128921508789, 6.727352142333984],
                    "orientation": [-1.0, -0.0, -0.0, -0.0, -1.0, -0.0, 0.0, 0.0, 1.0],
                    "selected": true,
                    "locked": false,
                    "visibility": true,
                    "positionStatus": "defined"
                },
                {
                    "id": "107",
                    "label": "mergedMarkupsNode-83MarkupsCurve_11-6",
                    "description": "Semi",
                    "associatedNodeID": "",
                    "position": [11.024662017822266, 17.149457931518555, 6.498410701751709],
                    "orientation": [-1.0, -0.0, -0.0, -0.0, -1.0, -0.0, 0.0, 0.0, 1.0],
                    "selected": true,
                    "locked": false,
                    "visibility": true,
                    "positionStatus": "defined"
                },
                {
                    "id": "108",
                    "label": "mergedMarkupsNode-108",
                    "description": "Semi",
                    "associatedNodeID": "",
                    "position": [11.09366512298584, 17.108001708984375, 6.268008708953857],
                    "orientation": [-1.0, -0.0, -0.0, -0.0, -1.0, -0.0, 0.0, 0.0, 1.0],
                    "selected": true,
                    "locked": false,
                    "visibility": true,
                    "positionStatus": "defined"
                },
                {
                    "id": "109",
                    "label": "mergedMarkupsNode-109",
                    "description": "",
                    "associatedNodeID": "",
                    "position": [11.143843650817873, 17.036453247070313, 6.040118217468262],
                    "orientation": [-1.0, -0.0, -0.0, -0.0, -1.0, -0.0, 0.0, 0.0, 1.0],
                    "selected": true,
                    "locked": false,
                    "visibility": true,
                    "positionStatus": "defined"
                },
                {
                    "id": "110",
                    "label": "mergedMarkupsNode-85mergedMarkupsNode-86",
                    "description": "",
                    "associatedNodeID": "",
                    "position": [11.177984237670898, 16.936796188354492, 5.819927215576172],
                    "orientation": [-1.0, -0.0, -0.0, -0.0, -1.0, -0.0, 0.0, 0.0, 1.0],
                    "selected": true,
                    "locked": false,
                    "visibility": true,
                    "positionStatus": "defined"
                },
                {
                    "id": "111",
                    "label": "mergedMarkupsNode-111",
                    "description": "",
                    "associatedNodeID": "",
                    "position": [11.202049255371094, 16.805526733398438, 5.615756988525391],
                    "orientation": [-1.0, -0.0, -0.0, -0.0, -1.0, -0.0, 0.0, 0.0, 1.0],
                    "selected": true,
                    "locked": false,
                    "visibility": true,
                    "positionStatus": "defined"
                },
                {
                    "id": "112",
                    "label": "mergedMarkupsNode-87MarkupsCurve_11-7",
                    "description": "",
                    "associatedNodeID": "",
                    "position": [11.225234985351564, 16.635330200195313, 5.442597389221191],
                    "orientation": [-1.0, -0.0, -0.0, -0.0, -1.0, -0.0, 0.0, 0.0, 1.0],
                    "selected": true,
                    "locked": false,
                    "visibility": true,
                    "positionStatus": "defined"
                },
                {
                    "id": "113",
                    "label": "mergedMarkupsNode-113",
                    "description": "",
                    "associatedNodeID": "",
                    "position": [11.256311416625977, 16.436588287353516, 5.304829120635986],
                    "orientation": [-1.0, -0.0, -0.0, -0.0, -1.0, -0.0, 0.0, 0.0, 1.0],
                    "selected": true,
                    "locked": false,
                    "visibility": true,
                    "positionStatus": "defined"
                },
                {
                    "id": "114",
                    "label": "mergedMarkupsNode-89mergedMarkupsNode-90",
                    "description": "",
                    "associatedNodeID": "",
                    "position": [11.29970645904541, 16.20798110961914, 5.242068290710449],
                    "orientation": [-1.0, -0.0, -0.0, -0.0, -1.0, -0.0, 0.0, 0.0, 1.0],
                    "selected": true,
                    "locked": false,
                    "visibility": true,
                    "positionStatus": "defined"
                },
                {
                    "id": "115",
                    "label": "mergedMarkupsNode-115",
                    "description": "",
                    "associatedNodeID": "",
                    "position": [11.343185424804688, 15.975062370300291, 5.299174785614014],
                    "orientation": [-1.0, -0.0, -0.0, -0.0, -1.0, -0.0, 0.0, 0.0, 1.0],
                    "selected": true,
                    "locked": false,
                    "visibility": true,
                    "positionStatus": "defined"
                },
                {
                    "id": "116",
                    "label": "mergedMarkupsNode-89mergedMarkupsNode-90MarkupsCurve_11-8mergedMarkupsNode-92",
                    "description": "",
                    "associatedNodeID": "",
                    "position": [11.351557731628418, 15.7460298538208, 5.35727071762085],
                    "orientation": [-1.0, -0.0, -0.0, -0.0, -1.0, -0.0, 0.0, 0.0, 1.0],
                    "selected": true,
                    "locked": false,
                    "visibility": true,
                    "positionStatus": "defined"
                },
                {
                    "id": "117",
                    "label": "mergedMarkupsNode-117",
                    "description": "",
                    "associatedNodeID": "",
                    "position": [11.306775093078612, 15.54299259185791, 5.485393524169922],
                    "orientation": [-1.0, -0.0, -0.0, -0.0, -1.0, -0.0, 0.0, 0.0, 1.0],
                    "selected": true,
                    "locked": false,
                    "visibility": true,
                    "positionStatus": "defined"
                },
                {
                    "id": "118",
                    "label": "mergedMarkupsNode-93MarkupsCurve_11-9MarkupsCurve_11-10",
                    "description": "",
                    "associatedNodeID": "",
                    "position": [11.258623123168944, 15.345620155334473, 5.62101411819458],
                    "orientation": [-1.0, -0.0, -0.0, -0.0, -1.0, -0.0, 0.0, 0.0, 1.0],
                    "selected": true,
                    "locked": false,
                    "visibility": true,
                    "positionStatus": "defined"
                },
                {
                    "id": "119",
                    "label": "mergedMarkupsNode-119",
                    "description": "",
                    "associatedNodeID": "",
                    "position": [12.157045364379885, 14.123066902160645, 7.86204719543457],
                    "orientation": [-1.0, -0.0, -0.0, -0.0, -1.0, -0.0, 0.0, 0.0, 1.0],
                    "selected": true,
                    "locked": false,
                    "visibility": true,
                    "positionStatus": "defined"
                },
                {
                    "id": "120",
                    "label": "Cochlea_Internal-2",
                    "description": "",
                    "associatedNodeID": "",
                    "position": [11.985005378723145, 14.039657592773438, 7.9165239334106445],
                    "orientation": [-1.0, -0.0, -0.0, -0.0, -1.0, -0.0, 0.0, 0.0, 1.0],
                    "selected": true,
                    "locked": false,
                    "visibility": true,
                    "positionStatus": "defined"
                },
                {
                    "id": "121",
                    "label": "Cochlea_Internal-3",
                    "description": "",
                    "associatedNodeID": "",
                    "position": [11.82646656036377, 13.9712495803833, 7.968550205230713],
                    "orientation": [-1.0, -0.0, -0.0, -0.0, -1.0, -0.0, 0.0, 0.0, 1.0],
                    "selected": true,
                    "locked": false,
                    "visibility": true,
                    "positionStatus": "defined"
                },
                {
                    "id": "122",
                    "label": "Cochlea_Internal-4",
                    "description": "",
                    "associatedNodeID": "",
                    "position": [11.697500228881836, 13.905166625976564, 7.991925239562988],
                    "orientation": [-1.0, -0.0, -0.0, -0.0, -1.0, -0.0, 0.0, 0.0, 1.0],
                    "selected": true,
                    "locked": false,
                    "visibility": true,
                    "positionStatus": "defined"
                },
                {
                    "id": "123",
                    "label": "Cochlea_Internal-5",
                    "description": "",
                    "associatedNodeID": "",
                    "position": [11.825757026672363, 13.765256881713867, 7.950587749481201],
                    "orientation": [-1.0, -0.0, -0.0, -0.0, -1.0, -0.0, 0.0, 0.0, 1.0],
                    "selected": true,
                    "locked": false,
                    "visibility": true,
                    "positionStatus": "defined"
                },
                {
                    "id": "124",
                    "label": "Cochlea_Internal-6",
                    "description": "",
                    "associatedNodeID": "",
                    "position": [11.958259582519531, 13.794178009033203, 7.811347961425781],
                    "orientation": [-1.0, -0.0, -0.0, -0.0, -1.0, -0.0, 0.0, 0.0, 1.0],
                    "selected": true,
                    "locked": false,
                    "visibility": true,
                    "positionStatus": "defined"
                },
                {
                    "id": "125",
                    "label": "Cochlea_Internal-7",
                    "description": "",
                    "associatedNodeID": "",
                    "position": [11.993352890014648, 13.96177864074707, 7.71182107925415],
                    "orientation": [-1.0, -0.0, -0.0, -0.0, -1.0, -0.0, 0.0, 0.0, 1.0],
                    "selected": true,
                    "locked": false,
                    "visibility": true,
                    "positionStatus": "defined"
                },
                {
                    "id": "126",
                    "label": "Cochlea_Internal-8Cochlea_Internal-9",
                    "description": "",
                    "associatedNodeID": "",
                    "position": [11.8930082321167, 14.115364074707031, 7.654420852661133],
                    "orientation": [-1.0, -0.0, -0.0, -0.0, -1.0, -0.0, 0.0, 0.0, 1.0],
                    "selected": true,
                    "locked": false,
                    "visibility": true,
                    "positionStatus": "defined"
                },
                {
                    "id": "127",
                    "label": "Cochlea_Internal-10Cochlea_Internal-11",
                    "description": "",
                    "associatedNodeID": "",
                    "position": [11.706279754638672, 14.17844581604004, 7.632198810577393],
                    "orientation": [-1.0, -0.0, -0.0, -0.0, -1.0, -0.0, 0.0, 0.0, 1.0],
                    "selected": true,
                    "locked": false,
                    "visibility": true,
                    "positionStatus": "defined"
                },
                {
                    "id": "128",
                    "label": "mergedMarkupsNode-128",
                    "description": "",
                    "associatedNodeID": "",
                    "position": [11.531879425048828, 14.095894813537598, 7.577111721038818],
                    "orientation": [-1.0, -0.0, -0.0, -0.0, -1.0, -0.0, 0.0, 0.0, 1.0],
                    "selected": true,
                    "locked": false,
                    "visibility": true,
                    "positionStatus": "defined"
                },
                {
                    "id": "129",
                    "label": "Cochlea_Internal-12Cochlea_Internal-13",
                    "description": "",
                    "associatedNodeID": "",
                    "position": [11.471718788146973, 13.934946060180664, 7.490698337554932],
                    "orientation": [-1.0, -0.0, -0.0, -0.0, -1.0, -0.0, 0.0, 0.0, 1.0],
                    "selected": true,
                    "locked": false,
                    "visibility": true,
                    "positionStatus": "defined"
                },
                {
                    "id": "130",
                    "label": "Cochlea_Internal-14",
                    "description": "",
                    "associatedNodeID": "",
                    "position": [11.555387496948242, 13.798346519470217, 7.375649929046631],
                    "orientation": [-1.0, -0.0, -0.0, -0.0, -1.0, -0.0, 0.0, 0.0, 1.0],
                    "selected": true,
                    "locked": false,
                    "visibility": true,
                    "positionStatus": "defined"
                },
                {
                    "id": "131",
                    "label": "Cochlea_Internal-15",
                    "description": "",
                    "associatedNodeID": "",
                    "position": [11.69422435760498, 13.77920627593994, 7.243067741394043],
                    "orientation": [-1.0, -0.0, -0.0, -0.0, -1.0, -0.0, 0.0, 0.0, 1.0],
                    "selected": true,
                    "locked": false,
                    "visibility": true,
                    "positionStatus": "defined"
                },
                {
                    "id": "132",
                    "label": "mergedMarkupsNode-132",
                    "description": "",
                    "associatedNodeID": "",
                    "position": [11.81181526184082, 13.912208557128906, 7.148797035217285],
                    "orientation": [-1.0, -0.0, -0.0, -0.0, -1.0, -0.0, 0.0, 0.0, 1.0],
                    "selected": true,
                    "locked": false,
                    "visibility": true,
                    "positionStatus": "defined"
                },
                {
                    "id": "133",
                    "label": "Cochlea_Internal-16",
                    "description": "",
                    "associatedNodeID": "",
                    "position": [11.836465835571287, 14.107757568359377, 7.110755920410156],
                    "orientation": [-1.0, -0.0, -0.0, -0.0, -1.0, -0.0, 0.0, 0.0, 1.0],
                    "selected": true,
                    "locked": false,
                    "visibility": true,
                    "positionStatus": "defined"
                },
                {
                    "id": "134",
                    "label": "Cochlea_Internal-17",
                    "description": "",
                    "associatedNodeID": "",
                    "position": [11.759991645812988, 14.28776741027832, 7.118281364440918],
                    "orientation": [-1.0, -0.0, -0.0, -0.0, -1.0, -0.0, 0.0, 0.0, 1.0],
                    "selected": true,
                    "locked": false,
                    "visibility": true,
                    "positionStatus": "defined"
                },
                {
                    "id": "135",
                    "label": "Cochlea_Internal-18",
                    "description": "",
                    "associatedNodeID": "",
                    "position": [11.620206832885742, 14.418702125549316, 7.053133487701416],
                    "orientation": [-1.0, -0.0, -0.0, -0.0, -1.0, -0.0, 0.0, 0.0, 1.0],
                    "selected": true,
                    "locked": false,
                    "visibility": true,
                    "positionStatus": "defined"
                },
                {
                    "id": "136",
                    "label": "mergedMarkupsNode-136",
                    "description": "",
                    "associatedNodeID": "",
                    "position": [11.51895523071289, 14.562994003295898, 6.954402446746826],
                    "orientation": [-1.0, -0.0, -0.0, -0.0, -1.0, -0.0, 0.0, 0.0, 1.0],
                    "selected": true,
                    "locked": false,
                    "visibility": true,
                    "positionStatus": "defined"
                },
                {
                    "id": "137",
                    "label": "Cochlea_Internal-19",
                    "description": "",
                    "associatedNodeID": "",
                    "position": [11.362706184387209, 14.57837200164795, 6.867609024047852],
                    "orientation": [-1.0, -0.0, -0.0, -0.0, -1.0, -0.0, 0.0, 0.0, 1.0],
                    "selected": true,
                    "locked": false,
                    "visibility": true,
                    "positionStatus": "defined"
                },
                {
                    "id": "138",
                    "label": "Ant_Internal-1",
                    "description": "",
                    "associatedNodeID": "",
                    "position": [9.84624195098877, 16.27033042907715, 7.192567825317383],
                    "orientation": [-1.0, -0.0, -0.0, -0.0, -1.0, -0.0, 0.0, 0.0, 1.0],
                    "selected": true,
                    "locked": false,
                    "visibility": true,
                    "positionStatus": "defined"
                },
                {
                    "id": "139",
                    "label": "Ant_Internal-2",
                    "description": "",
                    "associatedNodeID": "",
                    "position": [9.649999618530272, 16.40453338623047, 7.1155877113342285],
                    "orientation": [-1.0, -0.0, -0.0, -0.0, -1.0, -0.0, 0.0, 0.0, 1.0],
                    "selected": true,
                    "locked": false,
                    "visibility": true,
                    "positionStatus": "defined"
                },
                {
                    "id": "140",
                    "label": "mergedMarkupsNode-140",
                    "description": "",
                    "associatedNodeID": "",
                    "position": [9.438761711120604, 16.460407257080078, 6.987656116485596],
                    "orientation": [-1.0, -0.0, -0.0, -0.0, -1.0, -0.0, 0.0, 0.0, 1.0],
                    "selected": true,
                    "locked": false,
                    "visibility": true,
                    "positionStatus": "defined"
                },
                {
                    "id": "141",
                    "label": "Ant_Internal-3",
                    "description": "",
                    "associatedNodeID": "",
                    "position": [9.22474765777588, 16.46478843688965, 6.853407382965088],
                    "orientation": [-1.0, -0.0, -0.0, -0.0, -1.0, -0.0, 0.0, 0.0, 1.0],
                    "selected": true,
                    "locked": false,
                    "visibility": true,
                    "positionStatus": "defined"
                },
                {
                    "id": "142",
                    "label": "Ant_Internal-4",
                    "description": "",
                    "associatedNodeID": "",
                    "position": [9.027643203735352, 16.408536911010742, 6.705036640167236],
                    "orientation": [-1.0, -0.0, -0.0, -0.0, -1.0, -0.0, 0.0, 0.0, 1.0],
                    "selected": true,
                    "locked": false,
                    "visibility": true,
                    "positionStatus": "defined"
                },
                {
                    "id": "143",
                    "label": "mergedMarkupsNode-143",
                    "description": "",
                    "associatedNodeID": "",
                    "position": [8.838826179504395, 16.307811737060547, 6.569828987121582],
                    "orientation": [-1.0, -0.0, -0.0, -0.0, -1.0, -0.0, 0.0, 0.0, 1.0],
                    "selected": true,
                    "locked": false,
                    "visibility": true,
                    "positionStatus": "defined"
                },
                {
                    "id": "144",
                    "label": "Ant_Internal-5",
                    "description": "",
                    "associatedNodeID": "",
                    "position": [8.670859336853027, 16.181711196899414, 6.428277015686035],
                    "orientation": [-1.0, -0.0, -0.0, -0.0, -1.0, -0.0, 0.0, 0.0, 1.0],
                    "selected": true,
                    "locked": false,
                    "visibility": true,
                    "positionStatus": "defined"
                },
                {
                    "id": "145",
                    "label": "mergedMarkupsNode-145",
                    "description": "",
                    "associatedNodeID": "",
                    "position": [8.532297134399414, 16.0371036529541, 6.27347993850708],
                    "orientation": [-1.0, -0.0, -0.0, -0.0, -1.0, -0.0, 0.0, 0.0, 1.0],
                    "selected": true,
                    "locked": false,
                    "visibility": true,
                    "positionStatus": "defined"
                },
                {
                    "id": "146",
                    "label": "Ant_Internal-6",
                    "description": "",
                    "associatedNodeID": "",
                    "position": [8.441574096679688, 15.877520561218262, 6.098679542541504],
                    "orientation": [-1.0, -0.0, -0.0, -0.0, -1.0, -0.0, 0.0, 0.0, 1.0],
                    "selected": true,
                    "locked": false,
                    "visibility": true,
                    "positionStatus": "defined"
                },
                {
                    "id": "147",
                    "label": "mergedMarkupsNode-147",
                    "description": "",
                    "associatedNodeID": "",
                    "position": [8.413110733032227, 15.700865745544434, 5.920235633850098],
                    "orientation": [-1.0, -0.0, -0.0, -0.0, -1.0, -0.0, 0.0, 0.0, 1.0],
                    "selected": true,
                    "locked": false,
                    "visibility": true,
                    "positionStatus": "defined"
                },
                {
                    "id": "148",
                    "label": "mergedMarkupsNode-148",
                    "description": "",
                    "associatedNodeID": "",
                    "position": [8.466562271118164, 15.53133773803711, 5.741268157958984],
                    "orientation": [-1.0, -0.0, -0.0, -0.0, -1.0, -0.0, 0.0, 0.0, 1.0],
                    "selected": true,
                    "locked": false,
                    "visibility": true,
                    "positionStatus": "defined"
                },
                {
                    "id": "149",
                    "label": "Ant_Internal-8",
                    "description": "",
                    "associatedNodeID": "",
                    "position": [8.61116886138916, 15.377918243408203, 5.608783721923828],
                    "orientation": [-1.0, -0.0, -0.0, -0.0, -1.0, -0.0, 0.0, 0.0, 1.0],
                    "selected": true,
                    "locked": false,
                    "visibility": true,
                    "positionStatus": "defined"
                },
                {
                    "id": "150",
                    "label": "mergedMarkupsNode-150",
                    "description": "",
                    "associatedNodeID": "",
                    "position": [8.826020240783691, 15.273445129394531, 5.531649112701416],
                    "orientation": [-1.0, -0.0, -0.0, -0.0, -1.0, -0.0, 0.0, 0.0, 1.0],
                    "selected": true,
                    "locked": false,
                    "visibility": true,
                    "positionStatus": "defined"
                },
                {
                    "id": "151",
                    "label": "Ant_Internal-9",
                    "description": "",
                    "associatedNodeID": "",
                    "position": [9.075610160827637, 15.265219688415527, 5.516369819641113],
                    "orientation": [-1.0, -0.0, -0.0, -0.0, -1.0, -0.0, 0.0, 0.0, 1.0],
                    "selected": true,
                    "locked": false,
                    "visibility": true,
                    "positionStatus": "defined"
                },
                {
                    "id": "152",
                    "label": "Ant_Internal-10",
                    "description": "",
                    "associatedNodeID": "",
                    "position": [9.314949035644531, 15.203964233398438, 5.57123327255249],
                    "orientation": [-1.0, -0.0, -0.0, -0.0, -1.0, -0.0, 0.0, 0.0, 1.0],
                    "selected": true,
                    "locked": false,
                    "visibility": true,
                    "positionStatus": "defined"
                },
                {
                    "id": "153",
                    "label": "mergedMarkupsNode-153",
                    "description": "",
                    "associatedNodeID": "",
                    "position": [9.545088768005373, 15.17351245880127, 5.673403739929199],
                    "orientation": [-1.0, -0.0, -0.0, -0.0, -1.0, -0.0, 0.0, 0.0, 1.0],
                    "selected": true,
                    "locked": false,
                    "visibility": true,
                    "positionStatus": "defined"
                },
                {
                    "id": "154",
                    "label": "mergedMarkupsNode-154",
                    "description": "",
                    "associatedNodeID": "",
                    "position": [9.777015686035156, 15.145882606506348, 5.7724385261535645],
                    "orientation": [-1.0, -0.0, -0.0, -0.0, -1.0, -0.0, 0.0, 0.0, 1.0],
                    "selected": true,
                    "locked": false,
                    "visibility": true,
                    "positionStatus": "defined"
                },
                {
                    "id": "155",
                    "label": "mergedMarkupsNode-155",
                    "description": "",
                    "associatedNodeID": "",
                    "position": [10.000402450561523, 15.12979793548584, 5.891761779785156],
                    "orientation": [-1.0, -0.0, -0.0, -0.0, -1.0, -0.0, 0.0, 0.0, 1.0],
                    "selected": true,
                    "locked": false,
                    "visibility": true,
                    "positionStatus": "defined"
                },
                {
                    "id": "156",
                    "label": "mergedMarkupsNode-156",
                    "description": "",
                    "associatedNodeID": "",
                    "position": [10.216811180114746, 15.119155883789064, 6.023838996887207],
                    "orientation": [-1.0, -0.0, -0.0, -0.0, -1.0, -0.0, 0.0, 0.0, 1.0],
                    "selected": true,
                    "locked": false,
                    "visibility": true,
                    "positionStatus": "defined"
                },
                {
                    "id": "157",
                    "label": "Ant_Internal-11",
                    "description": "",
                    "associatedNodeID": "",
                    "position": [10.404548645019531, 15.120965003967283, 6.191906452178955],
                    "orientation": [-1.0, -0.0, -0.0, -0.0, -1.0, -0.0, 0.0, 0.0, 1.0],
                    "selected": true,
                    "locked": false,
                    "visibility": true,
                    "positionStatus": "defined"
                },
                {
                    "id": "158",
                    "label": "Post_Internal-1",
                    "description": "",
                    "associatedNodeID": "",
                    "position": [11.378440856933594, 15.395682334899902, 5.565733432769775],
                    "orientation": [-1.0, -0.0, -0.0, -0.0, -1.0, -0.0, 0.0, 0.0, 1.0],
                    "selected": true,
                    "locked": false,
                    "visibility": true,
                    "positionStatus": "defined"
                },
                {
                    "id": "159",
                    "label": "mergedMarkupsNode-159",
                    "description": "",
                    "associatedNodeID": "",
                    "position": [11.362211227416992, 15.594294548034668, 5.429644584655762],
                    "orientation": [-1.0, -0.0, -0.0, -0.0, -1.0, -0.0, 0.0, 0.0, 1.0],
                    "selected": true,
                    "locked": false,
                    "visibility": true,
                    "positionStatus": "defined"
                },
                {
                    "id": "160",
                    "label": "Post_Internal-2",
                    "description": "",
                    "associatedNodeID": "",
                    "position": [11.271974563598633, 15.750839233398438, 5.2740631103515625],
                    "orientation": [-1.0, -0.0, -0.0, -0.0, -1.0, -0.0, 0.0, 0.0, 1.0],
                    "selected": true,
                    "locked": false,
                    "visibility": true,
                    "positionStatus": "defined"
                },
                {
                    "id": "161",
                    "label": "Post_Internal-3",
                    "description": "",
                    "associatedNodeID": "",
                    "position": [11.105116844177246, 15.855517387390137, 5.133387088775635],
                    "orientation": [-1.0, -0.0, -0.0, -0.0, -1.0, -0.0, 0.0, 0.0, 1.0],
                    "selected": true,
                    "locked": false,
                    "visibility": true,
                    "positionStatus": "defined"
                },
                {
                    "id": "162",
                    "label": "mergedMarkupsNode-162",
                    "description": "",
                    "associatedNodeID": "",
                    "position": [10.914048194885254, 15.938602447509766, 5.00937557220459],
                    "orientation": [-1.0, -0.0, -0.0, -0.0, -1.0, -0.0, 0.0, 0.0, 1.0],
                    "selected": true,
                    "locked": false,
                    "visibility": true,
                    "positionStatus": "defined"
                },
                {
                    "id": "163",
                    "label": "Post_Internal-4",
                    "description": "",
                    "associatedNodeID": "",
                    "position": [10.719036102294922, 16.016672134399414, 4.888482570648193],
                    "orientation": [-1.0, -0.0, -0.0, -0.0, -1.0, -0.0, 0.0, 0.0, 1.0],
                    "selected": true,
                    "locked": false,
                    "visibility": true,
                    "positionStatus": "defined"
                },
                {
                    "id": "164",
                    "label": "mergedMarkupsNode-164",
                    "description": "",
                    "associatedNodeID": "",
                    "position": [10.503813743591309, 16.043729782104492, 4.780746936798096],
                    "orientation": [-1.0, -0.0, -0.0, -0.0, -1.0, -0.0, 0.0, 0.0, 1.0],
                    "selected": true,
                    "locked": false,
                    "visibility": true,
                    "positionStatus": "defined"
                },
                {
                    "id": "165",
                    "label": "Post_Internal-5",
                    "description": "",
                    "associatedNodeID": "",
                    "position": [10.275064468383787, 16.030540466308594, 4.703897476196289],
                    "orientation": [-1.0, -0.0, -0.0, -0.0, -1.0, -0.0, 0.0, 0.0, 1.0],
                    "selected": true,
                    "locked": false,
                    "visibility": true,
                    "positionStatus": "defined"
                },
                {
                    "id": "166",
                    "label": "mergedMarkupsNode-166",
                    "description": "",
                    "associatedNodeID": "",
                    "position": [10.042799949645996, 15.968281745910645, 4.678806304931641],
                    "orientation": [-1.0, -0.0, -0.0, -0.0, -1.0, -0.0, 0.0, 0.0, 1.0],
                    "selected": true,
                    "locked": false,
                    "visibility": true,
                    "positionStatus": "defined"
                },
                {
                    "id": "167",
                    "label": "mergedMarkupsNode-167",
                    "description": "",
                    "associatedNodeID": "",
                    "position": [9.819300651550291, 15.874597549438477, 4.682096481323242],
                    "orientation": [-1.0, -0.0, -0.0, -0.0, -1.0, -0.0, 0.0, 0.0, 1.0],
                    "selected": true,
                    "locked": false,
                    "visibility": true,
                    "positionStatus": "defined"
                },
                {
                    "id": "168",
                    "label": "Post_Internal-6",
                    "description": "",
                    "associatedNodeID": "",
                    "position": [9.617671966552734, 15.744440078735352, 4.7116804122924805],
                    "orientation": [-1.0, -0.0, -0.0, -0.0, -1.0, -0.0, 0.0, 0.0, 1.0],
                    "selected": true,
                    "locked": false,
                    "visibility": true,
                    "positionStatus": "defined"
                },
                {
                    "id": "169",
                    "label": "mergedMarkupsNode-169",
                    "description": "",
                    "associatedNodeID": "",
                    "position": [9.47523021697998, 15.5665922164917, 4.78613805770874],
                    "orientation": [-1.0, -0.0, -0.0, -0.0, -1.0, -0.0, 0.0, 0.0, 1.0],
                    "selected": true,
                    "locked": false,
                    "visibility": true,
                    "positionStatus": "defined"
                },
                {
                    "id": "170",
                    "label": "Post_Internal-7",
                    "description": "",
                    "associatedNodeID": "",
                    "position": [9.454286575317385, 15.366188049316406, 4.916779041290283],
                    "orientation": [-1.0, -0.0, -0.0, -0.0, -1.0, -0.0, 0.0, 0.0, 1.0],
                    "selected": true,
                    "locked": false,
                    "visibility": true,
                    "positionStatus": "defined"
                },
                {
                    "id": "171",
                    "label": "Post_Internal-8",
                    "description": "",
                    "associatedNodeID": "",
                    "position": [9.518898010253906, 15.246907234191896, 5.112120151519775],
                    "orientation": [-1.0, -0.0, -0.0, -0.0, -1.0, -0.0, 0.0, 0.0, 1.0],
                    "selected": true,
                    "locked": false,
                    "visibility": true,
                    "positionStatus": "defined"
                },
                {
                    "id": "172",
                    "label": "mergedMarkupsNode-172",
                    "description": "",
                    "associatedNodeID": "",
                    "position": [9.658780097961426, 15.192745208740234, 5.300077438354492],
                    "orientation": [-1.0, -0.0, -0.0, -0.0, -1.0, -0.0, 0.0, 0.0, 1.0],
                    "selected": true,
                    "locked": false,
                    "visibility": true,
                    "positionStatus": "defined"
                },
                {
                    "id": "173",
                    "label": "mergedMarkupsNode-173",
                    "description": "",
                    "associatedNodeID": "",
                    "position": [9.856645584106444, 15.160694122314451, 5.435168743133545],
                    "orientation": [-1.0, -0.0, -0.0, -0.0, -1.0, -0.0, 0.0, 0.0, 1.0],
                    "selected": true,
                    "locked": false,
                    "visibility": true,
                    "positionStatus": "defined"
                },
                {
                    "id": "174",
                    "label": "Post_Internal-9",
                    "description": "",
                    "associatedNodeID": "",
                    "position": [10.067822456359863, 15.143007278442385, 5.552133560180664],
                    "orientation": [-1.0, -0.0, -0.0, -0.0, -1.0, -0.0, 0.0, 0.0, 1.0],
                    "selected": true,
                    "locked": false,
                    "visibility": true,
                    "positionStatus": "defined"
                },
                {
                    "id": "175",
                    "label": "mergedMarkupsNode-175",
                    "description": "",
                    "associatedNodeID": "",
                    "position": [10.281187057495115, 15.13211154937744, 5.6671881675720215],
                    "orientation": [-1.0, -0.0, -0.0, -0.0, -1.0, -0.0, 0.0, 0.0, 1.0],
                    "selected": true,
                    "locked": false,
                    "visibility": true,
                    "positionStatus": "defined"
                },
                {
                    "id": "176",
                    "label": "mergedMarkupsNode-176",
                    "description": "",
                    "associatedNodeID": "",
                    "position": [10.489704132080078, 15.121776580810549, 5.790782928466797],
                    "orientation": [-1.0, -0.0, -0.0, -0.0, -1.0, -0.0, 0.0, 0.0, 1.0],
                    "selected": true,
                    "locked": false,
                    "visibility": true,
                    "positionStatus": "defined"
                },
                {
                    "id": "177",
                    "label": "Post_Internal-10",
                    "description": "",
                    "associatedNodeID": "",
                    "position": [10.695363998413086, 15.111166954040527, 5.917823791503906],
                    "orientation": [-1.0, -0.0, -0.0, -0.0, -1.0, -0.0, 0.0, 0.0, 1.0],
                    "selected": true,
                    "locked": false,
                    "visibility": true,
                    "positionStatus": "defined"
                },
                {
                    "id": "178",
                    "label": "Lat_Internal-1",
                    "description": "",
                    "associatedNodeID": "",
                    "position": [10.620047569274902, 16.543466567993164, 7.318782329559326],
                    "orientation": [-1.0, -0.0, -0.0, -0.0, -1.0, -0.0, 0.0, 0.0, 1.0],
                    "selected": true,
                    "locked": false,
                    "visibility": true,
                    "positionStatus": "defined"
                },
                {
                    "id": "179",
                    "label": "Lat_Internal-2",
                    "description": "",
                    "associatedNodeID": "",
                    "position": [10.657896041870115, 16.71072006225586, 7.357766151428223],
                    "orientation": [-1.0, -0.0, -0.0, -0.0, -1.0, -0.0, 0.0, 0.0, 1.0],
                    "selected": true,
                    "locked": false,
                    "visibility": true,
                    "positionStatus": "defined"
                },
                {
                    "id": "180",
                    "label": "mergedMarkupsNode-180",
                    "description": "",
                    "associatedNodeID": "",
                    "position": [10.73698616027832, 16.830656051635742, 7.238919734954834],
                    "orientation": [-1.0, -0.0, -0.0, -0.0, -1.0, -0.0, 0.0, 0.0, 1.0],
                    "selected": true,
                    "locked": false,
                    "visibility": true,
                    "positionStatus": "defined"
                },
                {
                    "id": "181",
                    "label": "Lat_Internal-3",
                    "description": "",
                    "associatedNodeID": "",
                    "position": [10.807303428649902, 16.877342224121094, 7.069019317626953],
                    "orientation": [-1.0, -0.0, -0.0, -0.0, -1.0, -0.0, 0.0, 0.0, 1.0],
                    "selected": true,
                    "locked": false,
                    "visibility": true,
                    "positionStatus": "defined"
                },
                {
                    "id": "182",
                    "label": "mergedMarkupsNode-182",
                    "description": "",
                    "associatedNodeID": "",
                    "position": [10.872783660888672, 16.894437789916992, 6.890288352966309],
                    "orientation": [-1.0, -0.0, -0.0, -0.0, -1.0, -0.0, 0.0, 0.0, 1.0],
                    "selected": true,
                    "locked": false,
                    "visibility": true,
                    "positionStatus": "defined"
                },
                {
                    "id": "183",
                    "label": "mergedMarkupsNode-183",
                    "description": "",
                    "associatedNodeID": "",
                    "position": [10.937880516052246, 16.907161712646484, 6.71090841293335],
                    "orientation": [-1.0, -0.0, -0.0, -0.0, -1.0, -0.0, 0.0, 0.0, 1.0],
                    "selected": true,
                    "locked": false,
                    "visibility": true,
                    "positionStatus": "defined"
                },
                {
                    "id": "184",
                    "label": "mergedMarkupsNode-184",
                    "description": "",
                    "associatedNodeID": "",
                    "position": [10.999515533447266, 16.907499313354492, 6.531017780303955],
                    "orientation": [-1.0, -0.0, -0.0, -0.0, -1.0, -0.0, 0.0, 0.0, 1.0],
                    "selected": true,
                    "locked": false,
                    "visibility": true,
                    "positionStatus": "defined"
                },
                {
                    "id": "185",
                    "label": "mergedMarkupsNode-185",
                    "description": "",
                    "associatedNodeID": "",
                    "position": [11.054286003112791, 16.88579559326172, 6.3490376472473145],
                    "orientation": [-1.0, -0.0, -0.0, -0.0, -1.0, -0.0, 0.0, 0.0, 1.0],
                    "selected": true,
                    "locked": false,
                    "visibility": true,
                    "positionStatus": "defined"
                },
                {
                    "id": "186",
                    "label": "Lat_Internal-4",
                    "description": "",
                    "associatedNodeID": "",
                    "position": [11.090460777282717, 16.83541488647461, 6.168160915374756],
                    "orientation": [-1.0, -0.0, -0.0, -0.0, -1.0, -0.0, 0.0, 0.0, 1.0],
                    "selected": true,
                    "locked": false,
                    "visibility": true,
                    "positionStatus": "defined"
                },
                {
                    "id": "187",
                    "label": "mergedMarkupsNode-187",
                    "description": "",
                    "associatedNodeID": "",
                    "position": [11.09933376312256, 16.773422241210938, 5.987844944000244],
                    "orientation": [-1.0, -0.0, -0.0, -0.0, -1.0, -0.0, 0.0, 0.0, 1.0],
                    "selected": true,
                    "locked": false,
                    "visibility": true,
                    "positionStatus": "defined"
                },
                {
                    "id": "188",
                    "label": "Lat_Internal-5",
                    "description": "",
                    "associatedNodeID": "",
                    "position": [11.11672019958496, 16.683822631835938, 5.820036888122559],
                    "orientation": [-1.0, -0.0, -0.0, -0.0, -1.0, -0.0, 0.0, 0.0, 1.0],
                    "selected": true,
                    "locked": false,
                    "visibility": true,
                    "positionStatus": "defined"
                },
                {
                    "id": "189",
                    "label": "mergedMarkupsNode-189",
                    "description": "",
                    "associatedNodeID": "",
                    "position": [11.153663635253906, 16.568119049072266, 5.674415588378906],
                    "orientation": [-1.0, -0.0, -0.0, -0.0, -1.0, -0.0, 0.0, 0.0, 1.0],
                    "selected": true,
                    "locked": false,
                    "visibility": true,
                    "positionStatus": "defined"
                },
                {
                    "id": "190",
                    "label": "mergedMarkupsNode-190",
                    "description": "",
                    "associatedNodeID": "",
                    "position": [11.188921928405762, 16.42278480529785, 5.555694580078125],
                    "orientation": [-1.0, -0.0, -0.0, -0.0, -1.0, -0.0, 0.0, 0.0, 1.0],
                    "selected": true,
                    "locked": false,
                    "visibility": true,
                    "positionStatus": "defined"
                },
                {
                    "id": "191",
                    "label": "Lat_Internal-6",
                    "description": "",
                    "associatedNodeID": "",
                    "position": [11.22451877593994, 16.24627113342285, 5.492914199829102],
                    "orientation": [-1.0, -0.0, -0.0, -0.0, -1.0, -0.0, 0.0, 0.0, 1.0],
                    "selected": true,
                    "locked": false,
                    "visibility": true,
                    "positionStatus": "defined"
                },
                {
                    "id": "192",
                    "label": "Lat_Internal-7",
                    "description": "",
                    "associatedNodeID": "",
                    "position": [11.267120361328123, 16.06229019165039, 5.501028060913086],
                    "orientation": [-1.0, -0.0, -0.0, -0.0, -1.0, -0.0, 0.0, 0.0, 1.0],
                    "selected": true,
                    "locked": false,
                    "visibility": true,
                    "positionStatus": "defined"
                },
                {
                    "id": "193",
                    "label": "mergedMarkupsNode-193",
                    "description": "",
                    "associatedNodeID": "",
                    "position": [11.28593921661377, 15.884329795837402, 5.568331241607666],
                    "orientation": [-1.0, -0.0, -0.0, -0.0, -1.0, -0.0, 0.0, 0.0, 1.0],
                    "selected": true,
                    "locked": false,
                    "visibility": true,
                    "positionStatus": "defined"
                },
                {
                    "id": "194",
                    "label": "Lat_Internal-8",
                    "description": "",
                    "associatedNodeID": "",
                    "position": [11.28121280670166, 15.71619701385498, 5.659191608428955],
                    "orientation": [-1.0, -0.0, -0.0, -0.0, -1.0, -0.0, 0.0, 0.0, 1.0],
                    "selected": true,
                    "locked": false,
                    "visibility": true,
                    "positionStatus": "defined"
                },
                {
                    "id": "195",
                    "label": "mergedMarkupsNode-195",
                    "description": "",
                    "associatedNodeID": "",
                    "position": [11.232498168945313, 15.561450004577637, 5.7590107917785645],
                    "orientation": [-1.0, -0.0, -0.0, -0.0, -1.0, -0.0, 0.0, 0.0, 1.0],
                    "selected": true,
                    "locked": false,
                    "visibility": true,
                    "positionStatus": "defined"
                },
                {
                    "id": "196",
                    "label": "mergedMarkupsNode-196",
                    "description": "",
                    "associatedNodeID": "",
                    "position": [11.151827812194824, 15.454534530639648, 5.894926071166992],
                    "orientation": [-1.0, -0.0, -0.0, -0.0, -1.0, -0.0, 0.0, 0.0, 1.0],
                    "selected": true,
                    "locked": false,
                    "visibility": true,
                    "positionStatus": "defined"
                },
                {
                    "id": "197",
                    "label": "Lat_Internal-9",
                    "description": "",
                    "associatedNodeID": "",
                    "position": [11.056940078735352, 15.38192081451416, 6.042500972747803],
                    "orientation": [-1.0, -0.0, -0.0, -0.0, -1.0, -0.0, 0.0, 0.0, 1.0],
                    "selected": true,
                    "locked": false,
                    "visibility": true,
                    "positionStatus": "defined"
                }
            ],
            "measurements": [
                {
                    "name": "length",
                    "enabled": false,
                    "units": "mm",
                    "printFormat": "%-#4.4g%s"
                },
                {
                    "name": "curvature mean",
                    "enabled": false,
                    "printFormat": "%5.3f %s"
                },
                {
                    "name": "curvature max",
                    "enabled": false,
                    "printFormat": "%5.3f %s"
                },
                {
                    "name": "torsion mean",
                    "enabled": false,
                    "printFormat": "%5.3f %s"
                },
                {
                    "name": "torsion max",
                    "enabled": false,
                    "printFormat": "%5.3f %s"
                }
            ],
            "display": {
                "visibility": true,
                "opacity": 1.0,
                "color": [0.4, 1.0, 1.0],
                "selectedColor": [1.0, 0.0, 1.0],
                "activeColor": [0.4, 1.0, 0.0],
                "propertiesLabelVisibility": true,
                "pointLabelsVisibility": false,
                "textScale": 3.0,
                "glyphType": "Sphere3D",
                "glyphScale": 3.0,
                "glyphSize": 5.0,
                "useGlyphScale": true,
                "sliceProjection": false,
                "sliceProjectionUseFiducialColor": true,
                "sliceProjectionOutlinedBehindSlicePlane": false,
                "sliceProjectionColor": [1.0, 1.0, 1.0],
                "sliceProjectionOpacity": 0.6,
                "lineThickness": 0.2,
                "lineColorFadingStart": 1.0,
                "lineColorFadingEnd": 10.0,
                "lineColorFadingSaturation": 1.0,
                "lineColorFadingHueOffset": 0.0,
                "handlesInteractive": false,
                "translationHandleVisibility": true,
                "rotationHandleVisibility": true,
                "scaleHandleVisibility": true,
                "interactionHandleScale": 3.0,
                "snapMode": "toVisibleSurface"
            }
        }
    ]
}
