# Supplementary material for: Variation and disparity within the inner ear and trigeminus of the tenrecomorpha
Source: Commun Biol. 2025 Jul 23;8:1090. doi: 10.1038/s42003-025-08489-8 (PMC12284173; doi:10.1038/s42003-025-08489-8)
Supplement: Supplementary file 3 — Supplementary Data 1 [file 42003_2025_8489_MOESM3_ESM.zip › Curved_Landmarks/Micropot_ruwenzorii_merged.mrk.json]

{
    "@schema": "https://raw.githubusercontent.com/slicer/slicer/master/Modules/Loadable/Markups/Resources/Schema/markups-schema-v1.0.3.json#",
    "markups": [
        {
            "type": "Curve",
            "coordinateSystem": "LPS",
            "coordinateUnits": "mm",
            "locked": false,
            "fixedNumberOfControlPoints": false,
            "labelFormat": "%N-%d",
            "lastUsedControlPointNumber": 197,
            "controlPoints": [
                {
                    "id": "1",
                    "label": "OC-1",
                    "description": "",
                    "associatedNodeID": "",
                    "position": [12.333404541015623, 16.3323974609375, 29.94597816467285],
                    "orientation": [-1.0, -0.0, -0.0, -0.0, -1.0, -0.0, 0.0, 0.0, 1.0],
                    "selected": true,
                    "locked": false,
                    "visibility": true,
                    "positionStatus": "defined"
                },
                {
                    "id": "2",
                    "label": "mergedMarkupsNode-2",
                    "description": "",
                    "associatedNodeID": "",
                    "position": [12.52921199798584, 16.210220336914063, 29.832916259765625],
                    "orientation": [-1.0, -0.0, -0.0, -0.0, -1.0, -0.0, 0.0, 0.0, 1.0],
                    "selected": true,
                    "locked": false,
                    "visibility": true,
                    "positionStatus": "defined"
                },
                {
                    "id": "3",
                    "label": "OC-2OC-3",
                    "description": "",
                    "associatedNodeID": "",
                    "position": [12.595502853393556, 15.966920852661133, 29.745391845703125],
                    "orientation": [-1.0, -0.0, -0.0, -0.0, -1.0, -0.0, 0.0, 0.0, 1.0],
                    "selected": true,
                    "locked": false,
                    "visibility": true,
                    "positionStatus": "defined"
                },
                {
                    "id": "4",
                    "label": "mergedMarkupsNode-4",
                    "description": "",
                    "associatedNodeID": "",
                    "position": [12.58958911895752, 15.698920249938965, 29.72260475158691],
                    "orientation": [-1.0, -0.0, -0.0, -0.0, -1.0, -0.0, 0.0, 0.0, 1.0],
                    "selected": true,
                    "locked": false,
                    "visibility": true,
                    "positionStatus": "defined"
                },
                {
                    "id": "5",
                    "label": "OC-4",
                    "description": "",
                    "associatedNodeID": "",
                    "position": [12.489867210388184, 15.450969696044922, 29.74882698059082],
                    "orientation": [-1.0, -0.0, -0.0, -0.0, -1.0, -0.0, 0.0, 0.0, 1.0],
                    "selected": true,
                    "locked": false,
                    "visibility": true,
                    "positionStatus": "defined"
                },
                {
                    "id": "6",
                    "label": "mergedMarkupsNode-6",
                    "description": "",
                    "associatedNodeID": "",
                    "position": [12.331720352172852, 15.258086204528809, 29.8443660736084],
                    "orientation": [-1.0, -0.0, -0.0, -0.0, -1.0, -0.0, 0.0, 0.0, 1.0],
                    "selected": true,
                    "locked": false,
                    "visibility": true,
                    "positionStatus": "defined"
                },
                {
                    "id": "7",
                    "label": "OC-5",
                    "description": "",
                    "associatedNodeID": "",
                    "position": [12.138312339782717, 15.163472175598145, 30.003582000732425],
                    "orientation": [-1.0, -0.0, -0.0, -0.0, -1.0, -0.0, 0.0, 0.0, 1.0],
                    "selected": true,
                    "locked": false,
                    "visibility": true,
                    "positionStatus": "defined"
                },
                {
                    "id": "8",
                    "label": "mergedMarkupsNode-8",
                    "description": "",
                    "associatedNodeID": "",
                    "position": [11.954707145690918, 15.157962799072266, 30.199594497680664],
                    "orientation": [-1.0, -0.0, -0.0, -0.0, -1.0, -0.0, 0.0, 0.0, 1.0],
                    "selected": true,
                    "locked": false,
                    "visibility": true,
                    "positionStatus": "defined"
                },
                {
                    "id": "9",
                    "label": "OC-6",
                    "description": "",
                    "associatedNodeID": "",
                    "position": [11.792314529418944, 15.240296363830566, 30.39665985107422],
                    "orientation": [-1.0, -0.0, -0.0, -0.0, -1.0, -0.0, 0.0, 0.0, 1.0],
                    "selected": true,
                    "locked": false,
                    "visibility": true,
                    "positionStatus": "defined"
                },
                {
                    "id": "10",
                    "label": "mergedMarkupsNode-10",
                    "description": "",
                    "associatedNodeID": "",
                    "position": [11.658706665039064, 15.407451629638672, 30.559709548950195],
                    "orientation": [-1.0, -0.0, -0.0, -0.0, -1.0, -0.0, 0.0, 0.0, 1.0],
                    "selected": true,
                    "locked": false,
                    "visibility": true,
                    "positionStatus": "defined"
                },
                {
                    "id": "11",
                    "label": "OC-7",
                    "description": "",
                    "associatedNodeID": "",
                    "position": [11.578369140625, 15.635293006896973, 30.67559814453125],
                    "orientation": [-1.0, -0.0, -0.0, -0.0, -1.0, -0.0, 0.0, 0.0, 1.0],
                    "selected": true,
                    "locked": false,
                    "visibility": true,
                    "positionStatus": "defined"
                },
                {
                    "id": "12",
                    "label": "mergedMarkupsNode-12",
                    "description": "",
                    "associatedNodeID": "",
                    "position": [11.583009719848633, 15.896469116210938, 30.736177444458008],
                    "orientation": [-1.0, -0.0, -0.0, -0.0, -1.0, -0.0, 0.0, 0.0, 1.0],
                    "selected": true,
                    "locked": false,
                    "visibility": true,
                    "positionStatus": "defined"
                },
                {
                    "id": "13",
                    "label": "OC-8",
                    "description": "",
                    "associatedNodeID": "",
                    "position": [11.674700736999512, 16.14861297607422, 30.734113693237305],
                    "orientation": [-1.0, -0.0, -0.0, -0.0, -1.0, -0.0, 0.0, 0.0, 1.0],
                    "selected": true,
                    "locked": false,
                    "visibility": true,
                    "positionStatus": "defined"
                },
                {
                    "id": "14",
                    "label": "mergedMarkupsNode-14",
                    "description": "",
                    "associatedNodeID": "",
                    "position": [11.825093269348145, 16.3646240234375, 30.680194854736328],
                    "orientation": [-1.0, -0.0, -0.0, -0.0, -1.0, -0.0, 0.0, 0.0, 1.0],
                    "selected": true,
                    "locked": false,
                    "visibility": true,
                    "positionStatus": "defined"
                },
                {
                    "id": "15",
                    "label": "OC-9",
                    "description": "",
                    "associatedNodeID": "",
                    "position": [12.016491889953612, 16.525821685791016, 30.582172393798828],
                    "orientation": [-1.0, -0.0, -0.0, -0.0, -1.0, -0.0, 0.0, 0.0, 1.0],
                    "selected": true,
                    "locked": false,
                    "visibility": true,
                    "positionStatus": "defined"
                },
                {
                    "id": "16",
                    "label": "mergedMarkupsNode-16",
                    "description": "",
                    "associatedNodeID": "",
                    "position": [12.236876487731934, 16.605276107788086, 30.450044631958008],
                    "orientation": [-1.0, -0.0, -0.0, -0.0, -1.0, -0.0, 0.0, 0.0, 1.0],
                    "selected": true,
                    "locked": false,
                    "visibility": true,
                    "positionStatus": "defined"
                },
                {
                    "id": "17",
                    "label": "OC-10",
                    "description": "",
                    "associatedNodeID": "",
                    "position": [12.457436561584473, 16.64069175720215, 30.302383422851563],
                    "orientation": [-1.0, -0.0, -0.0, -0.0, -1.0, -0.0, 0.0, 0.0, 1.0],
                    "selected": true,
                    "locked": false,
                    "visibility": true,
                    "positionStatus": "defined"
                },
                {
                    "id": "18",
                    "label": "mergedMarkupsNode-18",
                    "description": "",
                    "associatedNodeID": "",
                    "position": [12.648886680603027, 16.52615737915039, 30.155410766601563],
                    "orientation": [-1.0, -0.0, -0.0, -0.0, -1.0, -0.0, 0.0, 0.0, 1.0],
                    "selected": true,
                    "locked": false,
                    "visibility": true,
                    "positionStatus": "defined"
                },
                {
                    "id": "19",
                    "label": "OC-11",
                    "description": "",
                    "associatedNodeID": "",
                    "position": [12.800700187683104, 16.337038040161133, 30.036827087402344],
                    "orientation": [-1.0, -0.0, -0.0, -0.0, -1.0, -0.0, 0.0, 0.0, 1.0],
                    "selected": true,
                    "locked": false,
                    "visibility": true,
                    "positionStatus": "defined"
                },
                {
                    "id": "20",
                    "label": "mergedMarkupsNode-20",
                    "description": "",
                    "associatedNodeID": "",
                    "position": [12.92599391937256, 16.117713928222656, 29.942731857299805],
                    "orientation": [-1.0, -0.0, -0.0, -0.0, -1.0, -0.0, 0.0, 0.0, 1.0],
                    "selected": true,
                    "locked": false,
                    "visibility": true,
                    "positionStatus": "defined"
                },
                {
                    "id": "21",
                    "label": "mergedMarkupsNode-21",
                    "description": "",
                    "associatedNodeID": "",
                    "position": [12.96877670288086, 15.860610008239746, 29.879558563232425],
                    "orientation": [-1.0, -0.0, -0.0, -0.0, -1.0, -0.0, 0.0, 0.0, 1.0],
                    "selected": true,
                    "locked": false,
                    "visibility": true,
                    "positionStatus": "defined"
                },
                {
                    "id": "22",
                    "label": "OC-12OC-13",
                    "description": "",
                    "associatedNodeID": "",
                    "position": [12.915051460266112, 15.597825050354004, 29.869686126708984],
                    "orientation": [-1.0, -0.0, -0.0, -0.0, -1.0, -0.0, 0.0, 0.0, 1.0],
                    "selected": true,
                    "locked": false,
                    "visibility": true,
                    "positionStatus": "defined"
                },
                {
                    "id": "23",
                    "label": "mergedMarkupsNode-23",
                    "description": "",
                    "associatedNodeID": "",
                    "position": [12.788521766662598, 15.365276336669922, 29.914302825927734],
                    "orientation": [-1.0, -0.0, -0.0, -0.0, -1.0, -0.0, 0.0, 0.0, 1.0],
                    "selected": true,
                    "locked": false,
                    "visibility": true,
                    "positionStatus": "defined"
                },
                {
                    "id": "24",
                    "label": "OC-14",
                    "description": "",
                    "associatedNodeID": "",
                    "position": [12.631529808044434, 15.175532341003418, 30.020978927612305],
                    "orientation": [-1.0, -0.0, -0.0, -0.0, -1.0, -0.0, 0.0, 0.0, 1.0],
                    "selected": true,
                    "locked": false,
                    "visibility": true,
                    "positionStatus": "defined"
                },
                {
                    "id": "25",
                    "label": "mergedMarkupsNode-25",
                    "description": "",
                    "associatedNodeID": "",
                    "position": [12.460582733154297, 15.05950927734375, 30.193450927734375],
                    "orientation": [-1.0, -0.0, -0.0, -0.0, -1.0, -0.0, 0.0, 0.0, 1.0],
                    "selected": true,
                    "locked": false,
                    "visibility": true,
                    "positionStatus": "defined"
                },
                {
                    "id": "26",
                    "label": "OC-15",
                    "description": "",
                    "associatedNodeID": "",
                    "position": [12.295437812805176, 15.017049789428713, 30.40070915222168],
                    "orientation": [-1.0, -0.0, -0.0, -0.0, -1.0, -0.0, 0.0, 0.0, 1.0],
                    "selected": true,
                    "locked": false,
                    "visibility": true,
                    "positionStatus": "defined"
                },
                {
                    "id": "27",
                    "label": "mergedMarkupsNode-27",
                    "description": "",
                    "associatedNodeID": "",
                    "position": [12.13731861114502, 15.039191246032717, 30.61774444580078],
                    "orientation": [-1.0, -0.0, -0.0, -0.0, -1.0, -0.0, 0.0, 0.0, 1.0],
                    "selected": true,
                    "locked": false,
                    "visibility": true,
                    "positionStatus": "defined"
                },
                {
                    "id": "28",
                    "label": "OC-16",
                    "description": "",
                    "associatedNodeID": "",
                    "position": [11.974292755126951, 15.11978244781494, 30.816545486450195],
                    "orientation": [-1.0, -0.0, -0.0, -0.0, -1.0, -0.0, 0.0, 0.0, 1.0],
                    "selected": true,
                    "locked": false,
                    "visibility": true,
                    "positionStatus": "defined"
                },
                {
                    "id": "29",
                    "label": "mergedMarkupsNode-29",
                    "description": "",
                    "associatedNodeID": "",
                    "position": [11.818351745605469, 15.271576881408691, 30.97471809387207],
                    "orientation": [-1.0, -0.0, -0.0, -0.0, -1.0, -0.0, 0.0, 0.0, 1.0],
                    "selected": true,
                    "locked": false,
                    "visibility": true,
                    "positionStatus": "defined"
                },
                {
                    "id": "30",
                    "label": "mergedMarkupsNode-30",
                    "description": "",
                    "associatedNodeID": "",
                    "position": [11.69295883178711, 15.475439071655272, 31.099451065063477],
                    "orientation": [-1.0, -0.0, -0.0, -0.0, -1.0, -0.0, 0.0, 0.0, 1.0],
                    "selected": true,
                    "locked": false,
                    "visibility": true,
                    "positionStatus": "defined"
                },
                {
                    "id": "31",
                    "label": "mergedMarkupsNode-31",
                    "description": "",
                    "associatedNodeID": "",
                    "position": [11.6141357421875, 15.71840000152588, 31.185134887695313],
                    "orientation": [-1.0, -0.0, -0.0, -0.0, -1.0, -0.0, 0.0, 0.0, 1.0],
                    "selected": true,
                    "locked": false,
                    "visibility": true,
                    "positionStatus": "defined"
                },
                {
                    "id": "32",
                    "label": "OC-17",
                    "description": "",
                    "associatedNodeID": "",
                    "position": [11.574895858764648, 15.981301307678224, 31.22446060180664],
                    "orientation": [-1.0, -0.0, -0.0, -0.0, -1.0, -0.0, 0.0, 0.0, 1.0],
                    "selected": true,
                    "locked": false,
                    "visibility": true,
                    "positionStatus": "defined"
                },
                {
                    "id": "33",
                    "label": "mergedMarkupsNode-33",
                    "description": "",
                    "associatedNodeID": "",
                    "position": [11.588412284851074, 16.25067710876465, 31.214582443237305],
                    "orientation": [-1.0, -0.0, -0.0, -0.0, -1.0, -0.0, 0.0, 0.0, 1.0],
                    "selected": true,
                    "locked": false,
                    "visibility": true,
                    "positionStatus": "defined"
                },
                {
                    "id": "34",
                    "label": "OC-18",
                    "description": "",
                    "associatedNodeID": "",
                    "position": [11.665926933288574, 16.506168365478516, 31.186832427978516],
                    "orientation": [-1.0, -0.0, -0.0, -0.0, -1.0, -0.0, 0.0, 0.0, 1.0],
                    "selected": true,
                    "locked": false,
                    "visibility": true,
                    "positionStatus": "defined"
                },
                {
                    "id": "35",
                    "label": "mergedMarkupsNode-35",
                    "description": "",
                    "associatedNodeID": "",
                    "position": [11.840373039245604, 16.708587646484375, 31.163732528686523],
                    "orientation": [-1.0, -0.0, -0.0, -0.0, -1.0, -0.0, 0.0, 0.0, 1.0],
                    "selected": true,
                    "locked": false,
                    "visibility": true,
                    "positionStatus": "defined"
                },
                {
                    "id": "36",
                    "label": "OC-19OC-20",
                    "description": "",
                    "associatedNodeID": "",
                    "position": [12.053838729858398, 16.866695404052734, 31.205501556396484],
                    "orientation": [-1.0, -0.0, -0.0, -0.0, -1.0, -0.0, 0.0, 0.0, 1.0],
                    "selected": true,
                    "locked": false,
                    "visibility": true,
                    "positionStatus": "defined"
                },
                {
                    "id": "37",
                    "label": "mergedMarkupsNode-37",
                    "description": "",
                    "associatedNodeID": "",
                    "position": [12.248173713684082, 16.98103141784668, 31.348615646362305],
                    "orientation": [-1.0, -0.0, -0.0, -0.0, -1.0, -0.0, 0.0, 0.0, 1.0],
                    "selected": true,
                    "locked": false,
                    "visibility": true,
                    "positionStatus": "defined"
                },
                {
                    "id": "38",
                    "label": "OC-21OC-22",
                    "description": "",
                    "associatedNodeID": "",
                    "position": [12.417759895324709, 16.977880477905273, 31.55238151550293],
                    "orientation": [-1.0, -0.0, -0.0, -0.0, -1.0, -0.0, 0.0, 0.0, 1.0],
                    "selected": true,
                    "locked": false,
                    "visibility": true,
                    "positionStatus": "defined"
                },
                {
                    "id": "39",
                    "label": "mergedMarkupsNode-39",
                    "description": "",
                    "associatedNodeID": "",
                    "position": [12.65679931640625, 17.000335693359375, 31.6497802734375],
                    "orientation": [-1.0, -0.0, -0.0, -0.0, -1.0, -0.0, 0.0, 0.0, 1.0],
                    "selected": true,
                    "locked": false,
                    "visibility": true,
                    "positionStatus": "defined"
                },
                {
                    "id": "40",
                    "label": "OC-23",
                    "description": "",
                    "associatedNodeID": "",
                    "position": [12.83519458770752, 17.184589385986328, 31.622638702392575],
                    "orientation": [-1.0, -0.0, -0.0, -0.0, -1.0, -0.0, 0.0, 0.0, 1.0],
                    "selected": true,
                    "locked": false,
                    "visibility": true,
                    "positionStatus": "defined"
                },
                {
                    "id": "41",
                    "label": "OC-1",
                    "description": "",
                    "associatedNodeID": "",
                    "position": [13.112391471862791, 16.61575698852539, 31.47252655029297],
                    "orientation": [-1.0, -0.0, -0.0, -0.0, -1.0, -0.0, 0.0, 0.0, 1.0],
                    "selected": true,
                    "locked": false,
                    "visibility": true,
                    "positionStatus": "defined"
                },
                {
                    "id": "42",
                    "label": "mergedMarkupsNode-42",
                    "description": "",
                    "associatedNodeID": "",
                    "position": [13.183256149291992, 16.573963165283203, 31.513599395751953],
                    "orientation": [-1.0, -0.0, -0.0, -0.0, -1.0, -0.0, 0.0, 0.0, 1.0],
                    "selected": true,
                    "locked": false,
                    "visibility": true,
                    "positionStatus": "defined"
                },
                {
                    "id": "43",
                    "label": "mergedMarkupsNode-43",
                    "description": "",
                    "associatedNodeID": "",
                    "position": [13.256000518798828, 16.533618927001953, 31.55463981628418],
                    "orientation": [-1.0, -0.0, -0.0, -0.0, -1.0, -0.0, 0.0, 0.0, 1.0],
                    "selected": true,
                    "locked": false,
                    "visibility": true,
                    "positionStatus": "defined"
                },
                {
                    "id": "44",
                    "label": "mergedMarkupsNode-44",
                    "description": "",
                    "associatedNodeID": "",
                    "position": [13.334102630615234, 16.523197174072266, 31.602956771850582],
                    "orientation": [-1.0, -0.0, -0.0, -0.0, -1.0, -0.0, 0.0, 0.0, 1.0],
                    "selected": true,
                    "locked": false,
                    "visibility": true,
                    "positionStatus": "defined"
                },
                {
                    "id": "45",
                    "label": "mergedMarkupsNode-45",
                    "description": "",
                    "associatedNodeID": "",
                    "position": [13.409708976745604, 16.517192840576172, 31.65563201904297],
                    "orientation": [-1.0, -0.0, -0.0, -0.0, -1.0, -0.0, 0.0, 0.0, 1.0],
                    "selected": true,
                    "locked": false,
                    "visibility": true,
                    "positionStatus": "defined"
                },
                {
                    "id": "46",
                    "label": "mergedMarkupsNode-46",
                    "description": "",
                    "associatedNodeID": "",
                    "position": [13.484807014465332, 16.508495330810547, 31.70899200439453],
                    "orientation": [-1.0, -0.0, -0.0, -0.0, -1.0, -0.0, 0.0, 0.0, 1.0],
                    "selected": true,
                    "locked": false,
                    "visibility": true,
                    "positionStatus": "defined"
                },
                {
                    "id": "47",
                    "label": "mergedMarkupsNode-47",
                    "description": "",
                    "associatedNodeID": "",
                    "position": [13.56151008605957, 16.519737243652344, 31.759180068969727],
                    "orientation": [-1.0, -0.0, -0.0, -0.0, -1.0, -0.0, 0.0, 0.0, 1.0],
                    "selected": true,
                    "locked": false,
                    "visibility": true,
                    "positionStatus": "defined"
                },
                {
                    "id": "48",
                    "label": "mergedMarkupsNode-48",
                    "description": "",
                    "associatedNodeID": "",
                    "position": [13.637221336364746, 16.530391693115234, 31.81098365783691],
                    "orientation": [-1.0, -0.0, -0.0, -0.0, -1.0, -0.0, 0.0, 0.0, 1.0],
                    "selected": true,
                    "locked": false,
                    "visibility": true,
                    "positionStatus": "defined"
                },
                {
                    "id": "49",
                    "label": "mergedMarkupsNode-49",
                    "description": "",
                    "associatedNodeID": "",
                    "position": [13.712445259094238, 16.543670654296875, 31.861175537109375],
                    "orientation": [-1.0, -0.0, -0.0, -0.0, -1.0, -0.0, 0.0, 0.0, 1.0],
                    "selected": true,
                    "locked": false,
                    "visibility": true,
                    "positionStatus": "defined"
                },
                {
                    "id": "50",
                    "label": "mergedMarkupsNode-50",
                    "description": "",
                    "associatedNodeID": "",
                    "position": [13.786192893981934, 16.563411712646484, 31.912389755249023],
                    "orientation": [-1.0, -0.0, -0.0, -0.0, -1.0, -0.0, 0.0, 0.0, 1.0],
                    "selected": true,
                    "locked": false,
                    "visibility": true,
                    "positionStatus": "defined"
                },
                {
                    "id": "51",
                    "label": "OC-2",
                    "description": "",
                    "associatedNodeID": "",
                    "position": [13.861433029174805, 16.567420959472656, 31.96414375305176],
                    "orientation": [-1.0, -0.0, -0.0, -0.0, -1.0, -0.0, 0.0, 0.0, 1.0],
                    "selected": true,
                    "locked": false,
                    "visibility": true,
                    "positionStatus": "defined"
                },
                {
                    "id": "52",
                    "label": "mergedMarkupsNode-52",
                    "description": "",
                    "associatedNodeID": "",
                    "position": [13.938068389892578, 16.568260192871094, 32.016292572021484],
                    "orientation": [-1.0, -0.0, -0.0, -0.0, -1.0, -0.0, 0.0, 0.0, 1.0],
                    "selected": true,
                    "locked": false,
                    "visibility": true,
                    "positionStatus": "defined"
                },
                {
                    "id": "53",
                    "label": "mergedMarkupsNode-53",
                    "description": "",
                    "associatedNodeID": "",
                    "position": [14.015786170959473, 16.580602645874023, 32.06535720825195],
                    "orientation": [-1.0, -0.0, -0.0, -0.0, -1.0, -0.0, 0.0, 0.0, 1.0],
                    "selected": true,
                    "locked": false,
                    "visibility": true,
                    "positionStatus": "defined"
                },
                {
                    "id": "54",
                    "label": "OC-3",
                    "description": "",
                    "associatedNodeID": "",
                    "position": [14.095239639282228, 16.594633102416992, 32.111175537109375],
                    "orientation": [-1.0, -0.0, -0.0, -0.0, -1.0, -0.0, 0.0, 0.0, 1.0],
                    "selected": true,
                    "locked": false,
                    "visibility": true,
                    "positionStatus": "defined"
                },
                {
                    "id": "55",
                    "label": "mergedMarkupsNode-55",
                    "description": "",
                    "associatedNodeID": "",
                    "position": [14.174749374389648, 16.6053524017334, 32.15656280517578],
                    "orientation": [-1.0, -0.0, -0.0, -0.0, -1.0, -0.0, 0.0, 0.0, 1.0],
                    "selected": true,
                    "locked": false,
                    "visibility": true,
                    "positionStatus": "defined"
                },
                {
                    "id": "56",
                    "label": "mergedMarkupsNode-56",
                    "description": "",
                    "associatedNodeID": "",
                    "position": [14.252931594848633, 16.62723731994629, 32.20088195800781],
                    "orientation": [-1.0, -0.0, -0.0, -0.0, -1.0, -0.0, 0.0, 0.0, 1.0],
                    "selected": true,
                    "locked": false,
                    "visibility": true,
                    "positionStatus": "defined"
                },
                {
                    "id": "57",
                    "label": "mergedMarkupsNode-57",
                    "description": "",
                    "associatedNodeID": "",
                    "position": [14.332080841064451, 16.647390365600586, 32.24492645263672],
                    "orientation": [-1.0, -0.0, -0.0, -0.0, -1.0, -0.0, 0.0, 0.0, 1.0],
                    "selected": true,
                    "locked": false,
                    "visibility": true,
                    "positionStatus": "defined"
                },
                {
                    "id": "58",
                    "label": "mergedMarkupsNode-58",
                    "description": "",
                    "associatedNodeID": "",
                    "position": [14.410666465759276, 16.671253204345703, 32.28810501098633],
                    "orientation": [-1.0, -0.0, -0.0, -0.0, -1.0, -0.0, 0.0, 0.0, 1.0],
                    "selected": true,
                    "locked": false,
                    "visibility": true,
                    "positionStatus": "defined"
                },
                {
                    "id": "59",
                    "label": "mergedMarkupsNode-59",
                    "description": "",
                    "associatedNodeID": "",
                    "position": [14.487281799316406, 16.700054168701172, 32.33171081542969],
                    "orientation": [-1.0, -0.0, -0.0, -0.0, -1.0, -0.0, 0.0, 0.0, 1.0],
                    "selected": true,
                    "locked": false,
                    "visibility": true,
                    "positionStatus": "defined"
                },
                {
                    "id": "60",
                    "label": "BOTTOM CRUS",
                    "description": "",
                    "associatedNodeID": "",
                    "position": [14.559821128845217, 16.73651695251465, 32.37665557861328],
                    "orientation": [-1.0, -0.0, -0.0, -0.0, -1.0, -0.0, 0.0, 0.0, 1.0],
                    "selected": true,
                    "locked": false,
                    "visibility": true,
                    "positionStatus": "defined"
                },
                {
                    "id": "61",
                    "label": "OC_1-2",
                    "description": "",
                    "associatedNodeID": "",
                    "position": [13.79209804534912, 17.966733932495117, 30.10706329345703],
                    "orientation": [-1.0, -0.0, -0.0, -0.0, -1.0, -0.0, 0.0, 0.0, 1.0],
                    "selected": true,
                    "locked": false,
                    "visibility": true,
                    "positionStatus": "defined"
                },
                {
                    "id": "62",
                    "label": "OC_1-3",
                    "description": "",
                    "associatedNodeID": "",
                    "position": [13.930404663085938, 18.247087478637695, 30.08913230895996],
                    "orientation": [-1.0, -0.0, -0.0, -0.0, -1.0, -0.0, 0.0, 0.0, 1.0],
                    "selected": true,
                    "locked": false,
                    "visibility": true,
                    "positionStatus": "defined"
                },
                {
                    "id": "63",
                    "label": "OC_1-4",
                    "description": "",
                    "associatedNodeID": "",
                    "position": [14.176509857177734, 18.422210693359375, 30.17635726928711],
                    "orientation": [-1.0, -0.0, -0.0, -0.0, -1.0, -0.0, 0.0, 0.0, 1.0],
                    "selected": true,
                    "locked": false,
                    "visibility": true,
                    "positionStatus": "defined"
                },
                {
                    "id": "64",
                    "label": "OC_1-5",
                    "description": "",
                    "associatedNodeID": "",
                    "position": [14.452119827270508, 18.536651611328125, 30.27989196777344],
                    "orientation": [-1.0, -0.0, -0.0, -0.0, -1.0, -0.0, 0.0, 0.0, 1.0],
                    "selected": true,
                    "locked": false,
                    "visibility": true,
                    "positionStatus": "defined"
                },
                {
                    "id": "65",
                    "label": "OC_1-6",
                    "description": "",
                    "associatedNodeID": "",
                    "position": [14.73194980621338, 18.598323822021484, 30.414466857910156],
                    "orientation": [-1.0, -0.0, -0.0, -0.0, -1.0, -0.0, 0.0, 0.0, 1.0],
                    "selected": true,
                    "locked": false,
                    "visibility": true,
                    "positionStatus": "defined"
                },
                {
                    "id": "66",
                    "label": "mergedMarkupsNode-66",
                    "description": "",
                    "associatedNodeID": "",
                    "position": [15.009160995483398, 18.604909896850582, 30.567218780517575],
                    "orientation": [-1.0, -0.0, -0.0, -0.0, -1.0, -0.0, 0.0, 0.0, 1.0],
                    "selected": true,
                    "locked": false,
                    "visibility": true,
                    "positionStatus": "defined"
                },
                {
                    "id": "67",
                    "label": "OC_1-7",
                    "description": "",
                    "associatedNodeID": "",
                    "position": [15.29304027557373, 18.55190658569336, 30.696868896484375],
                    "orientation": [-1.0, -0.0, -0.0, -0.0, -1.0, -0.0, 0.0, 0.0, 1.0],
                    "selected": true,
                    "locked": false,
                    "visibility": true,
                    "positionStatus": "defined"
                },
                {
                    "id": "68",
                    "label": "OC_1-8",
                    "description": "",
                    "associatedNodeID": "",
                    "position": [15.570658683776855, 18.46024703979492, 30.818952560424805],
                    "orientation": [-1.0, -0.0, -0.0, -0.0, -1.0, -0.0, 0.0, 0.0, 1.0],
                    "selected": true,
                    "locked": false,
                    "visibility": true,
                    "positionStatus": "defined"
                },
                {
                    "id": "69",
                    "label": "OC_1-9",
                    "description": "",
                    "associatedNodeID": "",
                    "position": [15.819188117980955, 18.34184837341309, 30.974925994873047],
                    "orientation": [-1.0, -0.0, -0.0, -0.0, -1.0, -0.0, 0.0, 0.0, 1.0],
                    "selected": true,
                    "locked": false,
                    "visibility": true,
                    "positionStatus": "defined"
                },
                {
                    "id": "70",
                    "label": "mergedMarkupsNode-70",
                    "description": "",
                    "associatedNodeID": "",
                    "position": [16.013364791870117, 18.200023651123047, 31.18044090270996],
                    "orientation": [-1.0, -0.0, -0.0, -0.0, -1.0, -0.0, 0.0, 0.0, 1.0],
                    "selected": true,
                    "locked": false,
                    "visibility": true,
                    "positionStatus": "defined"
                },
                {
                    "id": "71",
                    "label": "OC_1-10",
                    "description": "",
                    "associatedNodeID": "",
                    "position": [16.164535522460938, 18.050762176513672, 31.415023803710938],
                    "orientation": [-1.0, -0.0, -0.0, -0.0, -1.0, -0.0, 0.0, 0.0, 1.0],
                    "selected": true,
                    "locked": false,
                    "visibility": true,
                    "positionStatus": "defined"
                },
                {
                    "id": "72",
                    "label": "OC_1-11",
                    "description": "",
                    "associatedNodeID": "",
                    "position": [16.25351905822754, 17.894378662109375, 31.67412567138672],
                    "orientation": [-1.0, -0.0, -0.0, -0.0, -1.0, -0.0, 0.0, 0.0, 1.0],
                    "selected": true,
                    "locked": false,
                    "visibility": true,
                    "positionStatus": "defined"
                },
                {
                    "id": "73",
                    "label": "mergedMarkupsNode-73",
                    "description": "",
                    "associatedNodeID": "",
                    "position": [16.255247116088867, 17.722808837890625, 31.93857765197754],
                    "orientation": [-1.0, -0.0, -0.0, -0.0, -1.0, -0.0, 0.0, 0.0, 1.0],
                    "selected": true,
                    "locked": false,
                    "visibility": true,
                    "positionStatus": "defined"
                },
                {
                    "id": "74",
                    "label": "OC_1-12",
                    "description": "",
                    "associatedNodeID": "",
                    "position": [16.162395477294922, 17.53314781188965, 32.17289352416992],
                    "orientation": [-1.0, -0.0, -0.0, -0.0, -1.0, -0.0, 0.0, 0.0, 1.0],
                    "selected": true,
                    "locked": false,
                    "visibility": true,
                    "positionStatus": "defined"
                },
                {
                    "id": "75",
                    "label": "OC_1-13",
                    "description": "",
                    "associatedNodeID": "",
                    "position": [15.976537704467772, 17.343233108520508, 32.34102249145508],
                    "orientation": [-1.0, -0.0, -0.0, -0.0, -1.0, -0.0, 0.0, 0.0, 1.0],
                    "selected": true,
                    "locked": false,
                    "visibility": true,
                    "positionStatus": "defined"
                },
                {
                    "id": "76",
                    "label": "mergedMarkupsNode-76",
                    "description": "",
                    "associatedNodeID": "",
                    "position": [15.725006103515623, 17.175241470336914, 32.430416107177734],
                    "orientation": [-1.0, -0.0, -0.0, -0.0, -1.0, -0.0, 0.0, 0.0, 1.0],
                    "selected": true,
                    "locked": false,
                    "visibility": true,
                    "positionStatus": "defined"
                },
                {
                    "id": "77",
                    "label": "OC_1-14",
                    "description": "",
                    "associatedNodeID": "",
                    "position": [15.44876766204834, 17.025577545166016, 32.46792984008789],
                    "orientation": [-1.0, -0.0, -0.0, -0.0, -1.0, -0.0, 0.0, 0.0, 1.0],
                    "selected": true,
                    "locked": false,
                    "visibility": true,
                    "positionStatus": "defined"
                },
                {
                    "id": "78",
                    "label": "OC_1-15",
                    "description": "",
                    "associatedNodeID": "",
                    "position": [15.154908180236816, 16.913860321044922, 32.43216323852539],
                    "orientation": [-1.0, -0.0, -0.0, -0.0, -1.0, -0.0, 0.0, 0.0, 1.0],
                    "selected": true,
                    "locked": false,
                    "visibility": true,
                    "positionStatus": "defined"
                },
                {
                    "id": "79",
                    "label": "OC_1-16",
                    "description": "",
                    "associatedNodeID": "",
                    "position": [14.856109619140623, 16.836647033691406, 32.36698913574219],
                    "orientation": [-1.0, -0.0, -0.0, -0.0, -1.0, -0.0, 0.0, 0.0, 1.0],
                    "selected": true,
                    "locked": false,
                    "visibility": true,
                    "positionStatus": "defined"
                },
                {
                    "id": "80",
                    "label": "OC_2-1",
                    "description": "",
                    "associatedNodeID": "",
                    "position": [14.645880699157717, 16.816774368286133, 32.6231689453125],
                    "orientation": [-1.0, -0.0, -0.0, -0.0, -1.0, -0.0, 0.0, 0.0, 1.0],
                    "selected": true,
                    "locked": false,
                    "visibility": true,
                    "positionStatus": "defined"
                },
                {
                    "id": "81",
                    "label": "OC_2-2",
                    "description": "",
                    "associatedNodeID": "",
                    "position": [14.78886890411377, 16.95891761779785, 32.805755615234375],
                    "orientation": [-1.0, -0.0, -0.0, -0.0, -1.0, -0.0, 0.0, 0.0, 1.0],
                    "selected": true,
                    "locked": false,
                    "visibility": true,
                    "positionStatus": "defined"
                },
                {
                    "id": "82",
                    "label": "mergedMarkupsNode-82",
                    "description": "",
                    "associatedNodeID": "",
                    "position": [14.84213638305664, 17.154605865478516, 32.98792266845703],
                    "orientation": [-1.0, -0.0, -0.0, -0.0, -1.0, -0.0, 0.0, 0.0, 1.0],
                    "selected": true,
                    "locked": false,
                    "visibility": true,
                    "positionStatus": "defined"
                },
                {
                    "id": "83",
                    "label": "OC_2-3",
                    "description": "",
                    "associatedNodeID": "",
                    "position": [14.830803871154783, 17.37657356262207, 33.1450080871582],
                    "orientation": [-1.0, -0.0, -0.0, -0.0, -1.0, -0.0, 0.0, 0.0, 1.0],
                    "selected": true,
                    "locked": false,
                    "visibility": true,
                    "positionStatus": "defined"
                },
                {
                    "id": "84",
                    "label": "OC_2-4",
                    "description": "",
                    "associatedNodeID": "",
                    "position": [14.758350372314451, 17.600540161132813, 33.28133773803711],
                    "orientation": [-1.0, -0.0, -0.0, -0.0, -1.0, -0.0, 0.0, 0.0, 1.0],
                    "selected": true,
                    "locked": false,
                    "visibility": true,
                    "positionStatus": "defined"
                },
                {
                    "id": "85",
                    "label": "mergedMarkupsNode-85",
                    "description": "",
                    "associatedNodeID": "",
                    "position": [14.60576057434082, 17.799938201904297, 33.38660430908203],
                    "orientation": [-1.0, -0.0, -0.0, -0.0, -1.0, -0.0, 0.0, 0.0, 1.0],
                    "selected": true,
                    "locked": false,
                    "visibility": true,
                    "positionStatus": "defined"
                },
                {
                    "id": "86",
                    "label": "mergedMarkupsNode-86",
                    "description": "",
                    "associatedNodeID": "",
                    "position": [14.391919136047363, 17.954099655151367, 33.45781707763672],
                    "orientation": [-1.0, -0.0, -0.0, -0.0, -1.0, -0.0, 0.0, 0.0, 1.0],
                    "selected": true,
                    "locked": false,
                    "visibility": true,
                    "positionStatus": "defined"
                },
                {
                    "id": "87",
                    "label": "OC_2-5",
                    "description": "",
                    "associatedNodeID": "",
                    "position": [14.143098831176758, 18.06400489807129, 33.489990234375],
                    "orientation": [-1.0, -0.0, -0.0, -0.0, -1.0, -0.0, 0.0, 0.0, 1.0],
                    "selected": true,
                    "locked": false,
                    "visibility": true,
                    "positionStatus": "defined"
                },
                {
                    "id": "88",
                    "label": "OC_2-6",
                    "description": "",
                    "associatedNodeID": "",
                    "position": [13.879701614379885, 18.13547706604004, 33.475486755371094],
                    "orientation": [-1.0, -0.0, -0.0, -0.0, -1.0, -0.0, 0.0, 0.0, 1.0],
                    "selected": true,
                    "locked": false,
                    "visibility": true,
                    "positionStatus": "defined"
                },
                {
                    "id": "89",
                    "label": "mergedMarkupsNode-89",
                    "description": "",
                    "associatedNodeID": "",
                    "position": [13.614998817443848, 18.16353988647461, 33.414955139160156],
                    "orientation": [-1.0, -0.0, -0.0, -0.0, -1.0, -0.0, 0.0, 0.0, 1.0],
                    "selected": true,
                    "locked": false,
                    "visibility": true,
                    "positionStatus": "defined"
                },
                {
                    "id": "90",
                    "label": "OC_2-7",
                    "description": "",
                    "associatedNodeID": "",
                    "position": [13.356279373168944, 18.147518157958984, 33.3289794921875],
                    "orientation": [-1.0, -0.0, -0.0, -0.0, -1.0, -0.0, 0.0, 0.0, 1.0],
                    "selected": true,
                    "locked": false,
                    "visibility": true,
                    "positionStatus": "defined"
                },
                {
                    "id": "91",
                    "label": "mergedMarkupsNode-91",
                    "description": "",
                    "associatedNodeID": "",
                    "position": [13.113300323486328, 18.08251190185547, 33.222999572753906],
                    "orientation": [-1.0, -0.0, -0.0, -0.0, -1.0, -0.0, 0.0, 0.0, 1.0],
                    "selected": true,
                    "locked": false,
                    "visibility": true,
                    "positionStatus": "defined"
                },
                {
                    "id": "92",
                    "label": "OC_2-8OC_2-9",
                    "description": "",
                    "associatedNodeID": "",
                    "position": [12.891508102416992, 17.9754581451416, 33.10319519042969],
                    "orientation": [-1.0, -0.0, -0.0, -0.0, -1.0, -0.0, 0.0, 0.0, 1.0],
                    "selected": true,
                    "locked": false,
                    "visibility": true,
                    "positionStatus": "defined"
                },
                {
                    "id": "93",
                    "label": "mergedMarkupsNode-93",
                    "description": "",
                    "associatedNodeID": "",
                    "position": [12.715127944946287, 17.831342697143555, 32.95155334472656],
                    "orientation": [-1.0, -0.0, -0.0, -0.0, -1.0, -0.0, 0.0, 0.0, 1.0],
                    "selected": true,
                    "locked": false,
                    "visibility": true,
                    "positionStatus": "defined"
                },
                {
                    "id": "94",
                    "label": "mergedMarkupsNode-94",
                    "description": "",
                    "associatedNodeID": "",
                    "position": [12.571197509765623, 17.684391021728516, 32.77063751220703],
                    "orientation": [-1.0, -0.0, -0.0, -0.0, -1.0, -0.0, 0.0, 0.0, 1.0],
                    "selected": true,
                    "locked": false,
                    "visibility": true,
                    "positionStatus": "defined"
                },
                {
                    "id": "95",
                    "label": "OC_2-10",
                    "description": "",
                    "associatedNodeID": "",
                    "position": [12.464068412780762, 17.52762794494629, 32.57389831542969],
                    "orientation": [-1.0, -0.0, -0.0, -0.0, -1.0, -0.0, 0.0, 0.0, 1.0],
                    "selected": true,
                    "locked": false,
                    "visibility": true,
                    "positionStatus": "defined"
                },
                {
                    "id": "96",
                    "label": "mergedMarkupsNode-96",
                    "description": "",
                    "associatedNodeID": "",
                    "position": [12.391844749450684, 17.363933563232422, 32.366390228271484],
                    "orientation": [-1.0, -0.0, -0.0, -0.0, -1.0, -0.0, 0.0, 0.0, 1.0],
                    "selected": true,
                    "locked": false,
                    "visibility": true,
                    "positionStatus": "defined"
                },
                {
                    "id": "97",
                    "label": "OC_2-11",
                    "description": "",
                    "associatedNodeID": "",
                    "position": [12.333049774169922, 17.181678771972656, 32.170989990234375],
                    "orientation": [-1.0, -0.0, -0.0, -0.0, -1.0, -0.0, 0.0, 0.0, 1.0],
                    "selected": true,
                    "locked": false,
                    "visibility": true,
                    "positionStatus": "defined"
                },
                {
                    "id": "98",
                    "label": "OC_2-12OC_2-13",
                    "description": "",
                    "associatedNodeID": "",
                    "position": [12.390305519104004, 16.975656509399414, 32.005733489990234],
                    "orientation": [-1.0, -0.0, -0.0, -0.0, -1.0, -0.0, 0.0, 0.0, 1.0],
                    "selected": true,
                    "locked": false,
                    "visibility": true,
                    "positionStatus": "defined"
                },
                {
                    "id": "99",
                    "label": "OC-2",
                    "description": "",
                    "associatedNodeID": "",
                    "position": [13.351399421691896, 18.246625900268555, 30.04796028137207],
                    "orientation": [-1.0, -0.0, -0.0, -0.0, -1.0, -0.0, 0.0, 0.0, 1.0],
                    "selected": true,
                    "locked": false,
                    "visibility": true,
                    "positionStatus": "defined"
                },
                {
                    "id": "100",
                    "label": "OC-3",
                    "description": "",
                    "associatedNodeID": "",
                    "position": [13.39505386352539, 18.50736618041992, 30.05132102966309],
                    "orientation": [-1.0, -0.0, -0.0, -0.0, -1.0, -0.0, 0.0, 0.0, 1.0],
                    "selected": true,
                    "locked": false,
                    "visibility": true,
                    "positionStatus": "defined"
                },
                {
                    "id": "101",
                    "label": "OC-4",
                    "description": "",
                    "associatedNodeID": "",
                    "position": [13.402762413024902, 18.724781036376953, 30.19395637512207],
                    "orientation": [-1.0, -0.0, -0.0, -0.0, -1.0, -0.0, 0.0, 0.0, 1.0],
                    "selected": true,
                    "locked": false,
                    "visibility": true,
                    "positionStatus": "defined"
                },
                {
                    "id": "102",
                    "label": "OC-5",
                    "description": "",
                    "associatedNodeID": "",
                    "position": [13.35752010345459, 18.91428565979004, 30.373552322387695],
                    "orientation": [-1.0, -0.0, -0.0, -0.0, -1.0, -0.0, 0.0, 0.0, 1.0],
                    "selected": true,
                    "locked": false,
                    "visibility": true,
                    "positionStatus": "defined"
                },
                {
                    "id": "103",
                    "label": "mergedMarkupsNode-103",
                    "description": "",
                    "associatedNodeID": "",
                    "position": [13.290142059326172, 19.057313919067383, 30.585718154907227],
                    "orientation": [-1.0, -0.0, -0.0, -0.0, -1.0, -0.0, 0.0, 0.0, 1.0],
                    "selected": true,
                    "locked": false,
                    "visibility": true,
                    "positionStatus": "defined"
                },
                {
                    "id": "104",
                    "label": "mergedMarkupsNode-104",
                    "description": "",
                    "associatedNodeID": "",
                    "position": [13.219157218933104, 19.154788970947266, 30.821577072143555],
                    "orientation": [-1.0, -0.0, -0.0, -0.0, -1.0, -0.0, 0.0, 0.0, 1.0],
                    "selected": true,
                    "locked": false,
                    "visibility": true,
                    "positionStatus": "defined"
                },
                {
                    "id": "105",
                    "label": "OC-6",
                    "description": "",
                    "associatedNodeID": "",
                    "position": [13.156764030456545, 19.205665588378903, 31.07402992248535],
                    "orientation": [-1.0, -0.0, -0.0, -0.0, -1.0, -0.0, 0.0, 0.0, 1.0],
                    "selected": true,
                    "locked": false,
                    "visibility": true,
                    "positionStatus": "defined"
                },
                {
                    "id": "106",
                    "label": "mergedMarkupsNode-106",
                    "description": "",
                    "associatedNodeID": "",
                    "position": [13.107007026672363, 19.22593879699707, 31.33365821838379],
                    "orientation": [-1.0, -0.0, -0.0, -0.0, -1.0, -0.0, 0.0, 0.0, 1.0],
                    "selected": true,
                    "locked": false,
                    "visibility": true,
                    "positionStatus": "defined"
                },
                {
                    "id": "107",
                    "label": "OC-7",
                    "description": "",
                    "associatedNodeID": "",
                    "position": [13.063606262207031, 19.216001510620117, 31.594982147216797],
                    "orientation": [-1.0, -0.0, -0.0, -0.0, -1.0, -0.0, 0.0, 0.0, 1.0],
                    "selected": true,
                    "locked": false,
                    "visibility": true,
                    "positionStatus": "defined"
                },
                {
                    "id": "108",
                    "label": "OC-7",
                    "description": "",
                    "associatedNodeID": "",
                    "position": [13.024236679077148, 19.174766540527344, 31.853586196899418],
                    "orientation": [-1.0, -0.0, -0.0, -0.0, -1.0, -0.0, 0.0, 0.0, 1.0],
                    "selected": true,
                    "locked": false,
                    "visibility": true,
                    "positionStatus": "defined"
                },
                {
                    "id": "109",
                    "label": "OC-8",
                    "description": "",
                    "associatedNodeID": "",
                    "position": [13.041203498840332, 19.105287551879883, 32.10847091674805],
                    "orientation": [-1.0, -0.0, -0.0, -0.0, -1.0, -0.0, 0.0, 0.0, 1.0],
                    "selected": true,
                    "locked": false,
                    "visibility": true,
                    "positionStatus": "defined"
                },
                {
                    "id": "110",
                    "label": "mergedMarkupsNode-110",
                    "description": "",
                    "associatedNodeID": "",
                    "position": [13.000398635864258, 18.97375106811523, 32.333251953125],
                    "orientation": [-1.0, -0.0, -0.0, -0.0, -1.0, -0.0, 0.0, 0.0, 1.0],
                    "selected": true,
                    "locked": false,
                    "visibility": true,
                    "positionStatus": "defined"
                },
                {
                    "id": "111",
                    "label": "OC-9",
                    "description": "",
                    "associatedNodeID": "",
                    "position": [12.9137544631958, 18.80337905883789, 32.51637268066406],
                    "orientation": [-1.0, -0.0, -0.0, -0.0, -1.0, -0.0, 0.0, 0.0, 1.0],
                    "selected": true,
                    "locked": false,
                    "visibility": true,
                    "positionStatus": "defined"
                },
                {
                    "id": "112",
                    "label": "mergedMarkupsNode-112",
                    "description": "",
                    "associatedNodeID": "",
                    "position": [12.848844528198242, 18.585763931274418, 32.65167999267578],
                    "orientation": [-1.0, -0.0, -0.0, -0.0, -1.0, -0.0, 0.0, 0.0, 1.0],
                    "selected": true,
                    "locked": false,
                    "visibility": true,
                    "positionStatus": "defined"
                },
                {
                    "id": "113",
                    "label": "OC-10",
                    "description": "",
                    "associatedNodeID": "",
                    "position": [12.806711196899414, 18.335298538208008, 32.72560501098633],
                    "orientation": [-1.0, -0.0, -0.0, -0.0, -1.0, -0.0, 0.0, 0.0, 1.0],
                    "selected": true,
                    "locked": false,
                    "visibility": true,
                    "positionStatus": "defined"
                },
                {
                    "id": "114",
                    "label": "mergedMarkupsNode-114",
                    "description": "",
                    "associatedNodeID": "",
                    "position": [12.780647277832031, 18.072290420532227, 32.737037658691406],
                    "orientation": [-1.0, -0.0, -0.0, -0.0, -1.0, -0.0, 0.0, 0.0, 1.0],
                    "selected": true,
                    "locked": false,
                    "visibility": true,
                    "positionStatus": "defined"
                },
                {
                    "id": "115",
                    "label": "OC-11",
                    "description": "",
                    "associatedNodeID": "",
                    "position": [12.750293731689451, 17.813432693481445, 32.6885986328125],
                    "orientation": [-1.0, -0.0, -0.0, -0.0, -1.0, -0.0, 0.0, 0.0, 1.0],
                    "selected": true,
                    "locked": false,
                    "visibility": true,
                    "positionStatus": "defined"
                },
                {
                    "id": "116",
                    "label": "OC-11",
                    "description": "",
                    "associatedNodeID": "",
                    "position": [12.739704132080078, 17.557790756225586, 32.62135314941406],
                    "orientation": [-1.0, -0.0, -0.0, -0.0, -1.0, -0.0, 0.0, 0.0, 1.0],
                    "selected": true,
                    "locked": false,
                    "visibility": true,
                    "positionStatus": "defined"
                },
                {
                    "id": "117",
                    "label": "mergedMarkupsNode-117",
                    "description": "",
                    "associatedNodeID": "",
                    "position": [12.798516273498535, 17.348316192626953, 32.47294616699219],
                    "orientation": [-1.0, -0.0, -0.0, -0.0, -1.0, -0.0, 0.0, 0.0, 1.0],
                    "selected": true,
                    "locked": false,
                    "visibility": true,
                    "positionStatus": "defined"
                },
                {
                    "id": "118",
                    "label": "OC-12",
                    "description": "",
                    "associatedNodeID": "",
                    "position": [12.883910179138184, 17.16276741027832, 32.3036994934082],
                    "orientation": [-1.0, -0.0, -0.0, -0.0, -1.0, -0.0, 0.0, 0.0, 1.0],
                    "selected": true,
                    "locked": false,
                    "visibility": true,
                    "positionStatus": "defined"
                },
                {
                    "id": "119",
                    "label": "mergedMarkupsNode-119",
                    "description": "",
                    "associatedNodeID": "",
                    "position": [12.226119995117188, 16.205854415893555, 29.992265701293945],
                    "orientation": [-1.0, -0.0, -0.0, -0.0, -1.0, -0.0, 0.0, 0.0, 1.0],
                    "selected": true,
                    "locked": false,
                    "visibility": true,
                    "positionStatus": "defined"
                },
                {
                    "id": "120",
                    "label": "Cochlea_Inside-2",
                    "description": "",
                    "associatedNodeID": "",
                    "position": [12.114225387573242, 16.085107803344727, 30.034259796142575],
                    "orientation": [-1.0, -0.0, -0.0, -0.0, -1.0, -0.0, 0.0, 0.0, 1.0],
                    "selected": true,
                    "locked": false,
                    "visibility": true,
                    "positionStatus": "defined"
                },
                {
                    "id": "121",
                    "label": "Cochlea_Inside-3",
                    "description": "",
                    "associatedNodeID": "",
                    "position": [12.08424472808838, 15.940396308898926, 29.951488494873047],
                    "orientation": [-1.0, -0.0, -0.0, -0.0, -1.0, -0.0, 0.0, 0.0, 1.0],
                    "selected": true,
                    "locked": false,
                    "visibility": true,
                    "positionStatus": "defined"
                },
                {
                    "id": "122",
                    "label": "Cochlea_Inside-4",
                    "description": "",
                    "associatedNodeID": "",
                    "position": [12.076217651367188, 15.777273178100586, 29.978185653686523],
                    "orientation": [-1.0, -0.0, -0.0, -0.0, -1.0, -0.0, 0.0, 0.0, 1.0],
                    "selected": true,
                    "locked": false,
                    "visibility": true,
                    "positionStatus": "defined"
                },
                {
                    "id": "123",
                    "label": "Cochlea_Inside-5",
                    "description": "",
                    "associatedNodeID": "",
                    "position": [11.969910621643066, 15.735133171081545, 30.096006393432617],
                    "orientation": [-1.0, -0.0, -0.0, -0.0, -1.0, -0.0, 0.0, 0.0, 1.0],
                    "selected": true,
                    "locked": false,
                    "visibility": true,
                    "positionStatus": "defined"
                },
                {
                    "id": "124",
                    "label": "Cochlea_Inside-6",
                    "description": "",
                    "associatedNodeID": "",
                    "position": [11.924744606018066, 15.83820343017578, 30.217214584350582],
                    "orientation": [-1.0, -0.0, -0.0, -0.0, -1.0, -0.0, 0.0, 0.0, 1.0],
                    "selected": true,
                    "locked": false,
                    "visibility": true,
                    "positionStatus": "defined"
                },
                {
                    "id": "125",
                    "label": "Cochlea_Inside-7",
                    "description": "",
                    "associatedNodeID": "",
                    "position": [12.015141487121582, 15.970121383666992, 30.265581130981445],
                    "orientation": [-1.0, -0.0, -0.0, -0.0, -1.0, -0.0, 0.0, 0.0, 1.0],
                    "selected": true,
                    "locked": false,
                    "visibility": true,
                    "positionStatus": "defined"
                },
                {
                    "id": "126",
                    "label": "Cochlea_Inside-8",
                    "description": "",
                    "associatedNodeID": "",
                    "position": [12.16871452331543, 16.033109664916992, 30.237274169921875],
                    "orientation": [-1.0, -0.0, -0.0, -0.0, -1.0, -0.0, 0.0, 0.0, 1.0],
                    "selected": true,
                    "locked": false,
                    "visibility": true,
                    "positionStatus": "defined"
                },
                {
                    "id": "127",
                    "label": "mergedMarkupsNode-127",
                    "description": "",
                    "associatedNodeID": "",
                    "position": [12.320220947265623, 15.963330268859863, 30.212862014770508],
                    "orientation": [-1.0, -0.0, -0.0, -0.0, -1.0, -0.0, 0.0, 0.0, 1.0],
                    "selected": true,
                    "locked": false,
                    "visibility": true,
                    "positionStatus": "defined"
                },
                {
                    "id": "128",
                    "label": "Cochlea_Inside-9",
                    "description": "",
                    "associatedNodeID": "",
                    "position": [12.405441284179688, 15.817567825317385, 30.221179962158203],
                    "orientation": [-1.0, -0.0, -0.0, -0.0, -1.0, -0.0, 0.0, 0.0, 1.0],
                    "selected": true,
                    "locked": false,
                    "visibility": true,
                    "positionStatus": "defined"
                },
                {
                    "id": "129",
                    "label": "Cochlea_Inside-10Cochlea_Inside-11",
                    "description": "",
                    "associatedNodeID": "",
                    "position": [12.39253044128418, 15.669894218444824, 30.30162239074707],
                    "orientation": [-1.0, -0.0, -0.0, -0.0, -1.0, -0.0, 0.0, 0.0, 1.0],
                    "selected": true,
                    "locked": false,
                    "visibility": true,
                    "positionStatus": "defined"
                },
                {
                    "id": "130",
                    "label": "Cochlea_Inside-12",
                    "description": "",
                    "associatedNodeID": "",
                    "position": [12.318340301513672, 15.603307723999023, 30.43796730041504],
                    "orientation": [-1.0, -0.0, -0.0, -0.0, -1.0, -0.0, 0.0, 0.0, 1.0],
                    "selected": true,
                    "locked": false,
                    "visibility": true,
                    "positionStatus": "defined"
                },
                {
                    "id": "131",
                    "label": "mergedMarkupsNode-131",
                    "description": "",
                    "associatedNodeID": "",
                    "position": [12.225140571594238, 15.642576217651367, 30.575119018554688],
                    "orientation": [-1.0, -0.0, -0.0, -0.0, -1.0, -0.0, 0.0, 0.0, 1.0],
                    "selected": true,
                    "locked": false,
                    "visibility": true,
                    "positionStatus": "defined"
                },
                {
                    "id": "132",
                    "label": "Cochlea_Inside-13",
                    "description": "",
                    "associatedNodeID": "",
                    "position": [12.161529541015623, 15.747844696044922, 30.69329261779785],
                    "orientation": [-1.0, -0.0, -0.0, -0.0, -1.0, -0.0, 0.0, 0.0, 1.0],
                    "selected": true,
                    "locked": false,
                    "visibility": true,
                    "positionStatus": "defined"
                },
                {
                    "id": "133",
                    "label": "Cochlea_Inside-14",
                    "description": "",
                    "associatedNodeID": "",
                    "position": [12.173202514648438, 15.892766952514648, 30.78292655944824],
                    "orientation": [-1.0, -0.0, -0.0, -0.0, -1.0, -0.0, 0.0, 0.0, 1.0],
                    "selected": true,
                    "locked": false,
                    "visibility": true,
                    "positionStatus": "defined"
                },
                {
                    "id": "134",
                    "label": "Cochlea_Inside-15",
                    "description": "",
                    "associatedNodeID": "",
                    "position": [12.246323585510254, 16.0283203125, 30.858631134033203],
                    "orientation": [-1.0, -0.0, -0.0, -0.0, -1.0, -0.0, 0.0, 0.0, 1.0],
                    "selected": true,
                    "locked": false,
                    "visibility": true,
                    "positionStatus": "defined"
                },
                {
                    "id": "135",
                    "label": "mergedMarkupsNode-135",
                    "description": "",
                    "associatedNodeID": "",
                    "position": [12.345674514770508, 16.164012908935547, 30.89450454711914],
                    "orientation": [-1.0, -0.0, -0.0, -0.0, -1.0, -0.0, 0.0, 0.0, 1.0],
                    "selected": true,
                    "locked": false,
                    "visibility": true,
                    "positionStatus": "defined"
                },
                {
                    "id": "136",
                    "label": "Cochlea_Inside-16",
                    "description": "",
                    "associatedNodeID": "",
                    "position": [12.455316543579102, 16.29564094543457, 30.910486221313477],
                    "orientation": [-1.0, -0.0, -0.0, -0.0, -1.0, -0.0, 0.0, 0.0, 1.0],
                    "selected": true,
                    "locked": false,
                    "visibility": true,
                    "positionStatus": "defined"
                },
                {
                    "id": "137",
                    "label": "Cochlea_Inside-17",
                    "description": "",
                    "associatedNodeID": "",
                    "position": [12.583819389343262, 16.407329559326172, 30.936798095703125],
                    "orientation": [-1.0, -0.0, -0.0, -0.0, -1.0, -0.0, 0.0, 0.0, 1.0],
                    "selected": true,
                    "locked": false,
                    "visibility": true,
                    "positionStatus": "defined"
                },
                {
                    "id": "138",
                    "label": "OC_3-1",
                    "description": "",
                    "associatedNodeID": "",
                    "position": [14.104673385620115, 18.17466735839844, 30.35888671875],
                    "orientation": [-1.0, -0.0, -0.0, -0.0, -1.0, -0.0, 0.0, 0.0, 1.0],
                    "selected": true,
                    "locked": false,
                    "visibility": true,
                    "positionStatus": "defined"
                },
                {
                    "id": "139",
                    "label": "mergedMarkupsNode-139",
                    "description": "",
                    "associatedNodeID": "",
                    "position": [14.338732719421388, 18.350332260131836, 30.410491943359375],
                    "orientation": [-1.0, -0.0, -0.0, -0.0, -1.0, -0.0, 0.0, 0.0, 1.0],
                    "selected": true,
                    "locked": false,
                    "visibility": true,
                    "positionStatus": "defined"
                },
                {
                    "id": "140",
                    "label": "OC_3-2",
                    "description": "",
                    "associatedNodeID": "",
                    "position": [14.60038948059082, 18.450525283813477, 30.531726837158203],
                    "orientation": [-1.0, -0.0, -0.0, -0.0, -1.0, -0.0, 0.0, 0.0, 1.0],
                    "selected": true,
                    "locked": false,
                    "visibility": true,
                    "positionStatus": "defined"
                },
                {
                    "id": "141",
                    "label": "mergedMarkupsNode-141",
                    "description": "",
                    "associatedNodeID": "",
                    "position": [14.87214469909668, 18.47814178466797, 30.666860580444336],
                    "orientation": [-1.0, -0.0, -0.0, -0.0, -1.0, -0.0, 0.0, 0.0, 1.0],
                    "selected": true,
                    "locked": false,
                    "visibility": true,
                    "positionStatus": "defined"
                },
                {
                    "id": "142",
                    "label": "OC_3-3",
                    "description": "",
                    "associatedNodeID": "",
                    "position": [15.13759422302246, 18.438369750976563, 30.81206321716309],
                    "orientation": [-1.0, -0.0, -0.0, -0.0, -1.0, -0.0, 0.0, 0.0, 1.0],
                    "selected": true,
                    "locked": false,
                    "visibility": true,
                    "positionStatus": "defined"
                },
                {
                    "id": "143",
                    "label": "mergedMarkupsNode-143",
                    "description": "",
                    "associatedNodeID": "",
                    "position": [15.404474258422852, 18.356290817260746, 30.936433792114254],
                    "orientation": [-1.0, -0.0, -0.0, -0.0, -1.0, -0.0, 0.0, 0.0, 1.0],
                    "selected": true,
                    "locked": false,
                    "visibility": true,
                    "positionStatus": "defined"
                },
                {
                    "id": "144",
                    "label": "OC_3-4",
                    "description": "",
                    "associatedNodeID": "",
                    "position": [15.657278060913086, 18.24004554748535, 31.06197738647461],
                    "orientation": [-1.0, -0.0, -0.0, -0.0, -1.0, -0.0, 0.0, 0.0, 1.0],
                    "selected": true,
                    "locked": false,
                    "visibility": true,
                    "positionStatus": "defined"
                },
                {
                    "id": "145",
                    "label": "OC_3-5",
                    "description": "",
                    "associatedNodeID": "",
                    "position": [15.863503456115724, 18.10250473022461, 31.2404727935791],
                    "orientation": [-1.0, -0.0, -0.0, -0.0, -1.0, -0.0, 0.0, 0.0, 1.0],
                    "selected": true,
                    "locked": false,
                    "visibility": true,
                    "positionStatus": "defined"
                },
                {
                    "id": "146",
                    "label": "mergedMarkupsNode-146",
                    "description": "",
                    "associatedNodeID": "",
                    "position": [16.009597778320313, 17.963518142700195, 31.470186233520508],
                    "orientation": [-1.0, -0.0, -0.0, -0.0, -1.0, -0.0, 0.0, 0.0, 1.0],
                    "selected": true,
                    "locked": false,
                    "visibility": true,
                    "positionStatus": "defined"
                },
                {
                    "id": "147",
                    "label": "OC_3-6",
                    "description": "",
                    "associatedNodeID": "",
                    "position": [16.087635040283203, 17.811485290527344, 31.719669342041016],
                    "orientation": [-1.0, -0.0, -0.0, -0.0, -1.0, -0.0, 0.0, 0.0, 1.0],
                    "selected": true,
                    "locked": false,
                    "visibility": true,
                    "positionStatus": "defined"
                },
                {
                    "id": "148",
                    "label": "mergedMarkupsNode-148",
                    "description": "",
                    "associatedNodeID": "",
                    "position": [16.05307960510254, 17.630985260009766, 31.96275329589844],
                    "orientation": [-1.0, -0.0, -0.0, -0.0, -1.0, -0.0, 0.0, 0.0, 1.0],
                    "selected": true,
                    "locked": false,
                    "visibility": true,
                    "positionStatus": "defined"
                },
                {
                    "id": "149",
                    "label": "OC_3-7",
                    "description": "",
                    "associatedNodeID": "",
                    "position": [15.902948379516602, 17.450626373291016, 32.15707778930664],
                    "orientation": [-1.0, -0.0, -0.0, -0.0, -1.0, -0.0, 0.0, 0.0, 1.0],
                    "selected": true,
                    "locked": false,
                    "visibility": true,
                    "positionStatus": "defined"
                },
                {
                    "id": "150",
                    "label": "mergedMarkupsNode-150",
                    "description": "",
                    "associatedNodeID": "",
                    "position": [15.665260314941406, 17.291179656982422, 32.258487701416016],
                    "orientation": [-1.0, -0.0, -0.0, -0.0, -1.0, -0.0, 0.0, 0.0, 1.0],
                    "selected": true,
                    "locked": false,
                    "visibility": true,
                    "positionStatus": "defined"
                },
                {
                    "id": "151",
                    "label": "OC_3-8",
                    "description": "",
                    "associatedNodeID": "",
                    "position": [15.39167594909668, 17.16179084777832, 32.29625701904297],
                    "orientation": [-1.0, -0.0, -0.0, -0.0, -1.0, -0.0, 0.0, 0.0, 1.0],
                    "selected": true,
                    "locked": false,
                    "visibility": true,
                    "positionStatus": "defined"
                },
                {
                    "id": "152",
                    "label": "mergedMarkupsNode-152",
                    "description": "",
                    "associatedNodeID": "",
                    "position": [15.097914695739746, 17.09212875366211, 32.261131286621094],
                    "orientation": [-1.0, -0.0, -0.0, -0.0, -1.0, -0.0, 0.0, 0.0, 1.0],
                    "selected": true,
                    "locked": false,
                    "visibility": true,
                    "positionStatus": "defined"
                },
                {
                    "id": "153",
                    "label": "OC_3-9",
                    "description": "",
                    "associatedNodeID": "",
                    "position": [14.80179214477539, 17.042449951171875, 32.20344924926758],
                    "orientation": [-1.0, -0.0, -0.0, -0.0, -1.0, -0.0, 0.0, 0.0, 1.0],
                    "selected": true,
                    "locked": false,
                    "visibility": true,
                    "positionStatus": "defined"
                },
                {
                    "id": "154",
                    "label": "mergedMarkupsNode-154",
                    "description": "",
                    "associatedNodeID": "",
                    "position": [14.520822525024414, 16.967287063598633, 32.1087532043457],
                    "orientation": [-1.0, -0.0, -0.0, -0.0, -1.0, -0.0, 0.0, 0.0, 1.0],
                    "selected": true,
                    "locked": false,
                    "visibility": true,
                    "positionStatus": "defined"
                },
                {
                    "id": "155",
                    "label": "OC_3-10",
                    "description": "",
                    "associatedNodeID": "",
                    "position": [14.244410514831545, 16.8862247467041, 32.00503158569336],
                    "orientation": [-1.0, -0.0, -0.0, -0.0, -1.0, -0.0, 0.0, 0.0, 1.0],
                    "selected": true,
                    "locked": false,
                    "visibility": true,
                    "positionStatus": "defined"
                },
                {
                    "id": "156",
                    "label": "mergedMarkupsNode-156",
                    "description": "",
                    "associatedNodeID": "",
                    "position": [13.978168487548828, 16.82938575744629, 31.865856170654297],
                    "orientation": [-1.0, -0.0, -0.0, -0.0, -1.0, -0.0, 0.0, 0.0, 1.0],
                    "selected": true,
                    "locked": false,
                    "visibility": true,
                    "positionStatus": "defined"
                },
                {
                    "id": "157",
                    "label": "OC_3-11",
                    "description": "",
                    "associatedNodeID": "",
                    "position": [13.734448432922363, 16.810012817382813, 31.68314552307129],
                    "orientation": [-1.0, -0.0, -0.0, -0.0, -1.0, -0.0, 0.0, 0.0, 1.0],
                    "selected": true,
                    "locked": false,
                    "visibility": true,
                    "positionStatus": "defined"
                },
                {
                    "id": "158",
                    "label": "OC_4-1",
                    "description": "",
                    "associatedNodeID": "",
                    "position": [12.660726547241213, 17.212738037109375, 32.26112747192383],
                    "orientation": [-1.0, -0.0, -0.0, -0.0, -1.0, -0.0, 0.0, 0.0, 1.0],
                    "selected": true,
                    "locked": false,
                    "visibility": true,
                    "positionStatus": "defined"
                },
                {
                    "id": "159",
                    "label": "OC_4-2",
                    "description": "",
                    "associatedNodeID": "",
                    "position": [12.64911937713623, 17.390277862548828, 32.43780517578125],
                    "orientation": [-1.0, -0.0, -0.0, -0.0, -1.0, -0.0, 0.0, 0.0, 1.0],
                    "selected": true,
                    "locked": false,
                    "visibility": true,
                    "positionStatus": "defined"
                },
                {
                    "id": "160",
                    "label": "mergedMarkupsNode-160",
                    "description": "",
                    "associatedNodeID": "",
                    "position": [12.69834804534912, 17.546329498291016, 32.64797592163086],
                    "orientation": [-1.0, -0.0, -0.0, -0.0, -1.0, -0.0, 0.0, 0.0, 1.0],
                    "selected": true,
                    "locked": false,
                    "visibility": true,
                    "positionStatus": "defined"
                },
                {
                    "id": "161",
                    "label": "OC_4-3",
                    "description": "",
                    "associatedNodeID": "",
                    "position": [12.811784744262695, 17.70827865600586, 32.831382751464844],
                    "orientation": [-1.0, -0.0, -0.0, -0.0, -1.0, -0.0, 0.0, 0.0, 1.0],
                    "selected": true,
                    "locked": false,
                    "visibility": true,
                    "positionStatus": "defined"
                },
                {
                    "id": "162",
                    "label": "mergedMarkupsNode-162",
                    "description": "",
                    "associatedNodeID": "",
                    "position": [12.981511116027832, 17.821962356567383, 33.0099983215332],
                    "orientation": [-1.0, -0.0, -0.0, -0.0, -1.0, -0.0, 0.0, 0.0, 1.0],
                    "selected": true,
                    "locked": false,
                    "visibility": true,
                    "positionStatus": "defined"
                },
                {
                    "id": "163",
                    "label": "OC_4-4",
                    "description": "",
                    "associatedNodeID": "",
                    "position": [13.201458930969238, 17.917617797851563, 33.13539123535156],
                    "orientation": [-1.0, -0.0, -0.0, -0.0, -1.0, -0.0, 0.0, 0.0, 1.0],
                    "selected": true,
                    "locked": false,
                    "visibility": true,
                    "positionStatus": "defined"
                },
                {
                    "id": "164",
                    "label": "mergedMarkupsNode-164",
                    "description": "",
                    "associatedNodeID": "",
                    "position": [13.439667701721191, 17.986682891845703, 33.24405288696289],
                    "orientation": [-1.0, -0.0, -0.0, -0.0, -1.0, -0.0, 0.0, 0.0, 1.0],
                    "selected": true,
                    "locked": false,
                    "visibility": true,
                    "positionStatus": "defined"
                },
                {
                    "id": "165",
                    "label": "OC_4-5",
                    "description": "",
                    "associatedNodeID": "",
                    "position": [13.69900894165039, 17.995094299316406, 33.32270812988281],
                    "orientation": [-1.0, -0.0, -0.0, -0.0, -1.0, -0.0, 0.0, 0.0, 1.0],
                    "selected": true,
                    "locked": false,
                    "visibility": true,
                    "positionStatus": "defined"
                },
                {
                    "id": "166",
                    "label": "mergedMarkupsNode-166",
                    "description": "",
                    "associatedNodeID": "",
                    "position": [13.962325096130373, 17.949474334716797, 33.36219787597656],
                    "orientation": [-1.0, -0.0, -0.0, -0.0, -1.0, -0.0, 0.0, 0.0, 1.0],
                    "selected": true,
                    "locked": false,
                    "visibility": true,
                    "positionStatus": "defined"
                },
                {
                    "id": "167",
                    "label": "OC_4-6",
                    "description": "",
                    "associatedNodeID": "",
                    "position": [14.217754364013672, 17.863359451293945, 33.33592987060547],
                    "orientation": [-1.0, -0.0, -0.0, -0.0, -1.0, -0.0, 0.0, 0.0, 1.0],
                    "selected": true,
                    "locked": false,
                    "visibility": true,
                    "positionStatus": "defined"
                },
                {
                    "id": "168",
                    "label": "mergedMarkupsNode-168",
                    "description": "",
                    "associatedNodeID": "",
                    "position": [14.442398071289064, 17.7266845703125, 33.271728515625],
                    "orientation": [-1.0, -0.0, -0.0, -0.0, -1.0, -0.0, 0.0, 0.0, 1.0],
                    "selected": true,
                    "locked": false,
                    "visibility": true,
                    "positionStatus": "defined"
                },
                {
                    "id": "169",
                    "label": "OC_4-7",
                    "description": "",
                    "associatedNodeID": "",
                    "position": [14.596765518188477, 17.536624908447266, 33.1591911315918],
                    "orientation": [-1.0, -0.0, -0.0, -0.0, -1.0, -0.0, 0.0, 0.0, 1.0],
                    "selected": true,
                    "locked": false,
                    "visibility": true,
                    "positionStatus": "defined"
                },
                {
                    "id": "170",
                    "label": "mergedMarkupsNode-170",
                    "description": "",
                    "associatedNodeID": "",
                    "position": [14.654105186462402, 17.323570251464844, 33.00303268432617],
                    "orientation": [-1.0, -0.0, -0.0, -0.0, -1.0, -0.0, 0.0, 0.0, 1.0],
                    "selected": true,
                    "locked": false,
                    "visibility": true,
                    "positionStatus": "defined"
                },
                {
                    "id": "171",
                    "label": "OC_4-8OC_4-9",
                    "description": "",
                    "associatedNodeID": "",
                    "position": [14.646586418151855, 17.119733810424805, 32.82902908325195],
                    "orientation": [-1.0, -0.0, -0.0, -0.0, -1.0, -0.0, 0.0, 0.0, 1.0],
                    "selected": true,
                    "locked": false,
                    "visibility": true,
                    "positionStatus": "defined"
                },
                {
                    "id": "172",
                    "label": "mergedMarkupsNode-172",
                    "description": "",
                    "associatedNodeID": "",
                    "position": [14.499317169189451, 17.024890899658203, 32.62831115722656],
                    "orientation": [-1.0, -0.0, -0.0, -0.0, -1.0, -0.0, 0.0, 0.0, 1.0],
                    "selected": true,
                    "locked": false,
                    "visibility": true,
                    "positionStatus": "defined"
                },
                {
                    "id": "173",
                    "label": "mergedMarkupsNode-173",
                    "description": "",
                    "associatedNodeID": "",
                    "position": [14.293705940246582, 16.94428253173828, 32.47056198120117],
                    "orientation": [-1.0, -0.0, -0.0, -0.0, -1.0, -0.0, 0.0, 0.0, 1.0],
                    "selected": true,
                    "locked": false,
                    "visibility": true,
                    "positionStatus": "defined"
                },
                {
                    "id": "174",
                    "label": "OC_4-10",
                    "description": "",
                    "associatedNodeID": "",
                    "position": [14.082878112792969, 16.873638153076172, 32.318355560302734],
                    "orientation": [-1.0, -0.0, -0.0, -0.0, -1.0, -0.0, 0.0, 0.0, 1.0],
                    "selected": true,
                    "locked": false,
                    "visibility": true,
                    "positionStatus": "defined"
                },
                {
                    "id": "175",
                    "label": "mergedMarkupsNode-175",
                    "description": "",
                    "associatedNodeID": "",
                    "position": [13.871804237365724, 16.81028175354004, 32.16253662109375],
                    "orientation": [-1.0, -0.0, -0.0, -0.0, -1.0, -0.0, 0.0, 0.0, 1.0],
                    "selected": true,
                    "locked": false,
                    "visibility": true,
                    "positionStatus": "defined"
                },
                {
                    "id": "176",
                    "label": "mergedMarkupsNode-176",
                    "description": "",
                    "associatedNodeID": "",
                    "position": [13.641119956970217, 16.79743766784668, 32.02233123779297],
                    "orientation": [-1.0, -0.0, -0.0, -0.0, -1.0, -0.0, 0.0, 0.0, 1.0],
                    "selected": true,
                    "locked": false,
                    "visibility": true,
                    "positionStatus": "defined"
                },
                {
                    "id": "177",
                    "label": "OC_4-11",
                    "description": "",
                    "associatedNodeID": "",
                    "position": [13.395094871520996, 16.82559585571289, 31.91182518005371],
                    "orientation": [-1.0, -0.0, -0.0, -0.0, -1.0, -0.0, 0.0, 0.0, 1.0],
                    "selected": true,
                    "locked": false,
                    "visibility": true,
                    "positionStatus": "defined"
                },
                {
                    "id": "178",
                    "label": "Lat_Iside-1",
                    "description": "",
                    "associatedNodeID": "",
                    "position": [13.31468677520752, 18.495628356933594, 30.437564849853516],
                    "orientation": [-1.0, -0.0, -0.0, -0.0, -1.0, -0.0, 0.0, 0.0, 1.0],
                    "selected": true,
                    "locked": false,
                    "visibility": true,
                    "positionStatus": "defined"
                },
                {
                    "id": "179",
                    "label": "Lat_Iside-2",
                    "description": "",
                    "associatedNodeID": "",
                    "position": [13.345239639282228, 18.69347763061523, 30.455995559692383],
                    "orientation": [-1.0, -0.0, -0.0, -0.0, -1.0, -0.0, 0.0, 0.0, 1.0],
                    "selected": true,
                    "locked": false,
                    "visibility": true,
                    "positionStatus": "defined"
                },
                {
                    "id": "180",
                    "label": "mergedMarkupsNode-180",
                    "description": "",
                    "associatedNodeID": "",
                    "position": [13.293207168579102, 18.828279495239254, 30.634519577026367],
                    "orientation": [-1.0, -0.0, -0.0, -0.0, -1.0, -0.0, 0.0, 0.0, 1.0],
                    "selected": true,
                    "locked": false,
                    "visibility": true,
                    "positionStatus": "defined"
                },
                {
                    "id": "181",
                    "label": "mergedMarkupsNode-181",
                    "description": "",
                    "associatedNodeID": "",
                    "position": [13.231030464172363, 18.933486938476563, 30.828828811645508],
                    "orientation": [-1.0, -0.0, -0.0, -0.0, -1.0, -0.0, 0.0, 0.0, 1.0],
                    "selected": true,
                    "locked": false,
                    "visibility": true,
                    "positionStatus": "defined"
                },
                {
                    "id": "182",
                    "label": "Lat_Iside-3",
                    "description": "",
                    "associatedNodeID": "",
                    "position": [13.157266616821287, 18.992677688598633, 31.03748893737793],
                    "orientation": [-1.0, -0.0, -0.0, -0.0, -1.0, -0.0, 0.0, 0.0, 1.0],
                    "selected": true,
                    "locked": false,
                    "visibility": true,
                    "positionStatus": "defined"
                },
                {
                    "id": "183",
                    "label": "mergedMarkupsNode-183",
                    "description": "",
                    "associatedNodeID": "",
                    "position": [13.123438835144045, 19.020771026611328, 31.262908935546875],
                    "orientation": [-1.0, -0.0, -0.0, -0.0, -1.0, -0.0, 0.0, 0.0, 1.0],
                    "selected": true,
                    "locked": false,
                    "visibility": true,
                    "positionStatus": "defined"
                },
                {
                    "id": "184",
                    "label": "Lat_Iside-4",
                    "description": "",
                    "associatedNodeID": "",
                    "position": [13.083855628967283, 19.017597198486328, 31.48758125305176],
                    "orientation": [-1.0, -0.0, -0.0, -0.0, -1.0, -0.0, 0.0, 0.0, 1.0],
                    "selected": true,
                    "locked": false,
                    "visibility": true,
                    "positionStatus": "defined"
                },
                {
                    "id": "185",
                    "label": "mergedMarkupsNode-185",
                    "description": "",
                    "associatedNodeID": "",
                    "position": [13.05580711364746, 19.00382423400879, 31.714431762695313],
                    "orientation": [-1.0, -0.0, -0.0, -0.0, -1.0, -0.0, 0.0, 0.0, 1.0],
                    "selected": true,
                    "locked": false,
                    "visibility": true,
                    "positionStatus": "defined"
                },
                {
                    "id": "186",
                    "label": "mergedMarkupsNode-186",
                    "description": "",
                    "associatedNodeID": "",
                    "position": [13.045549392700195, 18.94553565979004, 31.937049865722656],
                    "orientation": [-1.0, -0.0, -0.0, -0.0, -1.0, -0.0, 0.0, 0.0, 1.0],
                    "selected": true,
                    "locked": false,
                    "visibility": true,
                    "positionStatus": "defined"
                },
                {
                    "id": "187",
                    "label": "mergedMarkupsNode-187",
                    "description": "",
                    "associatedNodeID": "",
                    "position": [13.020752906799316, 18.858850479125977, 32.148380279541016],
                    "orientation": [-1.0, -0.0, -0.0, -0.0, -1.0, -0.0, 0.0, 0.0, 1.0],
                    "selected": true,
                    "locked": false,
                    "visibility": true,
                    "positionStatus": "defined"
                },
                {
                    "id": "188",
                    "label": "Lat_Iside-5",
                    "description": "",
                    "associatedNodeID": "",
                    "position": [12.959903717041016, 18.717979431152344, 32.31856918334961],
                    "orientation": [-1.0, -0.0, -0.0, -0.0, -1.0, -0.0, 0.0, 0.0, 1.0],
                    "selected": true,
                    "locked": false,
                    "visibility": true,
                    "positionStatus": "defined"
                },
                {
                    "id": "189",
                    "label": "Lat_Iside-6",
                    "description": "",
                    "associatedNodeID": "",
                    "position": [12.903700828552246, 18.525680541992188, 32.42910385131836],
                    "orientation": [-1.0, -0.0, -0.0, -0.0, -1.0, -0.0, 0.0, 0.0, 1.0],
                    "selected": true,
                    "locked": false,
                    "visibility": true,
                    "positionStatus": "defined"
                },
                {
                    "id": "190",
                    "label": "mergedMarkupsNode-190",
                    "description": "",
                    "associatedNodeID": "",
                    "position": [12.87765884399414, 18.31624412536621, 32.519962310791016],
                    "orientation": [-1.0, -0.0, -0.0, -0.0, -1.0, -0.0, 0.0, 0.0, 1.0],
                    "selected": true,
                    "locked": false,
                    "visibility": true,
                    "positionStatus": "defined"
                },
                {
                    "id": "191",
                    "label": "mergedMarkupsNode-191",
                    "description": "",
                    "associatedNodeID": "",
                    "position": [12.850537300109863, 18.09125709533691, 32.541770935058594],
                    "orientation": [-1.0, -0.0, -0.0, -0.0, -1.0, -0.0, 0.0, 0.0, 1.0],
                    "selected": true,
                    "locked": false,
                    "visibility": true,
                    "positionStatus": "defined"
                },
                {
                    "id": "192",
                    "label": "Lat_Iside-7",
                    "description": "",
                    "associatedNodeID": "",
                    "position": [12.856589317321776, 17.865949630737305, 32.49687957763672],
                    "orientation": [-1.0, -0.0, -0.0, -0.0, -1.0, -0.0, 0.0, 0.0, 1.0],
                    "selected": true,
                    "locked": false,
                    "visibility": true,
                    "positionStatus": "defined"
                },
                {
                    "id": "193",
                    "label": "Lat_Iside-8",
                    "description": "",
                    "associatedNodeID": "",
                    "position": [12.850394248962402, 17.653535842895508, 32.40898132324219],
                    "orientation": [-1.0, -0.0, -0.0, -0.0, -1.0, -0.0, 0.0, 0.0, 1.0],
                    "selected": true,
                    "locked": false,
                    "visibility": true,
                    "positionStatus": "defined"
                },
                {
                    "id": "194",
                    "label": "mergedMarkupsNode-194",
                    "description": "",
                    "associatedNodeID": "",
                    "position": [12.848296165466309, 17.47365951538086, 32.26968765258789],
                    "orientation": [-1.0, -0.0, -0.0, -0.0, -1.0, -0.0, 0.0, 0.0, 1.0],
                    "selected": true,
                    "locked": false,
                    "visibility": true,
                    "positionStatus": "defined"
                },
                {
                    "id": "195",
                    "label": "mergedMarkupsNode-195",
                    "description": "",
                    "associatedNodeID": "",
                    "position": [12.948199272155762, 17.34632110595703, 32.11722183227539],
                    "orientation": [-1.0, -0.0, -0.0, -0.0, -1.0, -0.0, 0.0, 0.0, 1.0],
                    "selected": true,
                    "locked": false,
                    "visibility": true,
                    "positionStatus": "defined"
                },
                {
                    "id": "196",
                    "label": "mergedMarkupsNode-196",
                    "description": "",
                    "associatedNodeID": "",
                    "position": [13.053336143493652, 17.331205368041992, 31.914705276489254],
                    "orientation": [-1.0, -0.0, -0.0, -0.0, -1.0, -0.0, 0.0, 0.0, 1.0],
                    "selected": true,
                    "locked": false,
                    "visibility": true,
                    "positionStatus": "defined"
                },
                {
                    "id": "197",
                    "label": "Lat_Iside-9",
                    "description": "",
                    "associatedNodeID": "",
                    "position": [13.164978981018066, 17.31574821472168, 31.7137451171875],
                    "orientation": [-1.0, -0.0, -0.0, -0.0, -1.0, -0.0, 0.0, 0.0, 1.0],
                    "selected": true,
                    "locked": false,
                    "visibility": true,
                    "positionStatus": "defined"
                }
            ],
            "measurements": [
                {
                    "name": "length",
                    "enabled": false,
                    "units": "mm",
                    "printFormat": "%-#4.4g%s"
                },
                {
                    "name": "curvature mean",
                    "enabled": false,
                    "printFormat": "%5.3f %s"
                },
                {
                    "name": "curvature max",
                    "enabled": false,
                    "printFormat": "%5.3f %s"
                },
                {
                    "name": "torsion mean",
                    "enabled": false,
                    "printFormat": "%5.3f %s"
                },
                {
                    "name": "torsion max",
                    "enabled": false,
                    "printFormat": "%5.3f %s"
                }
            ],
            "display": {
                "visibility": true,
                "opacity": 1.0,
                "color": [0.4, 1.0, 1.0],
                "selectedColor": [1.0, 0.0, 1.0],
                "activeColor": [0.4, 1.0, 0.0],
                "propertiesLabelVisibility": true,
                "pointLabelsVisibility": false,
                "textScale": 3.0,
                "glyphType": "Sphere3D",
                "glyphScale": 3.0,
                "glyphSize": 5.0,
                "useGlyphScale": true,
                "sliceProjection": false,
                "sliceProjectionUseFiducialColor": true,
                "sliceProjectionOutlinedBehindSlicePlane": false,
                "sliceProjectionColor": [1.0, 1.0, 1.0],
                "sliceProjectionOpacity": 0.6,
                "lineThickness": 0.2,
                "lineColorFadingStart": 1.0,
                "lineColorFadingEnd": 10.0,
                "lineColorFadingSaturation": 1.0,
                "lineColorFadingHueOffset": 0.0,
                "handlesInteractive": false,
                "translationHandleVisibility": true,
                "rotationHandleVisibility": true,
                "scaleHandleVisibility": true,
                "interactionHandleScale": 3.0,
                "snapMode": "toVisibleSurface"
            }
        }
    ]
}
