# Supplementary material for: Variation and disparity within the inner ear and trigeminus of the tenrecomorpha
Source: Commun Biol. 2025 Jul 23;8:1090. doi: 10.1038/s42003-025-08489-8 (PMC12284173; doi:10.1038/s42003-025-08489-8)
Supplement: Supplementary file 3 — Supplementary Data 1 [file 42003_2025_8489_MOESM3_ESM.zip › Curved_Landmarks/M_brevicaudata_merged.mrk.json]

{
    "@schema": "https://raw.githubusercontent.com/slicer/slicer/master/Modules/Loadable/Markups/Resources/Schema/markups-schema-v1.0.3.json#",
    "markups": [
        {
            "type": "Curve",
            "coordinateSystem": "LPS",
            "coordinateUnits": "mm",
            "locked": false,
            "fixedNumberOfControlPoints": false,
            "labelFormat": "%N-%d",
            "lastUsedControlPointNumber": 197,
            "controlPoints": [
                {
                    "id": "1",
                    "label": "C_1-1",
                    "description": "",
                    "associatedNodeID": "",
                    "position": [8.315725326538086, 6.600858211517334, 17.712684631347656],
                    "orientation": [-1.0, -0.0, -0.0, -0.0, -1.0, -0.0, 0.0, 0.0, 1.0],
                    "selected": true,
                    "locked": false,
                    "visibility": true,
                    "positionStatus": "defined"
                },
                {
                    "id": "2",
                    "label": "mergedMarkupsNode-2",
                    "description": "",
                    "associatedNodeID": "",
                    "position": [8.141132354736328, 6.463484764099121, 17.729049682617188],
                    "orientation": [-1.0, -0.0, -0.0, -0.0, -1.0, -0.0, 0.0, 0.0, 1.0],
                    "selected": true,
                    "locked": false,
                    "visibility": true,
                    "positionStatus": "defined"
                },
                {
                    "id": "3",
                    "label": "C_1-2C_1-3",
                    "description": "",
                    "associatedNodeID": "",
                    "position": [7.926102638244629, 6.482690334320068, 17.793399810791016],
                    "orientation": [-1.0, -0.0, -0.0, -0.0, -1.0, -0.0, 0.0, 0.0, 1.0],
                    "selected": true,
                    "locked": false,
                    "visibility": true,
                    "positionStatus": "defined"
                },
                {
                    "id": "4",
                    "label": "mergedMarkupsNode-4",
                    "description": "",
                    "associatedNodeID": "",
                    "position": [7.7425665855407715, 6.606744289398193, 17.84935188293457],
                    "orientation": [-1.0, -0.0, -0.0, -0.0, -1.0, -0.0, 0.0, 0.0, 1.0],
                    "selected": true,
                    "locked": false,
                    "visibility": true,
                    "positionStatus": "defined"
                },
                {
                    "id": "5",
                    "label": "C_1-4",
                    "description": "",
                    "associatedNodeID": "",
                    "position": [7.644466876983643, 6.794139862060547, 17.911197662353516],
                    "orientation": [-1.0, -0.0, -0.0, -0.0, -1.0, -0.0, 0.0, 0.0, 1.0],
                    "selected": true,
                    "locked": false,
                    "visibility": true,
                    "positionStatus": "defined"
                },
                {
                    "id": "6",
                    "label": "mergedMarkupsNode-6",
                    "description": "",
                    "associatedNodeID": "",
                    "position": [7.633960723876953, 7.009296417236328, 17.98855209350586],
                    "orientation": [-1.0, -0.0, -0.0, -0.0, -1.0, -0.0, 0.0, 0.0, 1.0],
                    "selected": true,
                    "locked": false,
                    "visibility": true,
                    "positionStatus": "defined"
                },
                {
                    "id": "7",
                    "label": "C_1-5",
                    "description": "",
                    "associatedNodeID": "",
                    "position": [7.712086677551269, 7.196697235107422, 18.06951141357422],
                    "orientation": [-1.0, -0.0, -0.0, -0.0, -1.0, -0.0, 0.0, 0.0, 1.0],
                    "selected": true,
                    "locked": false,
                    "visibility": true,
                    "positionStatus": "defined"
                },
                {
                    "id": "8",
                    "label": "mergedMarkupsNode-8",
                    "description": "",
                    "associatedNodeID": "",
                    "position": [7.875308990478516, 7.3437418937683105, 18.138750076293945],
                    "orientation": [-1.0, -0.0, -0.0, -0.0, -1.0, -0.0, 0.0, 0.0, 1.0],
                    "selected": true,
                    "locked": false,
                    "visibility": true,
                    "positionStatus": "defined"
                },
                {
                    "id": "9",
                    "label": "C_1-6",
                    "description": "",
                    "associatedNodeID": "",
                    "position": [8.081015586853027, 7.431277275085449, 18.187755584716797],
                    "orientation": [-1.0, -0.0, -0.0, -0.0, -1.0, -0.0, 0.0, 0.0, 1.0],
                    "selected": true,
                    "locked": false,
                    "visibility": true,
                    "positionStatus": "defined"
                },
                {
                    "id": "10",
                    "label": "mergedMarkupsNode-10",
                    "description": "",
                    "associatedNodeID": "",
                    "position": [8.305509567260742, 7.42739200592041, 18.204252243041992],
                    "orientation": [-1.0, -0.0, -0.0, -0.0, -1.0, -0.0, 0.0, 0.0, 1.0],
                    "selected": true,
                    "locked": false,
                    "visibility": true,
                    "positionStatus": "defined"
                },
                {
                    "id": "11",
                    "label": "C_1-7C_1-8",
                    "description": "",
                    "associatedNodeID": "",
                    "position": [8.514013290405273, 7.345068454742432, 18.1981201171875],
                    "orientation": [-1.0, -0.0, -0.0, -0.0, -1.0, -0.0, 0.0, 0.0, 1.0],
                    "selected": true,
                    "locked": false,
                    "visibility": true,
                    "positionStatus": "defined"
                },
                {
                    "id": "12",
                    "label": "mergedMarkupsNode-12",
                    "description": "",
                    "associatedNodeID": "",
                    "position": [8.6868314743042, 7.196377754211426, 18.167165756225582],
                    "orientation": [-1.0, -0.0, -0.0, -0.0, -1.0, -0.0, 0.0, 0.0, 1.0],
                    "selected": true,
                    "locked": false,
                    "visibility": true,
                    "positionStatus": "defined"
                },
                {
                    "id": "13",
                    "label": "C_1-9",
                    "description": "",
                    "associatedNodeID": "",
                    "position": [8.807414054870605, 7.006275177001953, 18.13896751403809],
                    "orientation": [-1.0, -0.0, -0.0, -0.0, -1.0, -0.0, 0.0, 0.0, 1.0],
                    "selected": true,
                    "locked": false,
                    "visibility": true,
                    "positionStatus": "defined"
                },
                {
                    "id": "14",
                    "label": "mergedMarkupsNode-14",
                    "description": "",
                    "associatedNodeID": "",
                    "position": [8.837136268615723, 6.780447959899902, 18.108774185180664],
                    "orientation": [-1.0, -0.0, -0.0, -0.0, -1.0, -0.0, 0.0, 0.0, 1.0],
                    "selected": true,
                    "locked": false,
                    "visibility": true,
                    "positionStatus": "defined"
                },
                {
                    "id": "15",
                    "label": "C_1-10C_1-11",
                    "description": "",
                    "associatedNodeID": "",
                    "position": [8.804769515991211, 6.558074951171875, 18.093847274780273],
                    "orientation": [-1.0, -0.0, -0.0, -0.0, -1.0, -0.0, 0.0, 0.0, 1.0],
                    "selected": true,
                    "locked": false,
                    "visibility": true,
                    "positionStatus": "defined"
                },
                {
                    "id": "16",
                    "label": "mergedMarkupsNode-16",
                    "description": "",
                    "associatedNodeID": "",
                    "position": [8.693265914916992, 6.362245559692383, 18.084623336791992],
                    "orientation": [-1.0, -0.0, -0.0, -0.0, -1.0, -0.0, 0.0, 0.0, 1.0],
                    "selected": true,
                    "locked": false,
                    "visibility": true,
                    "positionStatus": "defined"
                },
                {
                    "id": "17",
                    "label": "C_1-12",
                    "description": "",
                    "associatedNodeID": "",
                    "position": [8.53731632232666, 6.20039701461792, 18.08181953430176],
                    "orientation": [-1.0, -0.0, -0.0, -0.0, -1.0, -0.0, 0.0, 0.0, 1.0],
                    "selected": true,
                    "locked": false,
                    "visibility": true,
                    "positionStatus": "defined"
                },
                {
                    "id": "18",
                    "label": "mergedMarkupsNode-18",
                    "description": "",
                    "associatedNodeID": "",
                    "position": [8.330936431884766, 6.111741542816162, 18.08915328979492],
                    "orientation": [-1.0, -0.0, -0.0, -0.0, -1.0, -0.0, 0.0, 0.0, 1.0],
                    "selected": true,
                    "locked": false,
                    "visibility": true,
                    "positionStatus": "defined"
                },
                {
                    "id": "19",
                    "label": "C_1-13",
                    "description": "",
                    "associatedNodeID": "",
                    "position": [8.10112476348877, 6.098968982696533, 18.109750747680664],
                    "orientation": [-1.0, -0.0, -0.0, -0.0, -1.0, -0.0, 0.0, 0.0, 1.0],
                    "selected": true,
                    "locked": false,
                    "visibility": true,
                    "positionStatus": "defined"
                },
                {
                    "id": "20",
                    "label": "mergedMarkupsNode-20",
                    "description": "",
                    "associatedNodeID": "",
                    "position": [7.884663105010986, 6.140682220458984, 18.14374732971191],
                    "orientation": [-1.0, -0.0, -0.0, -0.0, -1.0, -0.0, 0.0, 0.0, 1.0],
                    "selected": true,
                    "locked": false,
                    "visibility": true,
                    "positionStatus": "defined"
                },
                {
                    "id": "21",
                    "label": "mergedMarkupsNode-21",
                    "description": "",
                    "associatedNodeID": "",
                    "position": [7.690996646881104, 6.235143661499023, 18.19770622253418],
                    "orientation": [-1.0, -0.0, -0.0, -0.0, -1.0, -0.0, 0.0, 0.0, 1.0],
                    "selected": true,
                    "locked": false,
                    "visibility": true,
                    "positionStatus": "defined"
                },
                {
                    "id": "22",
                    "label": "C_1-14C_1-15",
                    "description": "",
                    "associatedNodeID": "",
                    "position": [7.539089679718018, 6.3867011070251465, 18.274559020996097],
                    "orientation": [-1.0, -0.0, -0.0, -0.0, -1.0, -0.0, 0.0, 0.0, 1.0],
                    "selected": true,
                    "locked": false,
                    "visibility": true,
                    "positionStatus": "defined"
                },
                {
                    "id": "23",
                    "label": "mergedMarkupsNode-23",
                    "description": "",
                    "associatedNodeID": "",
                    "position": [7.444419860839844, 6.576059341430664, 18.368310928344727],
                    "orientation": [-1.0, -0.0, -0.0, -0.0, -1.0, -0.0, 0.0, 0.0, 1.0],
                    "selected": true,
                    "locked": false,
                    "visibility": true,
                    "positionStatus": "defined"
                },
                {
                    "id": "24",
                    "label": "C_1-16",
                    "description": "",
                    "associatedNodeID": "",
                    "position": [7.421689510345459, 6.7864460945129395, 18.451519012451172],
                    "orientation": [-1.0, -0.0, -0.0, -0.0, -1.0, -0.0, 0.0, 0.0, 1.0],
                    "selected": true,
                    "locked": false,
                    "visibility": true,
                    "positionStatus": "defined"
                },
                {
                    "id": "25",
                    "label": "mergedMarkupsNode-25",
                    "description": "",
                    "associatedNodeID": "",
                    "position": [7.474997043609619, 6.993001461029053, 18.531017303466797],
                    "orientation": [-1.0, -0.0, -0.0, -0.0, -1.0, -0.0, 0.0, 0.0, 1.0],
                    "selected": true,
                    "locked": false,
                    "visibility": true,
                    "positionStatus": "defined"
                },
                {
                    "id": "26",
                    "label": "C_1-17",
                    "description": "",
                    "associatedNodeID": "",
                    "position": [7.578360557556152, 7.180191993713379, 18.60951042175293],
                    "orientation": [-1.0, -0.0, -0.0, -0.0, -1.0, -0.0, 0.0, 0.0, 1.0],
                    "selected": true,
                    "locked": false,
                    "visibility": true,
                    "positionStatus": "defined"
                },
                {
                    "id": "27",
                    "label": "mergedMarkupsNode-27",
                    "description": "",
                    "associatedNodeID": "",
                    "position": [7.7414093017578125, 7.327183723449707, 18.67461585998535],
                    "orientation": [-1.0, -0.0, -0.0, -0.0, -1.0, -0.0, 0.0, 0.0, 1.0],
                    "selected": true,
                    "locked": false,
                    "visibility": true,
                    "positionStatus": "defined"
                },
                {
                    "id": "28",
                    "label": "mergedMarkupsNode-28",
                    "description": "",
                    "associatedNodeID": "",
                    "position": [7.937448978424072, 7.426822185516357, 18.71812629699707],
                    "orientation": [-1.0, -0.0, -0.0, -0.0, -1.0, -0.0, 0.0, 0.0, 1.0],
                    "selected": true,
                    "locked": false,
                    "visibility": true,
                    "positionStatus": "defined"
                },
                {
                    "id": "29",
                    "label": "mergedMarkupsNode-29",
                    "description": "",
                    "associatedNodeID": "",
                    "position": [8.156547546386719, 7.482142925262451, 18.746618270874023],
                    "orientation": [-1.0, -0.0, -0.0, -0.0, -1.0, -0.0, 0.0, 0.0, 1.0],
                    "selected": true,
                    "locked": false,
                    "visibility": true,
                    "positionStatus": "defined"
                },
                {
                    "id": "30",
                    "label": "C_1-18",
                    "description": "",
                    "associatedNodeID": "",
                    "position": [8.387353897094727, 7.478421688079834, 18.752334594726563],
                    "orientation": [-1.0, -0.0, -0.0, -0.0, -1.0, -0.0, 0.0, 0.0, 1.0],
                    "selected": true,
                    "locked": false,
                    "visibility": true,
                    "positionStatus": "defined"
                },
                {
                    "id": "31",
                    "label": "mergedMarkupsNode-31",
                    "description": "",
                    "associatedNodeID": "",
                    "position": [8.603202819824219, 7.416953086853027, 18.747488021850582],
                    "orientation": [-1.0, -0.0, -0.0, -0.0, -1.0, -0.0, 0.0, 0.0, 1.0],
                    "selected": true,
                    "locked": false,
                    "visibility": true,
                    "positionStatus": "defined"
                },
                {
                    "id": "32",
                    "label": "C_1-19",
                    "description": "",
                    "associatedNodeID": "",
                    "position": [8.794146537780762, 7.305998802185059, 18.72283172607422],
                    "orientation": [-1.0, -0.0, -0.0, -0.0, -1.0, -0.0, 0.0, 0.0, 1.0],
                    "selected": true,
                    "locked": false,
                    "visibility": true,
                    "positionStatus": "defined"
                },
                {
                    "id": "33",
                    "label": "mergedMarkupsNode-33",
                    "description": "",
                    "associatedNodeID": "",
                    "position": [8.958063125610352, 7.156383991241455, 18.68480110168457],
                    "orientation": [-1.0, -0.0, -0.0, -0.0, -1.0, -0.0, 0.0, 0.0, 1.0],
                    "selected": true,
                    "locked": false,
                    "visibility": true,
                    "positionStatus": "defined"
                },
                {
                    "id": "34",
                    "label": "C_1-20",
                    "description": "",
                    "associatedNodeID": "",
                    "position": [9.079950332641602, 6.967217922210693, 18.654151916503903],
                    "orientation": [-1.0, -0.0, -0.0, -0.0, -1.0, -0.0, 0.0, 0.0, 1.0],
                    "selected": true,
                    "locked": false,
                    "visibility": true,
                    "positionStatus": "defined"
                },
                {
                    "id": "35",
                    "label": "mergedMarkupsNode-35",
                    "description": "",
                    "associatedNodeID": "",
                    "position": [9.148447036743164, 6.749542236328125, 18.643739700317383],
                    "orientation": [-1.0, -0.0, -0.0, -0.0, -1.0, -0.0, 0.0, 0.0, 1.0],
                    "selected": true,
                    "locked": false,
                    "visibility": true,
                    "positionStatus": "defined"
                },
                {
                    "id": "36",
                    "label": "C_1-21",
                    "description": "",
                    "associatedNodeID": "",
                    "position": [9.165987968444824, 6.527884483337402, 18.666006088256836],
                    "orientation": [-1.0, -0.0, -0.0, -0.0, -1.0, -0.0, 0.0, 0.0, 1.0],
                    "selected": true,
                    "locked": false,
                    "visibility": true,
                    "positionStatus": "defined"
                },
                {
                    "id": "37",
                    "label": "mergedMarkupsNode-37",
                    "description": "",
                    "associatedNodeID": "",
                    "position": [9.12871265411377, 6.307914733886719, 18.722238540649418],
                    "orientation": [-1.0, -0.0, -0.0, -0.0, -1.0, -0.0, 0.0, 0.0, 1.0],
                    "selected": true,
                    "locked": false,
                    "visibility": true,
                    "positionStatus": "defined"
                },
                {
                    "id": "38",
                    "label": "C_1-22C_1-23",
                    "description": "",
                    "associatedNodeID": "",
                    "position": [9.047937393188477, 6.142361640930176, 18.856279373168945],
                    "orientation": [-1.0, -0.0, -0.0, -0.0, -1.0, -0.0, 0.0, 0.0, 1.0],
                    "selected": true,
                    "locked": false,
                    "visibility": true,
                    "positionStatus": "defined"
                },
                {
                    "id": "39",
                    "label": "mergedMarkupsNode-39",
                    "description": "",
                    "associatedNodeID": "",
                    "position": [8.936954498291016, 6.032701015472412, 19.026256561279297],
                    "orientation": [-1.0, -0.0, -0.0, -0.0, -1.0, -0.0, 0.0, 0.0, 1.0],
                    "selected": true,
                    "locked": false,
                    "visibility": true,
                    "positionStatus": "defined"
                },
                {
                    "id": "40",
                    "label": "C_1-24C_1-25",
                    "description": "",
                    "associatedNodeID": "",
                    "position": [8.798686981201172, 5.889408111572266, 19.127132415771484],
                    "orientation": [-1.0, -0.0, -0.0, -0.0, -1.0, -0.0, 0.0, 0.0, 1.0],
                    "selected": true,
                    "locked": false,
                    "visibility": true,
                    "positionStatus": "defined"
                },
                {
                    "id": "41",
                    "label": "MarkupsCurve_3-1mergedMarkupsNode-16",
                    "description": "Semi",
                    "associatedNodeID": "",
                    "position": [8.300743103027344, 6.19252347946167, 19.02271270751953],
                    "orientation": [-1.0, -0.0, -0.0, -0.0, -1.0, -0.0, 0.0, 0.0, 1.0],
                    "selected": true,
                    "locked": false,
                    "visibility": true,
                    "positionStatus": "defined"
                },
                {
                    "id": "42",
                    "label": "mergedMarkupsNode-42",
                    "description": "Semi",
                    "associatedNodeID": "",
                    "position": [8.251846313476563, 6.185605049133301, 19.07202911376953],
                    "orientation": [-1.0, -0.0, -0.0, -0.0, -1.0, -0.0, 0.0, 0.0, 1.0],
                    "selected": true,
                    "locked": false,
                    "visibility": true,
                    "positionStatus": "defined"
                },
                {
                    "id": "43",
                    "label": "mergedMarkupsNode-17mergedMarkupsNode-18mergedMarkupsNode-19",
                    "description": "Semi",
                    "associatedNodeID": "",
                    "position": [8.213406562805176, 6.165243625640869, 19.128528594970703],
                    "orientation": [-1.0, -0.0, -0.0, -0.0, -1.0, -0.0, 0.0, 0.0, 1.0],
                    "selected": true,
                    "locked": false,
                    "visibility": true,
                    "positionStatus": "defined"
                },
                {
                    "id": "44",
                    "label": "mergedMarkupsNode-44",
                    "description": "Semi",
                    "associatedNodeID": "",
                    "position": [8.190642356872559, 6.131267070770264, 19.181222915649414],
                    "orientation": [-1.0, -0.0, -0.0, -0.0, -1.0, -0.0, 0.0, 0.0, 1.0],
                    "selected": true,
                    "locked": false,
                    "visibility": true,
                    "positionStatus": "defined"
                },
                {
                    "id": "45",
                    "label": "mergedMarkupsNode-45",
                    "description": "Semi",
                    "associatedNodeID": "",
                    "position": [8.165771484375, 6.090206146240234, 19.236661911010742],
                    "orientation": [-1.0, -0.0, -0.0, -0.0, -1.0, -0.0, 0.0, 0.0, 1.0],
                    "selected": true,
                    "locked": false,
                    "visibility": true,
                    "positionStatus": "defined"
                },
                {
                    "id": "46",
                    "label": "mergedMarkupsNode-20MarkupsCurve_3-2",
                    "description": "Semi",
                    "associatedNodeID": "",
                    "position": [8.138588905334473, 6.05025053024292, 19.28742790222168],
                    "orientation": [-1.0, -0.0, -0.0, -0.0, -1.0, -0.0, 0.0, 0.0, 1.0],
                    "selected": true,
                    "locked": false,
                    "visibility": true,
                    "positionStatus": "defined"
                },
                {
                    "id": "47",
                    "label": "mergedMarkupsNode-47",
                    "description": "Semi",
                    "associatedNodeID": "",
                    "position": [8.119351387023926, 6.010309219360352, 19.334924697875977],
                    "orientation": [-1.0, -0.0, -0.0, -0.0, -1.0, -0.0, 0.0, 0.0, 1.0],
                    "selected": true,
                    "locked": false,
                    "visibility": true,
                    "positionStatus": "defined"
                },
                {
                    "id": "48",
                    "label": "mergedMarkupsNode-48",
                    "description": "Semi",
                    "associatedNodeID": "",
                    "position": [8.102352142333984, 5.966156005859375, 19.38788604736328],
                    "orientation": [-1.0, -0.0, -0.0, -0.0, -1.0, -0.0, 0.0, 0.0, 1.0],
                    "selected": true,
                    "locked": false,
                    "visibility": true,
                    "positionStatus": "defined"
                },
                {
                    "id": "49",
                    "label": "mergedMarkupsNode-22mergedMarkupsNode-23",
                    "description": "Semi",
                    "associatedNodeID": "",
                    "position": [8.068723678588867, 5.932085037231445, 19.43893051147461],
                    "orientation": [-1.0, -0.0, -0.0, -0.0, -1.0, -0.0, 0.0, 0.0, 1.0],
                    "selected": true,
                    "locked": false,
                    "visibility": true,
                    "positionStatus": "defined"
                },
                {
                    "id": "50",
                    "label": "mergedMarkupsNode-50",
                    "description": "",
                    "associatedNodeID": "",
                    "position": [8.037154197692871, 5.899820327758789, 19.493249893188477],
                    "orientation": [-1.0, -0.0, -0.0, -0.0, -1.0, -0.0, 0.0, 0.0, 1.0],
                    "selected": true,
                    "locked": false,
                    "visibility": true,
                    "positionStatus": "defined"
                },
                {
                    "id": "51",
                    "label": "mergedMarkupsNode-24mergedMarkupsNode-25mergedMarkupsNode-26",
                    "description": "",
                    "associatedNodeID": "",
                    "position": [8.002102851867676, 5.868279933929443, 19.547565460205078],
                    "orientation": [-1.0, -0.0, -0.0, -0.0, -1.0, -0.0, 0.0, 0.0, 1.0],
                    "selected": true,
                    "locked": false,
                    "visibility": true,
                    "positionStatus": "defined"
                },
                {
                    "id": "52",
                    "label": "mergedMarkupsNode-52",
                    "description": "",
                    "associatedNodeID": "",
                    "position": [7.968595504760742, 5.829166889190674, 19.60658836364746],
                    "orientation": [-1.0, -0.0, -0.0, -0.0, -1.0, -0.0, 0.0, 0.0, 1.0],
                    "selected": true,
                    "locked": false,
                    "visibility": true,
                    "positionStatus": "defined"
                },
                {
                    "id": "53",
                    "label": "mergedMarkupsNode-53",
                    "description": "",
                    "associatedNodeID": "",
                    "position": [7.933518886566162, 5.794090747833252, 19.668455123901367],
                    "orientation": [-1.0, -0.0, -0.0, -0.0, -1.0, -0.0, 0.0, 0.0, 1.0],
                    "selected": true,
                    "locked": false,
                    "visibility": true,
                    "positionStatus": "defined"
                },
                {
                    "id": "54",
                    "label": "mergedMarkupsNode-27MarkupsCurve_3-3",
                    "description": "",
                    "associatedNodeID": "",
                    "position": [7.905226707458496, 5.762018203735352, 19.730056762695313],
                    "orientation": [-1.0, -0.0, -0.0, -0.0, -1.0, -0.0, 0.0, 0.0, 1.0],
                    "selected": true,
                    "locked": false,
                    "visibility": true,
                    "positionStatus": "defined"
                },
                {
                    "id": "55",
                    "label": "mergedMarkupsNode-55",
                    "description": "",
                    "associatedNodeID": "",
                    "position": [7.872934818267822, 5.733505725860596, 19.79068946838379],
                    "orientation": [-1.0, -0.0, -0.0, -0.0, -1.0, -0.0, 0.0, 0.0, 1.0],
                    "selected": true,
                    "locked": false,
                    "visibility": true,
                    "positionStatus": "defined"
                },
                {
                    "id": "56",
                    "label": "mergedMarkupsNode-56",
                    "description": "",
                    "associatedNodeID": "",
                    "position": [7.843075275421143, 5.703646659851074, 19.857830047607422],
                    "orientation": [-1.0, -0.0, -0.0, -0.0, -1.0, -0.0, 0.0, 0.0, 1.0],
                    "selected": true,
                    "locked": false,
                    "visibility": true,
                    "positionStatus": "defined"
                },
                {
                    "id": "57",
                    "label": "mergedMarkupsNode-29mergedMarkupsNode-30",
                    "description": "",
                    "associatedNodeID": "",
                    "position": [7.809814929962158, 5.679339408874512, 19.923202514648438],
                    "orientation": [-1.0, -0.0, -0.0, -0.0, -1.0, -0.0, 0.0, 0.0, 1.0],
                    "selected": true,
                    "locked": false,
                    "visibility": true,
                    "positionStatus": "defined"
                },
                {
                    "id": "58",
                    "label": "mergedMarkupsNode-31",
                    "description": "",
                    "associatedNodeID": "",
                    "position": [7.796580791473389, 5.6427226066589355, 19.983442306518555],
                    "orientation": [-1.0, -0.0, -0.0, -0.0, -1.0, -0.0, 0.0, 0.0, 1.0],
                    "selected": true,
                    "locked": false,
                    "visibility": true,
                    "positionStatus": "defined"
                },
                {
                    "id": "59",
                    "label": "mergedMarkupsNode-59",
                    "description": "",
                    "associatedNodeID": "",
                    "position": [7.778434753417969, 5.599489212036133, 20.037389755249023],
                    "orientation": [-1.0, -0.0, -0.0, -0.0, -1.0, -0.0, 0.0, 0.0, 1.0],
                    "selected": true,
                    "locked": false,
                    "visibility": true,
                    "positionStatus": "defined"
                },
                {
                    "id": "60",
                    "label": "mergedMarkupsNode-60",
                    "description": "",
                    "associatedNodeID": "",
                    "position": [7.772193908691406, 5.554444313049316, 20.089736938476563],
                    "orientation": [-1.0, -0.0, -0.0, -0.0, -1.0, -0.0, 0.0, 0.0, 1.0],
                    "selected": true,
                    "locked": false,
                    "visibility": true,
                    "positionStatus": "defined"
                },
                {
                    "id": "61",
                    "label": "MarkupsCurve_5-2",
                    "description": "Semi",
                    "associatedNodeID": "",
                    "position": [8.372159004211426, 4.720550060272217, 18.436019897460938],
                    "orientation": [-1.0, -0.0, -0.0, -0.0, -1.0, -0.0, 0.0, 0.0, 1.0],
                    "selected": true,
                    "locked": false,
                    "visibility": true,
                    "positionStatus": "defined"
                },
                {
                    "id": "62",
                    "label": "mergedMarkupsNode-38",
                    "description": "Semi",
                    "associatedNodeID": "",
                    "position": [8.396819114685059, 4.575239658355713, 18.5369815826416],
                    "orientation": [-1.0, -0.0, -0.0, -0.0, -1.0, -0.0, 0.0, 0.0, 1.0],
                    "selected": true,
                    "locked": false,
                    "visibility": true,
                    "positionStatus": "defined"
                },
                {
                    "id": "63",
                    "label": "mergedMarkupsNode-39",
                    "description": "Semi",
                    "associatedNodeID": "",
                    "position": [8.36149787902832, 4.4725165367126465, 18.67894172668457],
                    "orientation": [-1.0, -0.0, -0.0, -0.0, -1.0, -0.0, 0.0, 0.0, 1.0],
                    "selected": true,
                    "locked": false,
                    "visibility": true,
                    "positionStatus": "defined"
                },
                {
                    "id": "64",
                    "label": "MarkupsCurve_5-3",
                    "description": "Semi",
                    "associatedNodeID": "",
                    "position": [8.287476539611816, 4.383020877838135, 18.81403350830078],
                    "orientation": [-1.0, -0.0, -0.0, -0.0, -1.0, -0.0, 0.0, 0.0, 1.0],
                    "selected": true,
                    "locked": false,
                    "visibility": true,
                    "positionStatus": "defined"
                },
                {
                    "id": "65",
                    "label": "mergedMarkupsNode-41",
                    "description": "Semi",
                    "associatedNodeID": "",
                    "position": [8.19367504119873, 4.304279327392578, 18.94475555419922],
                    "orientation": [-1.0, -0.0, -0.0, -0.0, -1.0, -0.0, 0.0, 0.0, 1.0],
                    "selected": true,
                    "locked": false,
                    "visibility": true,
                    "positionStatus": "defined"
                },
                {
                    "id": "66",
                    "label": "mergedMarkupsNode-42",
                    "description": "Semi",
                    "associatedNodeID": "",
                    "position": [8.079832077026367, 4.238401412963867, 19.056743621826172],
                    "orientation": [-1.0, -0.0, -0.0, -0.0, -1.0, -0.0, 0.0, 0.0, 1.0],
                    "selected": true,
                    "locked": false,
                    "visibility": true,
                    "positionStatus": "defined"
                },
                {
                    "id": "67",
                    "label": "MarkupsCurve_5-4",
                    "description": "Semi",
                    "associatedNodeID": "",
                    "position": [7.94959020614624, 4.186866760253906, 19.162872314453125],
                    "orientation": [-1.0, -0.0, -0.0, -0.0, -1.0, -0.0, 0.0, 0.0, 1.0],
                    "selected": true,
                    "locked": false,
                    "visibility": true,
                    "positionStatus": "defined"
                },
                {
                    "id": "68",
                    "label": "mergedMarkupsNode-44",
                    "description": "Semi",
                    "associatedNodeID": "",
                    "position": [7.813880920410156, 4.157516956329346, 19.27315330505371],
                    "orientation": [-1.0, -0.0, -0.0, -0.0, -1.0, -0.0, 0.0, 0.0, 1.0],
                    "selected": true,
                    "locked": false,
                    "visibility": true,
                    "positionStatus": "defined"
                },
                {
                    "id": "69",
                    "label": "MarkupsCurve_5-5",
                    "description": "Semi",
                    "associatedNodeID": "",
                    "position": [7.687146186828613, 4.141183376312256, 19.40452003479004],
                    "orientation": [-1.0, -0.0, -0.0, -0.0, -1.0, -0.0, 0.0, 0.0, 1.0],
                    "selected": true,
                    "locked": false,
                    "visibility": true,
                    "positionStatus": "defined"
                },
                {
                    "id": "70",
                    "label": "mergedMarkupsNode-46",
                    "description": "Semi",
                    "associatedNodeID": "",
                    "position": [7.589034080505371, 4.1674017906188965, 19.54265594482422],
                    "orientation": [-1.0, -0.0, -0.0, -0.0, -1.0, -0.0, 0.0, 0.0, 1.0],
                    "selected": true,
                    "locked": false,
                    "visibility": true,
                    "positionStatus": "defined"
                },
                {
                    "id": "71",
                    "label": "mergedMarkupsNode-47",
                    "description": "Semi",
                    "associatedNodeID": "",
                    "position": [7.475229263305664, 4.219700336456299, 19.65910530090332],
                    "orientation": [-1.0, -0.0, -0.0, -0.0, -1.0, -0.0, 0.0, 0.0, 1.0],
                    "selected": true,
                    "locked": false,
                    "visibility": true,
                    "positionStatus": "defined"
                },
                {
                    "id": "72",
                    "label": "MarkupsCurve_5-6",
                    "description": "Semi",
                    "associatedNodeID": "",
                    "position": [7.370116710662842, 4.332868576049805, 19.758739471435547],
                    "orientation": [-1.0, -0.0, -0.0, -0.0, -1.0, -0.0, 0.0, 0.0, 1.0],
                    "selected": true,
                    "locked": false,
                    "visibility": true,
                    "positionStatus": "defined"
                },
                {
                    "id": "73",
                    "label": "mergedMarkupsNode-49",
                    "description": "Semi",
                    "associatedNodeID": "",
                    "position": [7.308078289031982, 4.475736141204834, 19.852155685424805],
                    "orientation": [-1.0, -0.0, -0.0, -0.0, -1.0, -0.0, 0.0, 0.0, 1.0],
                    "selected": true,
                    "locked": false,
                    "visibility": true,
                    "positionStatus": "defined"
                },
                {
                    "id": "74",
                    "label": "mergedMarkupsNode-74",
                    "description": "Semi",
                    "associatedNodeID": "",
                    "position": [7.304067134857178, 4.6263909339904785, 19.946020126342773],
                    "orientation": [-1.0, -0.0, -0.0, -0.0, -1.0, -0.0, 0.0, 0.0, 1.0],
                    "selected": true,
                    "locked": false,
                    "visibility": true,
                    "positionStatus": "defined"
                },
                {
                    "id": "75",
                    "label": "mergedMarkupsNode-50",
                    "description": "Semi",
                    "associatedNodeID": "",
                    "position": [7.338889122009277, 4.787618637084961, 20.019495010375977],
                    "orientation": [-1.0, -0.0, -0.0, -0.0, -1.0, -0.0, 0.0, 0.0, 1.0],
                    "selected": true,
                    "locked": false,
                    "visibility": true,
                    "positionStatus": "defined"
                },
                {
                    "id": "76",
                    "label": "mergedMarkupsNode-51",
                    "description": "Semi",
                    "associatedNodeID": "",
                    "position": [7.396162033081055, 4.95168399810791, 20.077909469604492],
                    "orientation": [-1.0, -0.0, -0.0, -0.0, -1.0, -0.0, 0.0, 0.0, 1.0],
                    "selected": true,
                    "locked": false,
                    "visibility": true,
                    "positionStatus": "defined"
                },
                {
                    "id": "77",
                    "label": "MarkupsCurve_5-7",
                    "description": "Semi",
                    "associatedNodeID": "",
                    "position": [7.473646640777588, 5.110234260559082, 20.11293601989746],
                    "orientation": [-1.0, -0.0, -0.0, -0.0, -1.0, -0.0, 0.0, 0.0, 1.0],
                    "selected": true,
                    "locked": false,
                    "visibility": true,
                    "positionStatus": "defined"
                },
                {
                    "id": "78",
                    "label": "mergedMarkupsNode-53",
                    "description": "Semi",
                    "associatedNodeID": "",
                    "position": [7.594239234924316, 5.250007152557373, 20.110631942749023],
                    "orientation": [-1.0, -0.0, -0.0, -0.0, -1.0, -0.0, 0.0, 0.0, 1.0],
                    "selected": true,
                    "locked": false,
                    "visibility": true,
                    "positionStatus": "defined"
                },
                {
                    "id": "79",
                    "label": "MarkupsCurve_5-8",
                    "description": "",
                    "associatedNodeID": "",
                    "position": [7.696634769439697, 5.3976263999938965, 20.089218139648438],
                    "orientation": [-1.0, -0.0, -0.0, -0.0, -1.0, -0.0, 0.0, 0.0, 1.0],
                    "selected": true,
                    "locked": false,
                    "visibility": true,
                    "positionStatus": "defined"
                },
                {
                    "id": "80",
                    "label": "MarkupsCurve_8-1",
                    "description": "Semi",
                    "associatedNodeID": "",
                    "position": [7.8225016593933105, 5.5049262046813965, 20.22980499267578],
                    "orientation": [-1.0, -0.0, -0.0, -0.0, -1.0, -0.0, 0.0, 0.0, 1.0],
                    "selected": true,
                    "locked": false,
                    "visibility": true,
                    "positionStatus": "defined"
                },
                {
                    "id": "81",
                    "label": "MarkupsCurve_8-2",
                    "description": "Semi",
                    "associatedNodeID": "",
                    "position": [7.905376434326172, 5.449557781219482, 20.358530044555664],
                    "orientation": [-1.0, -0.0, -0.0, -0.0, -1.0, -0.0, 0.0, 0.0, 1.0],
                    "selected": true,
                    "locked": false,
                    "visibility": true,
                    "positionStatus": "defined"
                },
                {
                    "id": "82",
                    "label": "mergedMarkupsNode-57",
                    "description": "Semi",
                    "associatedNodeID": "",
                    "position": [8.021394729614258, 5.3710737228393555, 20.437894821166992],
                    "orientation": [-1.0, -0.0, -0.0, -0.0, -1.0, -0.0, 0.0, 0.0, 1.0],
                    "selected": true,
                    "locked": false,
                    "visibility": true,
                    "positionStatus": "defined"
                },
                {
                    "id": "83",
                    "label": "mergedMarkupsNode-83",
                    "description": "Semi",
                    "associatedNodeID": "",
                    "position": [8.161951065063477, 5.31580114364624, 20.496644973754883],
                    "orientation": [-1.0, -0.0, -0.0, -0.0, -1.0, -0.0, 0.0, 0.0, 1.0],
                    "selected": true,
                    "locked": false,
                    "visibility": true,
                    "positionStatus": "defined"
                },
                {
                    "id": "84",
                    "label": "MarkupsCurve_8-3",
                    "description": "Semi",
                    "associatedNodeID": "",
                    "position": [8.310567855834961, 5.306880474090576, 20.534669876098633],
                    "orientation": [-1.0, -0.0, -0.0, -0.0, -1.0, -0.0, 0.0, 0.0, 1.0],
                    "selected": true,
                    "locked": false,
                    "visibility": true,
                    "positionStatus": "defined"
                },
                {
                    "id": "85",
                    "label": "mergedMarkupsNode-59",
                    "description": "Semi",
                    "associatedNodeID": "",
                    "position": [8.458677291870117, 5.3430681228637695, 20.538042068481445],
                    "orientation": [-1.0, -0.0, -0.0, -0.0, -1.0, -0.0, 0.0, 0.0, 1.0],
                    "selected": true,
                    "locked": false,
                    "visibility": true,
                    "positionStatus": "defined"
                },
                {
                    "id": "86",
                    "label": "MarkupsCurve_8-4",
                    "description": "Semi",
                    "associatedNodeID": "",
                    "position": [8.609187126159668, 5.383572101593018, 20.49665069580078],
                    "orientation": [-1.0, -0.0, -0.0, -0.0, -1.0, -0.0, 0.0, 0.0, 1.0],
                    "selected": true,
                    "locked": false,
                    "visibility": true,
                    "positionStatus": "defined"
                },
                {
                    "id": "87",
                    "label": "mergedMarkupsNode-61",
                    "description": "Semi",
                    "associatedNodeID": "",
                    "position": [8.754223823547363, 5.405694961547852, 20.426427841186523],
                    "orientation": [-1.0, -0.0, -0.0, -0.0, -1.0, -0.0, 0.0, 0.0, 1.0],
                    "selected": true,
                    "locked": false,
                    "visibility": true,
                    "positionStatus": "defined"
                },
                {
                    "id": "88",
                    "label": "MarkupsCurve_8-5",
                    "description": "Semi",
                    "associatedNodeID": "",
                    "position": [8.880956649780273, 5.440440654754639, 20.335886001586914],
                    "orientation": [-1.0, -0.0, -0.0, -0.0, -1.0, -0.0, 0.0, 0.0, 1.0],
                    "selected": true,
                    "locked": false,
                    "visibility": true,
                    "positionStatus": "defined"
                },
                {
                    "id": "89",
                    "label": "mergedMarkupsNode-63",
                    "description": "Semi",
                    "associatedNodeID": "",
                    "position": [9.002171516418457, 5.483406066894531, 20.239656448364258],
                    "orientation": [-1.0, -0.0, -0.0, -0.0, -1.0, -0.0, 0.0, 0.0, 1.0],
                    "selected": true,
                    "locked": false,
                    "visibility": true,
                    "positionStatus": "defined"
                },
                {
                    "id": "90",
                    "label": "MarkupsCurve_8-6",
                    "description": "Semi",
                    "associatedNodeID": "",
                    "position": [9.10206413269043, 5.537875652313232, 20.12828254699707],
                    "orientation": [-1.0, -0.0, -0.0, -0.0, -1.0, -0.0, 0.0, 0.0, 1.0],
                    "selected": true,
                    "locked": false,
                    "visibility": true,
                    "positionStatus": "defined"
                },
                {
                    "id": "91",
                    "label": "mergedMarkupsNode-65",
                    "description": "Semi",
                    "associatedNodeID": "",
                    "position": [9.186519622802734, 5.604330062866211, 20.008874893188477],
                    "orientation": [-1.0, -0.0, -0.0, -0.0, -1.0, -0.0, 0.0, 0.0, 1.0],
                    "selected": true,
                    "locked": false,
                    "visibility": true,
                    "positionStatus": "defined"
                },
                {
                    "id": "92",
                    "label": "mergedMarkupsNode-66",
                    "description": "Semi",
                    "associatedNodeID": "",
                    "position": [9.255481719970703, 5.677532196044922, 19.891944885253906],
                    "orientation": [-1.0, -0.0, -0.0, -0.0, -1.0, -0.0, 0.0, 0.0, 1.0],
                    "selected": true,
                    "locked": false,
                    "visibility": true,
                    "positionStatus": "defined"
                },
                {
                    "id": "93",
                    "label": "MarkupsCurve_8-7",
                    "description": "Semi",
                    "associatedNodeID": "",
                    "position": [9.303723335266113, 5.763430595397949, 19.776290893554688],
                    "orientation": [-1.0, -0.0, -0.0, -0.0, -1.0, -0.0, 0.0, 0.0, 1.0],
                    "selected": true,
                    "locked": false,
                    "visibility": true,
                    "positionStatus": "defined"
                },
                {
                    "id": "94",
                    "label": "mergedMarkupsNode-68",
                    "description": "Semi",
                    "associatedNodeID": "",
                    "position": [9.321800231933594, 5.867190837860107, 19.661346435546875],
                    "orientation": [-1.0, -0.0, -0.0, -0.0, -1.0, -0.0, 0.0, 0.0, 1.0],
                    "selected": true,
                    "locked": false,
                    "visibility": true,
                    "positionStatus": "defined"
                },
                {
                    "id": "95",
                    "label": "mergedMarkupsNode-69",
                    "description": "Semi",
                    "associatedNodeID": "",
                    "position": [9.296097755432129, 5.968858242034912, 19.54140281677246],
                    "orientation": [-1.0, -0.0, -0.0, -0.0, -1.0, -0.0, 0.0, 0.0, 1.0],
                    "selected": true,
                    "locked": false,
                    "visibility": true,
                    "positionStatus": "defined"
                },
                {
                    "id": "96",
                    "label": "MarkupsCurve_8-8",
                    "description": "Semi",
                    "associatedNodeID": "",
                    "position": [9.259703636169434, 6.054497241973877, 19.420244216918945],
                    "orientation": [-1.0, -0.0, -0.0, -0.0, -1.0, -0.0, 0.0, 0.0, 1.0],
                    "selected": true,
                    "locked": false,
                    "visibility": true,
                    "positionStatus": "defined"
                },
                {
                    "id": "97",
                    "label": "MarkupsCurve_8-9",
                    "description": "Semi",
                    "associatedNodeID": "",
                    "position": [9.198807716369629, 6.149627208709717, 19.30735206604004],
                    "orientation": [-1.0, -0.0, -0.0, -0.0, -1.0, -0.0, 0.0, 0.0, 1.0],
                    "selected": true,
                    "locked": false,
                    "visibility": true,
                    "positionStatus": "defined"
                },
                {
                    "id": "98",
                    "label": "mergedMarkupsNode-72",
                    "description": "",
                    "associatedNodeID": "",
                    "position": [9.106051445007324, 6.255897521972656, 19.225692749023438],
                    "orientation": [-1.0, -0.0, -0.0, -0.0, -1.0, -0.0, 0.0, 0.0, 1.0],
                    "selected": true,
                    "locked": false,
                    "visibility": true,
                    "positionStatus": "defined"
                },
                {
                    "id": "99",
                    "label": "MarkupsCurve_11-2",
                    "description": "Semi",
                    "associatedNodeID": "",
                    "position": [8.82474136352539, 4.852022647857666, 18.233043670654297],
                    "orientation": [-1.0, -0.0, -0.0, -0.0, -1.0, -0.0, 0.0, 0.0, 1.0],
                    "selected": true,
                    "locked": false,
                    "visibility": true,
                    "positionStatus": "defined"
                },
                {
                    "id": "100",
                    "label": "mergedMarkupsNode-100",
                    "description": "Semi",
                    "associatedNodeID": "",
                    "position": [8.913880348205566, 4.765798091888428, 18.294166564941406],
                    "orientation": [-1.0, -0.0, -0.0, -0.0, -1.0, -0.0, 0.0, 0.0, 1.0],
                    "selected": true,
                    "locked": false,
                    "visibility": true,
                    "positionStatus": "defined"
                },
                {
                    "id": "101",
                    "label": "mergedMarkupsNode-78MarkupsCurve_11-3",
                    "description": "Semi",
                    "associatedNodeID": "",
                    "position": [8.994099617004395, 4.702291965484619, 18.382862091064453],
                    "orientation": [-1.0, -0.0, -0.0, -0.0, -1.0, -0.0, 0.0, 0.0, 1.0],
                    "selected": true,
                    "locked": false,
                    "visibility": true,
                    "positionStatus": "defined"
                },
                {
                    "id": "102",
                    "label": "mergedMarkupsNode-102",
                    "description": "Semi",
                    "associatedNodeID": "",
                    "position": [9.052532196044922, 4.689212799072266, 18.50654411315918],
                    "orientation": [-1.0, -0.0, -0.0, -0.0, -1.0, -0.0, 0.0, 0.0, 1.0],
                    "selected": true,
                    "locked": false,
                    "visibility": true,
                    "positionStatus": "defined"
                },
                {
                    "id": "103",
                    "label": "MarkupsCurve_11-4mergedMarkupsNode-81",
                    "description": "Semi",
                    "associatedNodeID": "",
                    "position": [9.104047775268555, 4.7038493156433105, 18.632883071899414],
                    "orientation": [-1.0, -0.0, -0.0, -0.0, -1.0, -0.0, 0.0, 0.0, 1.0],
                    "selected": true,
                    "locked": false,
                    "visibility": true,
                    "positionStatus": "defined"
                },
                {
                    "id": "104",
                    "label": "mergedMarkupsNode-104",
                    "description": "Semi",
                    "associatedNodeID": "",
                    "position": [9.1489896774292, 4.73601770401001, 18.761737823486328],
                    "orientation": [-1.0, -0.0, -0.0, -0.0, -1.0, -0.0, 0.0, 0.0, 1.0],
                    "selected": true,
                    "locked": false,
                    "visibility": true,
                    "positionStatus": "defined"
                },
                {
                    "id": "105",
                    "label": "MarkupsCurve_11-5mergedMarkupsNode-83",
                    "description": "Semi",
                    "associatedNodeID": "",
                    "position": [9.188724517822266, 4.783100605010986, 18.887374877929688],
                    "orientation": [-1.0, -0.0, -0.0, -0.0, -1.0, -0.0, 0.0, 0.0, 1.0],
                    "selected": true,
                    "locked": false,
                    "visibility": true,
                    "positionStatus": "defined"
                },
                {
                    "id": "106",
                    "label": "mergedMarkupsNode-106",
                    "description": "Semi",
                    "associatedNodeID": "",
                    "position": [9.227845191955566, 4.8498616218566895, 19.002105712890625],
                    "orientation": [-1.0, -0.0, -0.0, -0.0, -1.0, -0.0, 0.0, 0.0, 1.0],
                    "selected": true,
                    "locked": false,
                    "visibility": true,
                    "positionStatus": "defined"
                },
                {
                    "id": "107",
                    "label": "MarkupsCurve_11-6mergedMarkupsNode-85",
                    "description": "Semi",
                    "associatedNodeID": "",
                    "position": [9.266712188720703, 4.924499034881592, 19.107524871826172],
                    "orientation": [-1.0, -0.0, -0.0, -0.0, -1.0, -0.0, 0.0, 0.0, 1.0],
                    "selected": true,
                    "locked": false,
                    "visibility": true,
                    "positionStatus": "defined"
                },
                {
                    "id": "108",
                    "label": "mergedMarkupsNode-108",
                    "description": "Semi",
                    "associatedNodeID": "",
                    "position": [9.299186706542969, 5.011453628540039, 19.20766830444336],
                    "orientation": [-1.0, -0.0, -0.0, -0.0, -1.0, -0.0, 0.0, 0.0, 1.0],
                    "selected": true,
                    "locked": false,
                    "visibility": true,
                    "positionStatus": "defined"
                },
                {
                    "id": "109",
                    "label": "mergedMarkupsNode-109",
                    "description": "",
                    "associatedNodeID": "",
                    "position": [9.324878692626953, 5.101684093475342, 19.305021286010742],
                    "orientation": [-1.0, -0.0, -0.0, -0.0, -1.0, -0.0, 0.0, 0.0, 1.0],
                    "selected": true,
                    "locked": false,
                    "visibility": true,
                    "positionStatus": "defined"
                },
                {
                    "id": "110",
                    "label": "mergedMarkupsNode-86",
                    "description": "",
                    "associatedNodeID": "",
                    "position": [9.343236923217773, 5.197059631347656, 19.388959884643555],
                    "orientation": [-1.0, -0.0, -0.0, -0.0, -1.0, -0.0, 0.0, 0.0, 1.0],
                    "selected": true,
                    "locked": false,
                    "visibility": true,
                    "positionStatus": "defined"
                },
                {
                    "id": "111",
                    "label": "mergedMarkupsNode-111",
                    "description": "",
                    "associatedNodeID": "",
                    "position": [9.3573637008667, 5.306069374084473, 19.463756561279297],
                    "orientation": [-1.0, -0.0, -0.0, -0.0, -1.0, -0.0, 0.0, 0.0, 1.0],
                    "selected": true,
                    "locked": false,
                    "visibility": true,
                    "positionStatus": "defined"
                },
                {
                    "id": "112",
                    "label": "mergedMarkupsNode-87MarkupsCurve_11-7",
                    "description": "",
                    "associatedNodeID": "",
                    "position": [9.34687614440918, 5.4267120361328125, 19.530664443969727],
                    "orientation": [-1.0, -0.0, -0.0, -0.0, -1.0, -0.0, 0.0, 0.0, 1.0],
                    "selected": true,
                    "locked": false,
                    "visibility": true,
                    "positionStatus": "defined"
                },
                {
                    "id": "113",
                    "label": "mergedMarkupsNode-89mergedMarkupsNode-90",
                    "description": "",
                    "associatedNodeID": "",
                    "position": [9.323046684265137, 5.546671390533447, 19.575210571289063],
                    "orientation": [-1.0, -0.0, -0.0, -0.0, -1.0, -0.0, 0.0, 0.0, 1.0],
                    "selected": true,
                    "locked": false,
                    "visibility": true,
                    "positionStatus": "defined"
                },
                {
                    "id": "114",
                    "label": "mergedMarkupsNode-114",
                    "description": "",
                    "associatedNodeID": "",
                    "position": [9.273141860961914, 5.672226428985596, 19.58833885192871],
                    "orientation": [-1.0, -0.0, -0.0, -0.0, -1.0, -0.0, 0.0, 0.0, 1.0],
                    "selected": true,
                    "locked": false,
                    "visibility": true,
                    "positionStatus": "defined"
                },
                {
                    "id": "115",
                    "label": "MarkupsCurve_11-8mergedMarkupsNode-92",
                    "description": "",
                    "associatedNodeID": "",
                    "position": [9.203466415405273, 5.7912373542785645, 19.57463836669922],
                    "orientation": [-1.0, -0.0, -0.0, -0.0, -1.0, -0.0, 0.0, 0.0, 1.0],
                    "selected": true,
                    "locked": false,
                    "visibility": true,
                    "positionStatus": "defined"
                },
                {
                    "id": "116",
                    "label": "mergedMarkupsNode-116",
                    "description": "",
                    "associatedNodeID": "",
                    "position": [9.112719535827637, 5.886209011077881, 19.56065559387207],
                    "orientation": [-1.0, -0.0, -0.0, -0.0, -1.0, -0.0, 0.0, 0.0, 1.0],
                    "selected": true,
                    "locked": false,
                    "visibility": true,
                    "positionStatus": "defined"
                },
                {
                    "id": "117",
                    "label": "mergedMarkupsNode-117",
                    "description": "",
                    "associatedNodeID": "",
                    "position": [9.011510848999023, 5.9649553298950195, 19.530237197875977],
                    "orientation": [-1.0, -0.0, -0.0, -0.0, -1.0, -0.0, 0.0, 0.0, 1.0],
                    "selected": true,
                    "locked": false,
                    "visibility": true,
                    "positionStatus": "defined"
                },
                {
                    "id": "118",
                    "label": "mergedMarkupsNode-93MarkupsCurve_11-9MarkupsCurve_11-10",
                    "description": "",
                    "associatedNodeID": "",
                    "position": [8.89272403717041, 6.010193347930908, 19.503293991088867],
                    "orientation": [-1.0, -0.0, -0.0, -0.0, -1.0, -0.0, 0.0, 0.0, 1.0],
                    "selected": true,
                    "locked": false,
                    "visibility": true,
                    "positionStatus": "defined"
                },
                {
                    "id": "119",
                    "label": "Coch_Internal-2",
                    "description": "",
                    "associatedNodeID": "",
                    "position": [8.35164737701416, 6.737070560455322, 17.734647750854492],
                    "orientation": [-1.0, -0.0, -0.0, -0.0, -1.0, -0.0, 0.0, 0.0, 1.0],
                    "selected": true,
                    "locked": false,
                    "visibility": true,
                    "positionStatus": "defined"
                },
                {
                    "id": "120",
                    "label": "Coch_Internal-3",
                    "description": "",
                    "associatedNodeID": "",
                    "position": [8.312238693237305, 6.858776569366455, 17.758573532104492],
                    "orientation": [-1.0, -0.0, -0.0, -0.0, -1.0, -0.0, 0.0, 0.0, 1.0],
                    "selected": true,
                    "locked": false,
                    "visibility": true,
                    "positionStatus": "defined"
                },
                {
                    "id": "121",
                    "label": "Coch_Internal-4",
                    "description": "",
                    "associatedNodeID": "",
                    "position": [8.190814971923828, 6.943744659423828, 17.76698112487793],
                    "orientation": [-1.0, -0.0, -0.0, -0.0, -1.0, -0.0, 0.0, 0.0, 1.0],
                    "selected": true,
                    "locked": false,
                    "visibility": true,
                    "positionStatus": "defined"
                },
                {
                    "id": "122",
                    "label": "Coch_Internal-5",
                    "description": "",
                    "associatedNodeID": "",
                    "position": [8.099405288696289, 7.003474235534668, 17.816816329956055],
                    "orientation": [-1.0, -0.0, -0.0, -0.0, -1.0, -0.0, 0.0, 0.0, 1.0],
                    "selected": true,
                    "locked": false,
                    "visibility": true,
                    "positionStatus": "defined"
                },
                {
                    "id": "123",
                    "label": "Coch_Internal-6",
                    "description": "",
                    "associatedNodeID": "",
                    "position": [8.215222358703613, 7.028295040130615, 17.8662052154541],
                    "orientation": [-1.0, -0.0, -0.0, -0.0, -1.0, -0.0, 0.0, 0.0, 1.0],
                    "selected": true,
                    "locked": false,
                    "visibility": true,
                    "positionStatus": "defined"
                },
                {
                    "id": "124",
                    "label": "Coch_Internal-7Coch_Internal-8",
                    "description": "",
                    "associatedNodeID": "",
                    "position": [8.31898021697998, 6.918056488037109, 17.873489379882813],
                    "orientation": [-1.0, -0.0, -0.0, -0.0, -1.0, -0.0, 0.0, 0.0, 1.0],
                    "selected": true,
                    "locked": false,
                    "visibility": true,
                    "positionStatus": "defined"
                },
                {
                    "id": "125",
                    "label": "mergedMarkupsNode-125",
                    "description": "",
                    "associatedNodeID": "",
                    "position": [8.317688941955566, 6.7830986976623535, 17.924161911010742],
                    "orientation": [-1.0, -0.0, -0.0, -0.0, -1.0, -0.0, 0.0, 0.0, 1.0],
                    "selected": true,
                    "locked": false,
                    "visibility": true,
                    "positionStatus": "defined"
                },
                {
                    "id": "126",
                    "label": "Coch_Internal-9",
                    "description": "",
                    "associatedNodeID": "",
                    "position": [8.229537010192871, 6.6670708656311035, 17.9810733795166],
                    "orientation": [-1.0, -0.0, -0.0, -0.0, -1.0, -0.0, 0.0, 0.0, 1.0],
                    "selected": true,
                    "locked": false,
                    "visibility": true,
                    "positionStatus": "defined"
                },
                {
                    "id": "127",
                    "label": "Coch_Internal-10",
                    "description": "",
                    "associatedNodeID": "",
                    "position": [8.102404594421387, 6.6630539894104, 18.049013137817383],
                    "orientation": [-1.0, -0.0, -0.0, -0.0, -1.0, -0.0, 0.0, 0.0, 1.0],
                    "selected": true,
                    "locked": false,
                    "visibility": true,
                    "positionStatus": "defined"
                },
                {
                    "id": "128",
                    "label": "Coch_Internal-11Coch_Internal-12",
                    "description": "",
                    "associatedNodeID": "",
                    "position": [8.023652076721191, 6.700754642486572, 18.158599853515625],
                    "orientation": [-1.0, -0.0, -0.0, -0.0, -1.0, -0.0, 0.0, 0.0, 1.0],
                    "selected": true,
                    "locked": false,
                    "visibility": true,
                    "positionStatus": "defined"
                },
                {
                    "id": "129",
                    "label": "mergedMarkupsNode-129",
                    "description": "",
                    "associatedNodeID": "",
                    "position": [7.97655725479126, 6.81394100189209, 18.23676300048828],
                    "orientation": [-1.0, -0.0, -0.0, -0.0, -1.0, -0.0, 0.0, 0.0, 1.0],
                    "selected": true,
                    "locked": false,
                    "visibility": true,
                    "positionStatus": "defined"
                },
                {
                    "id": "130",
                    "label": "Coch_Internal-13",
                    "description": "",
                    "associatedNodeID": "",
                    "position": [8.019329071044922, 6.909589767456055, 18.34745216369629],
                    "orientation": [-1.0, -0.0, -0.0, -0.0, -1.0, -0.0, 0.0, 0.0, 1.0],
                    "selected": true,
                    "locked": false,
                    "visibility": true,
                    "positionStatus": "defined"
                },
                {
                    "id": "131",
                    "label": "Coch_Internal-14",
                    "description": "",
                    "associatedNodeID": "",
                    "position": [8.132540702819824, 6.966507911682129, 18.41836166381836],
                    "orientation": [-1.0, -0.0, -0.0, -0.0, -1.0, -0.0, 0.0, 0.0, 1.0],
                    "selected": true,
                    "locked": false,
                    "visibility": true,
                    "positionStatus": "defined"
                },
                {
                    "id": "132",
                    "label": "Coch_Internal-15",
                    "description": "",
                    "associatedNodeID": "",
                    "position": [8.265765190124512, 6.967513084411621, 18.442819595336914],
                    "orientation": [-1.0, -0.0, -0.0, -0.0, -1.0, -0.0, 0.0, 0.0, 1.0],
                    "selected": true,
                    "locked": false,
                    "visibility": true,
                    "positionStatus": "defined"
                },
                {
                    "id": "133",
                    "label": "mergedMarkupsNode-133",
                    "description": "",
                    "associatedNodeID": "",
                    "position": [8.358529090881348, 6.8784027099609375, 18.448312759399414],
                    "orientation": [-1.0, -0.0, -0.0, -0.0, -1.0, -0.0, 0.0, 0.0, 1.0],
                    "selected": true,
                    "locked": false,
                    "visibility": true,
                    "positionStatus": "defined"
                },
                {
                    "id": "134",
                    "label": "Coch_Internal-16",
                    "description": "",
                    "associatedNodeID": "",
                    "position": [8.409013748168945, 6.742619514465332, 18.491186141967773],
                    "orientation": [-1.0, -0.0, -0.0, -0.0, -1.0, -0.0, 0.0, 0.0, 1.0],
                    "selected": true,
                    "locked": false,
                    "visibility": true,
                    "positionStatus": "defined"
                },
                {
                    "id": "135",
                    "label": "Coch_Internal-17",
                    "description": "",
                    "associatedNodeID": "",
                    "position": [8.43637466430664, 6.5982794761657715, 18.535924911499023],
                    "orientation": [-1.0, -0.0, -0.0, -0.0, -1.0, -0.0, 0.0, 0.0, 1.0],
                    "selected": true,
                    "locked": false,
                    "visibility": true,
                    "positionStatus": "defined"
                },
                {
                    "id": "136",
                    "label": "Coch_Internal-18",
                    "description": "",
                    "associatedNodeID": "",
                    "position": [8.44914722442627, 6.464054107666016, 18.613265991210938],
                    "orientation": [-1.0, -0.0, -0.0, -0.0, -1.0, -0.0, 0.0, 0.0, 1.0],
                    "selected": true,
                    "locked": false,
                    "visibility": true,
                    "positionStatus": "defined"
                },
                {
                    "id": "137",
                    "label": "Coch_Internal-19",
                    "description": "",
                    "associatedNodeID": "",
                    "position": [8.44614028930664, 6.332257270812988, 18.686647415161133],
                    "orientation": [-1.0, -0.0, -0.0, -0.0, -1.0, -0.0, 0.0, 0.0, 1.0],
                    "selected": true,
                    "locked": false,
                    "visibility": true,
                    "positionStatus": "defined"
                },
                {
                    "id": "138",
                    "label": "Ant_Internal-1",
                    "description": "",
                    "associatedNodeID": "",
                    "position": [8.285526275634766, 4.697205543518066, 18.749608993530273],
                    "orientation": [-1.0, -0.0, -0.0, -0.0, -1.0, -0.0, 0.0, 0.0, 1.0],
                    "selected": true,
                    "locked": false,
                    "visibility": true,
                    "positionStatus": "defined"
                },
                {
                    "id": "139",
                    "label": "Ant_Internal-2",
                    "description": "",
                    "associatedNodeID": "",
                    "position": [8.250789642333984, 4.572563171386719, 18.859834671020508],
                    "orientation": [-1.0, -0.0, -0.0, -0.0, -1.0, -0.0, 0.0, 0.0, 1.0],
                    "selected": true,
                    "locked": false,
                    "visibility": true,
                    "positionStatus": "defined"
                },
                {
                    "id": "140",
                    "label": "Ant_Internal-3",
                    "description": "",
                    "associatedNodeID": "",
                    "position": [8.167189598083496, 4.486174583435059, 19.003826141357422],
                    "orientation": [-1.0, -0.0, -0.0, -0.0, -1.0, -0.0, 0.0, 0.0, 1.0],
                    "selected": true,
                    "locked": false,
                    "visibility": true,
                    "positionStatus": "defined"
                },
                {
                    "id": "141",
                    "label": "Ant_Internal-4",
                    "description": "",
                    "associatedNodeID": "",
                    "position": [8.058842658996582, 4.40438175201416, 19.131067276000977],
                    "orientation": [-1.0, -0.0, -0.0, -0.0, -1.0, -0.0, 0.0, 0.0, 1.0],
                    "selected": true,
                    "locked": false,
                    "visibility": true,
                    "positionStatus": "defined"
                },
                {
                    "id": "142",
                    "label": "mergedMarkupsNode-142",
                    "description": "",
                    "associatedNodeID": "",
                    "position": [7.919548034667969, 4.349959373474121, 19.239002227783203],
                    "orientation": [-1.0, -0.0, -0.0, -0.0, -1.0, -0.0, 0.0, 0.0, 1.0],
                    "selected": true,
                    "locked": false,
                    "visibility": true,
                    "positionStatus": "defined"
                },
                {
                    "id": "143",
                    "label": "Ant_Internal-5Ant_Internal-6",
                    "description": "",
                    "associatedNodeID": "",
                    "position": [7.782926082611084, 4.312933444976807, 19.344541549682617],
                    "orientation": [-1.0, -0.0, -0.0, -0.0, -1.0, -0.0, 0.0, 0.0, 1.0],
                    "selected": true,
                    "locked": false,
                    "visibility": true,
                    "positionStatus": "defined"
                },
                {
                    "id": "144",
                    "label": "mergedMarkupsNode-144",
                    "description": "",
                    "associatedNodeID": "",
                    "position": [7.652673244476318, 4.32492208480835, 19.478025436401367],
                    "orientation": [-1.0, -0.0, -0.0, -0.0, -1.0, -0.0, 0.0, 0.0, 1.0],
                    "selected": true,
                    "locked": false,
                    "visibility": true,
                    "positionStatus": "defined"
                },
                {
                    "id": "145",
                    "label": "Ant_Internal-7Ant_Internal-8",
                    "description": "",
                    "associatedNodeID": "",
                    "position": [7.559105396270752, 4.364992141723633, 19.621074676513672],
                    "orientation": [-1.0, -0.0, -0.0, -0.0, -1.0, -0.0, 0.0, 0.0, 1.0],
                    "selected": true,
                    "locked": false,
                    "visibility": true,
                    "positionStatus": "defined"
                },
                {
                    "id": "146",
                    "label": "Ant_Internal-9",
                    "description": "",
                    "associatedNodeID": "",
                    "position": [7.46332311630249, 4.4769697189331055, 19.72979736328125],
                    "orientation": [-1.0, -0.0, -0.0, -0.0, -1.0, -0.0, 0.0, 0.0, 1.0],
                    "selected": true,
                    "locked": false,
                    "visibility": true,
                    "positionStatus": "defined"
                },
                {
                    "id": "147",
                    "label": "mergedMarkupsNode-147",
                    "description": "",
                    "associatedNodeID": "",
                    "position": [7.4185895919799805, 4.636225700378418, 19.81423568725586],
                    "orientation": [-1.0, -0.0, -0.0, -0.0, -1.0, -0.0, 0.0, 0.0, 1.0],
                    "selected": true,
                    "locked": false,
                    "visibility": true,
                    "positionStatus": "defined"
                },
                {
                    "id": "148",
                    "label": "Ant_Internal-10",
                    "description": "",
                    "associatedNodeID": "",
                    "position": [7.441636562347412, 4.803776741027832, 19.888565063476563],
                    "orientation": [-1.0, -0.0, -0.0, -0.0, -1.0, -0.0, 0.0, 0.0, 1.0],
                    "selected": true,
                    "locked": false,
                    "visibility": true,
                    "positionStatus": "defined"
                },
                {
                    "id": "149",
                    "label": "Ant_Internal-11",
                    "description": "",
                    "associatedNodeID": "",
                    "position": [7.506758689880371, 4.96453857421875, 19.951953887939453],
                    "orientation": [-1.0, -0.0, -0.0, -0.0, -1.0, -0.0, 0.0, 0.0, 1.0],
                    "selected": true,
                    "locked": false,
                    "visibility": true,
                    "positionStatus": "defined"
                },
                {
                    "id": "150",
                    "label": "mergedMarkupsNode-150",
                    "description": "",
                    "associatedNodeID": "",
                    "position": [7.614778995513916, 5.1162872314453125, 19.9646053314209],
                    "orientation": [-1.0, -0.0, -0.0, -0.0, -1.0, -0.0, 0.0, 0.0, 1.0],
                    "selected": true,
                    "locked": false,
                    "visibility": true,
                    "positionStatus": "defined"
                },
                {
                    "id": "151",
                    "label": "Ant_Internal-12",
                    "description": "",
                    "associatedNodeID": "",
                    "position": [7.71253776550293, 5.268215179443359, 19.923776626586914],
                    "orientation": [-1.0, -0.0, -0.0, -0.0, -1.0, -0.0, 0.0, 0.0, 1.0],
                    "selected": true,
                    "locked": false,
                    "visibility": true,
                    "positionStatus": "defined"
                },
                {
                    "id": "152",
                    "label": "Ant_Internal-13Ant_Internal-14",
                    "description": "",
                    "associatedNodeID": "",
                    "position": [7.816145420074463, 5.4145731925964355, 19.888837814331055],
                    "orientation": [-1.0, -0.0, -0.0, -0.0, -1.0, -0.0, 0.0, 0.0, 1.0],
                    "selected": true,
                    "locked": false,
                    "visibility": true,
                    "positionStatus": "defined"
                },
                {
                    "id": "153",
                    "label": "mergedMarkupsNode-153",
                    "description": "",
                    "associatedNodeID": "",
                    "position": [7.9187235832214355, 5.517364501953125, 19.77862548828125],
                    "orientation": [-1.0, -0.0, -0.0, -0.0, -1.0, -0.0, 0.0, 0.0, 1.0],
                    "selected": true,
                    "locked": false,
                    "visibility": true,
                    "positionStatus": "defined"
                },
                {
                    "id": "154",
                    "label": "Ant_Internal-15",
                    "description": "",
                    "associatedNodeID": "",
                    "position": [8.001418113708496, 5.591939926147461, 19.631271362304688],
                    "orientation": [-1.0, -0.0, -0.0, -0.0, -1.0, -0.0, 0.0, 0.0, 1.0],
                    "selected": true,
                    "locked": false,
                    "visibility": true,
                    "positionStatus": "defined"
                },
                {
                    "id": "155",
                    "label": "mergedMarkupsNode-155",
                    "description": "",
                    "associatedNodeID": "",
                    "position": [8.103135108947754, 5.663907527923584, 19.49501609802246],
                    "orientation": [-1.0, -0.0, -0.0, -0.0, -1.0, -0.0, 0.0, 0.0, 1.0],
                    "selected": true,
                    "locked": false,
                    "visibility": true,
                    "positionStatus": "defined"
                },
                {
                    "id": "156",
                    "label": "Ant_Internal-16",
                    "description": "",
                    "associatedNodeID": "",
                    "position": [8.200604438781738, 5.739810466766357, 19.360612869262695],
                    "orientation": [-1.0, -0.0, -0.0, -0.0, -1.0, -0.0, 0.0, 0.0, 1.0],
                    "selected": true,
                    "locked": false,
                    "visibility": true,
                    "positionStatus": "defined"
                },
                {
                    "id": "157",
                    "label": "Ant_Internal-17",
                    "description": "",
                    "associatedNodeID": "",
                    "position": [8.293680191040039, 5.749914169311523, 19.205867767333984],
                    "orientation": [-1.0, -0.0, -0.0, -0.0, -1.0, -0.0, 0.0, 0.0, 1.0],
                    "selected": true,
                    "locked": false,
                    "visibility": true,
                    "positionStatus": "defined"
                },
                {
                    "id": "158",
                    "label": "OC_4-1",
                    "description": "",
                    "associatedNodeID": "",
                    "position": [9.065590858459473, 6.069973468780518, 19.497541427612305],
                    "orientation": [-1.0, -0.0, -0.0, -0.0, -1.0, -0.0, 0.0, 0.0, 1.0],
                    "selected": true,
                    "locked": false,
                    "visibility": true,
                    "positionStatus": "defined"
                },
                {
                    "id": "159",
                    "label": "OC_4-2",
                    "description": "",
                    "associatedNodeID": "",
                    "position": [9.133013725280762, 5.972438335418701, 19.57989501953125],
                    "orientation": [-1.0, -0.0, -0.0, -0.0, -1.0, -0.0, 0.0, 0.0, 1.0],
                    "selected": true,
                    "locked": false,
                    "visibility": true,
                    "positionStatus": "defined"
                },
                {
                    "id": "160",
                    "label": "mergedMarkupsNode-160",
                    "description": "",
                    "associatedNodeID": "",
                    "position": [9.138874053955078, 5.868831634521484, 19.701879501342773],
                    "orientation": [-1.0, -0.0, -0.0, -0.0, -1.0, -0.0, 0.0, 0.0, 1.0],
                    "selected": true,
                    "locked": false,
                    "visibility": true,
                    "positionStatus": "defined"
                },
                {
                    "id": "161",
                    "label": "OC_4-3",
                    "description": "",
                    "associatedNodeID": "",
                    "position": [9.11332893371582, 5.768568515777588, 19.816452026367188],
                    "orientation": [-1.0, -0.0, -0.0, -0.0, -1.0, -0.0, 0.0, 0.0, 1.0],
                    "selected": true,
                    "locked": false,
                    "visibility": true,
                    "positionStatus": "defined"
                },
                {
                    "id": "162",
                    "label": "mergedMarkupsNode-162",
                    "description": "",
                    "associatedNodeID": "",
                    "position": [9.060612678527832, 5.686275959014893, 19.942049026489258],
                    "orientation": [-1.0, -0.0, -0.0, -0.0, -1.0, -0.0, 0.0, 0.0, 1.0],
                    "selected": true,
                    "locked": false,
                    "visibility": true,
                    "positionStatus": "defined"
                },
                {
                    "id": "163",
                    "label": "mergedMarkupsNode-163",
                    "description": "",
                    "associatedNodeID": "",
                    "position": [8.974931716918945, 5.622697830200195, 20.059226989746094],
                    "orientation": [-1.0, -0.0, -0.0, -0.0, -1.0, -0.0, 0.0, 0.0, 1.0],
                    "selected": true,
                    "locked": false,
                    "visibility": true,
                    "positionStatus": "defined"
                },
                {
                    "id": "164",
                    "label": "OC_4-4",
                    "description": "",
                    "associatedNodeID": "",
                    "position": [8.875673294067383, 5.574466705322266, 20.17034912109375],
                    "orientation": [-1.0, -0.0, -0.0, -0.0, -1.0, -0.0, 0.0, 0.0, 1.0],
                    "selected": true,
                    "locked": false,
                    "visibility": true,
                    "positionStatus": "defined"
                },
                {
                    "id": "165",
                    "label": "mergedMarkupsNode-165",
                    "description": "",
                    "associatedNodeID": "",
                    "position": [8.754339218139648, 5.542134761810303, 20.270421981811523],
                    "orientation": [-1.0, -0.0, -0.0, -0.0, -1.0, -0.0, 0.0, 0.0, 1.0],
                    "selected": true,
                    "locked": false,
                    "visibility": true,
                    "positionStatus": "defined"
                },
                {
                    "id": "166",
                    "label": "OC_4-5",
                    "description": "",
                    "associatedNodeID": "",
                    "position": [8.618119239807129, 5.51725435256958, 20.343442916870117],
                    "orientation": [-1.0, -0.0, -0.0, -0.0, -1.0, -0.0, 0.0, 0.0, 1.0],
                    "selected": true,
                    "locked": false,
                    "visibility": true,
                    "positionStatus": "defined"
                },
                {
                    "id": "167",
                    "label": "mergedMarkupsNode-167",
                    "description": "",
                    "associatedNodeID": "",
                    "position": [8.473194122314453, 5.476651191711426, 20.388790130615234],
                    "orientation": [-1.0, -0.0, -0.0, -0.0, -1.0, -0.0, 0.0, 0.0, 1.0],
                    "selected": true,
                    "locked": false,
                    "visibility": true,
                    "positionStatus": "defined"
                },
                {
                    "id": "168",
                    "label": "OC_4-6",
                    "description": "",
                    "associatedNodeID": "",
                    "position": [8.31869888305664, 5.444311618804932, 20.3947696685791],
                    "orientation": [-1.0, -0.0, -0.0, -0.0, -1.0, -0.0, 0.0, 0.0, 1.0],
                    "selected": true,
                    "locked": false,
                    "visibility": true,
                    "positionStatus": "defined"
                },
                {
                    "id": "169",
                    "label": "mergedMarkupsNode-169",
                    "description": "",
                    "associatedNodeID": "",
                    "position": [8.168736457824707, 5.464171886444092, 20.349384307861328],
                    "orientation": [-1.0, -0.0, -0.0, -0.0, -1.0, -0.0, 0.0, 0.0, 1.0],
                    "selected": true,
                    "locked": false,
                    "visibility": true,
                    "positionStatus": "defined"
                },
                {
                    "id": "170",
                    "label": "OC_4-7",
                    "description": "",
                    "associatedNodeID": "",
                    "position": [8.062752723693848, 5.524515151977539, 20.251970291137695],
                    "orientation": [-1.0, -0.0, -0.0, -0.0, -1.0, -0.0, 0.0, 0.0, 1.0],
                    "selected": true,
                    "locked": false,
                    "visibility": true,
                    "positionStatus": "defined"
                },
                {
                    "id": "171",
                    "label": "mergedMarkupsNode-171",
                    "description": "",
                    "associatedNodeID": "",
                    "position": [8.020098686218262, 5.587725639343262, 20.11629295349121],
                    "orientation": [-1.0, -0.0, -0.0, -0.0, -1.0, -0.0, 0.0, 0.0, 1.0],
                    "selected": true,
                    "locked": false,
                    "visibility": true,
                    "positionStatus": "defined"
                },
                {
                    "id": "172",
                    "label": "OC_4-8",
                    "description": "",
                    "associatedNodeID": "",
                    "position": [8.044452667236328, 5.638060569763184, 19.967670440673828],
                    "orientation": [-1.0, -0.0, -0.0, -0.0, -1.0, -0.0, 0.0, 0.0, 1.0],
                    "selected": true,
                    "locked": false,
                    "visibility": true,
                    "positionStatus": "defined"
                },
                {
                    "id": "173",
                    "label": "mergedMarkupsNode-173",
                    "description": "",
                    "associatedNodeID": "",
                    "position": [8.10842514038086, 5.699636459350586, 19.832685470581055],
                    "orientation": [-1.0, -0.0, -0.0, -0.0, -1.0, -0.0, 0.0, 0.0, 1.0],
                    "selected": true,
                    "locked": false,
                    "visibility": true,
                    "positionStatus": "defined"
                },
                {
                    "id": "174",
                    "label": "OC_4-9",
                    "description": "",
                    "associatedNodeID": "",
                    "position": [8.185166358947754, 5.766158580780029, 19.710060119628906],
                    "orientation": [-1.0, -0.0, -0.0, -0.0, -1.0, -0.0, 0.0, 0.0, 1.0],
                    "selected": true,
                    "locked": false,
                    "visibility": true,
                    "positionStatus": "defined"
                },
                {
                    "id": "175",
                    "label": "mergedMarkupsNode-175",
                    "description": "",
                    "associatedNodeID": "",
                    "position": [8.274788856506348, 5.8413472175598145, 19.60165023803711],
                    "orientation": [-1.0, -0.0, -0.0, -0.0, -1.0, -0.0, 0.0, 0.0, 1.0],
                    "selected": true,
                    "locked": false,
                    "visibility": true,
                    "positionStatus": "defined"
                },
                {
                    "id": "176",
                    "label": "mergedMarkupsNode-176",
                    "description": "",
                    "associatedNodeID": "",
                    "position": [8.366092681884766, 5.917045593261719, 19.494712829589844],
                    "orientation": [-1.0, -0.0, -0.0, -0.0, -1.0, -0.0, 0.0, 0.0, 1.0],
                    "selected": true,
                    "locked": false,
                    "visibility": true,
                    "positionStatus": "defined"
                },
                {
                    "id": "177",
                    "label": "OC_4-10",
                    "description": "",
                    "associatedNodeID": "",
                    "position": [8.44930648803711, 5.993047714233398, 19.382587432861328],
                    "orientation": [-1.0, -0.0, -0.0, -0.0, -1.0, -0.0, 0.0, 0.0, 1.0],
                    "selected": true,
                    "locked": false,
                    "visibility": true,
                    "positionStatus": "defined"
                },
                {
                    "id": "178",
                    "label": "OC_1-1",
                    "description": "",
                    "associatedNodeID": "",
                    "position": [9.00756549835205, 4.885561466217041, 18.591541290283203],
                    "orientation": [-1.0, -0.0, -0.0, -0.0, -1.0, -0.0, 0.0, 0.0, 1.0],
                    "selected": true,
                    "locked": false,
                    "visibility": true,
                    "positionStatus": "defined"
                },
                {
                    "id": "179",
                    "label": "mergedMarkupsNode-179",
                    "description": "",
                    "associatedNodeID": "",
                    "position": [9.044082641601563, 4.873171329498291, 18.67264175415039],
                    "orientation": [-1.0, -0.0, -0.0, -0.0, -1.0, -0.0, 0.0, 0.0, 1.0],
                    "selected": true,
                    "locked": false,
                    "visibility": true,
                    "positionStatus": "defined"
                },
                {
                    "id": "180",
                    "label": "OC_1-2",
                    "description": "",
                    "associatedNodeID": "",
                    "position": [9.064637184143066, 4.9042816162109375, 18.75810432434082],
                    "orientation": [-1.0, -0.0, -0.0, -0.0, -1.0, -0.0, 0.0, 0.0, 1.0],
                    "selected": true,
                    "locked": false,
                    "visibility": true,
                    "positionStatus": "defined"
                },
                {
                    "id": "181",
                    "label": "mergedMarkupsNode-181",
                    "description": "",
                    "associatedNodeID": "",
                    "position": [9.086366653442383, 4.945622444152832, 18.838237762451172],
                    "orientation": [-1.0, -0.0, -0.0, -0.0, -1.0, -0.0, 0.0, 0.0, 1.0],
                    "selected": true,
                    "locked": false,
                    "visibility": true,
                    "positionStatus": "defined"
                },
                {
                    "id": "182",
                    "label": "OC_1-3",
                    "description": "",
                    "associatedNodeID": "",
                    "position": [9.120076179504395, 4.977898120880127, 18.918310165405273],
                    "orientation": [-1.0, -0.0, -0.0, -0.0, -1.0, -0.0, 0.0, 0.0, 1.0],
                    "selected": true,
                    "locked": false,
                    "visibility": true,
                    "positionStatus": "defined"
                },
                {
                    "id": "183",
                    "label": "mergedMarkupsNode-183",
                    "description": "",
                    "associatedNodeID": "",
                    "position": [9.144678115844727, 5.0245442390441895, 18.995372772216797],
                    "orientation": [-1.0, -0.0, -0.0, -0.0, -1.0, -0.0, 0.0, 0.0, 1.0],
                    "selected": true,
                    "locked": false,
                    "visibility": true,
                    "positionStatus": "defined"
                },
                {
                    "id": "184",
                    "label": "mergedMarkupsNode-184",
                    "description": "",
                    "associatedNodeID": "",
                    "position": [9.164342880249023, 5.07961893081665, 19.0703182220459],
                    "orientation": [-1.0, -0.0, -0.0, -0.0, -1.0, -0.0, 0.0, 0.0, 1.0],
                    "selected": true,
                    "locked": false,
                    "visibility": true,
                    "positionStatus": "defined"
                },
                {
                    "id": "185",
                    "label": "mergedMarkupsNode-185",
                    "description": "",
                    "associatedNodeID": "",
                    "position": [9.18551254272461, 5.138869762420654, 19.142210006713867],
                    "orientation": [-1.0, -0.0, -0.0, -0.0, -1.0, -0.0, 0.0, 0.0, 1.0],
                    "selected": true,
                    "locked": false,
                    "visibility": true,
                    "positionStatus": "defined"
                },
                {
                    "id": "186",
                    "label": "OC_1-4",
                    "description": "",
                    "associatedNodeID": "",
                    "position": [9.203530311584473, 5.204561710357666, 19.209836959838867],
                    "orientation": [-1.0, -0.0, -0.0, -0.0, -1.0, -0.0, 0.0, 0.0, 1.0],
                    "selected": true,
                    "locked": false,
                    "visibility": true,
                    "positionStatus": "defined"
                },
                {
                    "id": "187",
                    "label": "mergedMarkupsNode-187",
                    "description": "",
                    "associatedNodeID": "",
                    "position": [9.21488094329834, 5.27142858505249, 19.276704788208008],
                    "orientation": [-1.0, -0.0, -0.0, -0.0, -1.0, -0.0, 0.0, 0.0, 1.0],
                    "selected": true,
                    "locked": false,
                    "visibility": true,
                    "positionStatus": "defined"
                },
                {
                    "id": "188",
                    "label": "mergedMarkupsNode-188",
                    "description": "",
                    "associatedNodeID": "",
                    "position": [9.221458435058594, 5.33996057510376, 19.345674514770508],
                    "orientation": [-1.0, -0.0, -0.0, -0.0, -1.0, -0.0, 0.0, 0.0, 1.0],
                    "selected": true,
                    "locked": false,
                    "visibility": true,
                    "positionStatus": "defined"
                },
                {
                    "id": "189",
                    "label": "OC_1-5",
                    "description": "",
                    "associatedNodeID": "",
                    "position": [9.211846351623535, 5.421930313110352, 19.39348793029785],
                    "orientation": [-1.0, -0.0, -0.0, -0.0, -1.0, -0.0, 0.0, 0.0, 1.0],
                    "selected": true,
                    "locked": false,
                    "visibility": true,
                    "positionStatus": "defined"
                },
                {
                    "id": "190",
                    "label": "mergedMarkupsNode-190",
                    "description": "",
                    "associatedNodeID": "",
                    "position": [9.198930740356445, 5.504645824432373, 19.43044090270996],
                    "orientation": [-1.0, -0.0, -0.0, -0.0, -1.0, -0.0, 0.0, 0.0, 1.0],
                    "selected": true,
                    "locked": false,
                    "visibility": true,
                    "positionStatus": "defined"
                },
                {
                    "id": "191",
                    "label": "mergedMarkupsNode-191",
                    "description": "",
                    "associatedNodeID": "",
                    "position": [9.174091339111328, 5.590624809265137, 19.45208740234375],
                    "orientation": [-1.0, -0.0, -0.0, -0.0, -1.0, -0.0, 0.0, 0.0, 1.0],
                    "selected": true,
                    "locked": false,
                    "visibility": true,
                    "positionStatus": "defined"
                },
                {
                    "id": "192",
                    "label": "mergedMarkupsNode-192",
                    "description": "",
                    "associatedNodeID": "",
                    "position": [9.127991676330566, 5.670510768890381, 19.443761825561523],
                    "orientation": [-1.0, -0.0, -0.0, -0.0, -1.0, -0.0, 0.0, 0.0, 1.0],
                    "selected": true,
                    "locked": false,
                    "visibility": true,
                    "positionStatus": "defined"
                },
                {
                    "id": "193",
                    "label": "OC_1-6",
                    "description": "",
                    "associatedNodeID": "",
                    "position": [9.074074745178223, 5.741985321044922, 19.433624267578125],
                    "orientation": [-1.0, -0.0, -0.0, -0.0, -1.0, -0.0, 0.0, 0.0, 1.0],
                    "selected": true,
                    "locked": false,
                    "visibility": true,
                    "positionStatus": "defined"
                },
                {
                    "id": "194",
                    "label": "mergedMarkupsNode-194",
                    "description": "",
                    "associatedNodeID": "",
                    "position": [9.005938529968262, 5.808143615722656, 19.42041015625],
                    "orientation": [-1.0, -0.0, -0.0, -0.0, -1.0, -0.0, 0.0, 0.0, 1.0],
                    "selected": true,
                    "locked": false,
                    "visibility": true,
                    "positionStatus": "defined"
                },
                {
                    "id": "195",
                    "label": "mergedMarkupsNode-195",
                    "description": "",
                    "associatedNodeID": "",
                    "position": [8.923540115356445, 5.846971035003662, 19.39377212524414],
                    "orientation": [-1.0, -0.0, -0.0, -0.0, -1.0, -0.0, 0.0, 0.0, 1.0],
                    "selected": true,
                    "locked": false,
                    "visibility": true,
                    "positionStatus": "defined"
                },
                {
                    "id": "196",
                    "label": "mergedMarkupsNode-196",
                    "description": "",
                    "associatedNodeID": "",
                    "position": [8.836108207702637, 5.869060039520264, 19.360897064208984],
                    "orientation": [-1.0, -0.0, -0.0, -0.0, -1.0, -0.0, 0.0, 0.0, 1.0],
                    "selected": true,
                    "locked": false,
                    "visibility": true,
                    "positionStatus": "defined"
                },
                {
                    "id": "197",
                    "label": "OC_1-7",
                    "description": "",
                    "associatedNodeID": "",
                    "position": [8.751725196838379, 5.86862850189209, 19.312768936157227],
                    "orientation": [-1.0, -0.0, -0.0, -0.0, -1.0, -0.0, 0.0, 0.0, 1.0],
                    "selected": true,
                    "locked": false,
                    "visibility": true,
                    "positionStatus": "defined"
                }
            ],
            "measurements": [
                {
                    "name": "length",
                    "enabled": false,
                    "units": "mm",
                    "printFormat": "%-#4.4g%s"
                },
                {
                    "name": "curvature mean",
                    "enabled": false,
                    "printFormat": "%5.3f %s"
                },
                {
                    "name": "curvature max",
                    "enabled": false,
                    "printFormat": "%5.3f %s"
                },
                {
                    "name": "torsion mean",
                    "enabled": false,
                    "printFormat": "%5.3f %s"
                },
                {
                    "name": "torsion max",
                    "enabled": false,
                    "printFormat": "%5.3f %s"
                }
            ],
            "display": {
                "visibility": true,
                "opacity": 1.0,
                "color": [0.4, 1.0, 1.0],
                "selectedColor": [1.0, 0.0, 1.0],
                "activeColor": [0.4, 1.0, 0.0],
                "propertiesLabelVisibility": true,
                "pointLabelsVisibility": false,
                "textScale": 3.0,
                "glyphType": "Sphere3D",
                "glyphScale": 3.0,
                "glyphSize": 5.0,
                "useGlyphScale": true,
                "sliceProjection": false,
                "sliceProjectionUseFiducialColor": true,
                "sliceProjectionOutlinedBehindSlicePlane": false,
                "sliceProjectionColor": [1.0, 1.0, 1.0],
                "sliceProjectionOpacity": 0.6,
                "lineThickness": 0.2,
                "lineColorFadingStart": 1.0,
                "lineColorFadingEnd": 10.0,
                "lineColorFadingSaturation": 1.0,
                "lineColorFadingHueOffset": 0.0,
                "handlesInteractive": false,
                "translationHandleVisibility": true,
                "rotationHandleVisibility": true,
                "scaleHandleVisibility": true,
                "interactionHandleScale": 3.0,
                "snapMode": "toVisibleSurface"
            }
        }
    ]
}
