# Supplementary material for: Variation and disparity within the inner ear and trigeminus of the tenrecomorpha
Source: Commun Biol. 2025 Jul 23;8:1090. doi: 10.1038/s42003-025-08489-8 (PMC12284173; doi:10.1038/s42003-025-08489-8)
Supplement: Supplementary file 3 — Supplementary Data 1 [file 42003_2025_8489_MOESM3_ESM.zip › Curved_Landmarks/M_cowani_merged.mrk.json]

{
    "@schema": "https://raw.githubusercontent.com/slicer/slicer/master/Modules/Loadable/Markups/Resources/Schema/markups-schema-v1.0.3.json#",
    "markups": [
        {
            "type": "Curve",
            "coordinateSystem": "LPS",
            "coordinateUnits": "mm",
            "locked": false,
            "fixedNumberOfControlPoints": false,
            "labelFormat": "%N-%d",
            "lastUsedControlPointNumber": 197,
            "controlPoints": [
                {
                    "id": "1",
                    "label": "OC-1OC-2OC-1OC-2",
                    "description": "",
                    "associatedNodeID": "",
                    "position": [687.3592529296875, 527.20068359375, 992.227294921875],
                    "orientation": [-1.0, -0.0, -0.0, -0.0, -1.0, -0.0, 0.0, 0.0, 1.0],
                    "selected": true,
                    "locked": false,
                    "visibility": true,
                    "positionStatus": "defined"
                },
                {
                    "id": "2",
                    "label": "mergedMarkupsNode-2",
                    "description": "",
                    "associatedNodeID": "",
                    "position": [687.2648315429688, 526.9779663085938, 992.2202758789064],
                    "orientation": [-1.0, -0.0, -0.0, -0.0, -1.0, -0.0, 0.0, 0.0, 1.0],
                    "selected": true,
                    "locked": false,
                    "visibility": true,
                    "positionStatus": "defined"
                },
                {
                    "id": "3",
                    "label": "OC-1OC-2OC-3",
                    "description": "",
                    "associatedNodeID": "",
                    "position": [687.0482788085938, 526.8701782226563, 992.2659301757813],
                    "orientation": [-1.0, -0.0, -0.0, -0.0, -1.0, -0.0, 0.0, 0.0, 1.0],
                    "selected": true,
                    "locked": false,
                    "visibility": true,
                    "positionStatus": "defined"
                },
                {
                    "id": "4",
                    "label": "mergedMarkupsNode-4",
                    "description": "",
                    "associatedNodeID": "",
                    "position": [686.808349609375, 526.9014892578125, 992.3189086914064],
                    "orientation": [-1.0, -0.0, -0.0, -0.0, -1.0, -0.0, 0.0, 0.0, 1.0],
                    "selected": true,
                    "locked": false,
                    "visibility": true,
                    "positionStatus": "defined"
                },
                {
                    "id": "5",
                    "label": "OC-4OC-5",
                    "description": "",
                    "associatedNodeID": "",
                    "position": [686.6207275390625, 527.0525512695313, 992.3787231445313],
                    "orientation": [-1.0, -0.0, -0.0, -0.0, -1.0, -0.0, 0.0, 0.0, 1.0],
                    "selected": true,
                    "locked": false,
                    "visibility": true,
                    "positionStatus": "defined"
                },
                {
                    "id": "6",
                    "label": "mergedMarkupsNode-6",
                    "description": "",
                    "associatedNodeID": "",
                    "position": [686.5191040039063, 527.2715454101563, 992.4368896484376],
                    "orientation": [-1.0, -0.0, -0.0, -0.0, -1.0, -0.0, 0.0, 0.0, 1.0],
                    "selected": true,
                    "locked": false,
                    "visibility": true,
                    "positionStatus": "defined"
                },
                {
                    "id": "7",
                    "label": "OC-6",
                    "description": "",
                    "associatedNodeID": "",
                    "position": [686.5216064453125, 527.516357421875, 992.4844360351564],
                    "orientation": [-1.0, -0.0, -0.0, -0.0, -1.0, -0.0, 0.0, 0.0, 1.0],
                    "selected": true,
                    "locked": false,
                    "visibility": true,
                    "positionStatus": "defined"
                },
                {
                    "id": "8",
                    "label": "mergedMarkupsNode-8",
                    "description": "",
                    "associatedNodeID": "",
                    "position": [686.62158203125, 527.7420654296875, 992.5179443359376],
                    "orientation": [-1.0, -0.0, -0.0, -0.0, -1.0, -0.0, 0.0, 0.0, 1.0],
                    "selected": true,
                    "locked": false,
                    "visibility": true,
                    "positionStatus": "defined"
                },
                {
                    "id": "9",
                    "label": "OC-7",
                    "description": "",
                    "associatedNodeID": "",
                    "position": [686.8095703125, 527.9050903320313, 992.5283203125],
                    "orientation": [-1.0, -0.0, -0.0, -0.0, -1.0, -0.0, 0.0, 0.0, 1.0],
                    "selected": true,
                    "locked": false,
                    "visibility": true,
                    "positionStatus": "defined"
                },
                {
                    "id": "10",
                    "label": "mergedMarkupsNode-10",
                    "description": "",
                    "associatedNodeID": "",
                    "position": [687.0423583984375, 527.9925537109375, 992.5379028320313],
                    "orientation": [-1.0, -0.0, -0.0, -0.0, -1.0, -0.0, 0.0, 0.0, 1.0],
                    "selected": true,
                    "locked": false,
                    "visibility": true,
                    "positionStatus": "defined"
                },
                {
                    "id": "11",
                    "label": "OC-8",
                    "description": "",
                    "associatedNodeID": "",
                    "position": [687.2910766601563, 527.975830078125, 992.5372314453124],
                    "orientation": [-1.0, -0.0, -0.0, -0.0, -1.0, -0.0, 0.0, 0.0, 1.0],
                    "selected": true,
                    "locked": false,
                    "visibility": true,
                    "positionStatus": "defined"
                },
                {
                    "id": "12",
                    "label": "mergedMarkupsNode-12",
                    "description": "",
                    "associatedNodeID": "",
                    "position": [687.5155029296875, 527.8681640625, 992.5343627929688],
                    "orientation": [-1.0, -0.0, -0.0, -0.0, -1.0, -0.0, 0.0, 0.0, 1.0],
                    "selected": true,
                    "locked": false,
                    "visibility": true,
                    "positionStatus": "defined"
                },
                {
                    "id": "13",
                    "label": "mergedMarkupsNode-13",
                    "description": "",
                    "associatedNodeID": "",
                    "position": [687.684814453125, 527.6842041015625, 992.5300903320313],
                    "orientation": [-1.0, -0.0, -0.0, -0.0, -1.0, -0.0, 0.0, 0.0, 1.0],
                    "selected": true,
                    "locked": false,
                    "visibility": true,
                    "positionStatus": "defined"
                },
                {
                    "id": "14",
                    "label": "mergedMarkupsNode-14",
                    "description": "",
                    "associatedNodeID": "",
                    "position": [687.7779541015625, 527.4525146484375, 992.528076171875],
                    "orientation": [-1.0, -0.0, -0.0, -0.0, -1.0, -0.0, 0.0, 0.0, 1.0],
                    "selected": true,
                    "locked": false,
                    "visibility": true,
                    "positionStatus": "defined"
                },
                {
                    "id": "15",
                    "label": "OC-9",
                    "description": "",
                    "associatedNodeID": "",
                    "position": [687.7925415039063, 527.2035522460938, 992.536865234375],
                    "orientation": [-1.0, -0.0, -0.0, -0.0, -1.0, -0.0, 0.0, 0.0, 1.0],
                    "selected": true,
                    "locked": false,
                    "visibility": true,
                    "positionStatus": "defined"
                },
                {
                    "id": "16",
                    "label": "mergedMarkupsNode-16",
                    "description": "",
                    "associatedNodeID": "",
                    "position": [687.7155151367188, 526.9675903320313, 992.5637817382813],
                    "orientation": [-1.0, -0.0, -0.0, -0.0, -1.0, -0.0, 0.0, 0.0, 1.0],
                    "selected": true,
                    "locked": false,
                    "visibility": true,
                    "positionStatus": "defined"
                },
                {
                    "id": "17",
                    "label": "OC-10",
                    "description": "",
                    "associatedNodeID": "",
                    "position": [687.5609130859375, 526.7764892578125, 992.6085815429688],
                    "orientation": [-1.0, -0.0, -0.0, -0.0, -1.0, -0.0, 0.0, 0.0, 1.0],
                    "selected": true,
                    "locked": false,
                    "visibility": true,
                    "positionStatus": "defined"
                },
                {
                    "id": "18",
                    "label": "mergedMarkupsNode-18",
                    "description": "",
                    "associatedNodeID": "",
                    "position": [687.3543090820313, 526.6503295898438, 992.6613159179688],
                    "orientation": [-1.0, -0.0, -0.0, -0.0, -1.0, -0.0, 0.0, 0.0, 1.0],
                    "selected": true,
                    "locked": false,
                    "visibility": true,
                    "positionStatus": "defined"
                },
                {
                    "id": "19",
                    "label": "mergedMarkupsNode-19",
                    "description": "",
                    "associatedNodeID": "",
                    "position": [687.1122436523438, 526.6094360351563, 992.7085571289064],
                    "orientation": [-1.0, -0.0, -0.0, -0.0, -1.0, -0.0, 0.0, 0.0, 1.0],
                    "selected": true,
                    "locked": false,
                    "visibility": true,
                    "positionStatus": "defined"
                },
                {
                    "id": "20",
                    "label": "OC-11",
                    "description": "",
                    "associatedNodeID": "",
                    "position": [686.86865234375, 526.6460571289063, 992.75146484375],
                    "orientation": [-1.0, -0.0, -0.0, -0.0, -1.0, -0.0, 0.0, 0.0, 1.0],
                    "selected": true,
                    "locked": false,
                    "visibility": true,
                    "positionStatus": "defined"
                },
                {
                    "id": "21",
                    "label": "OC-12",
                    "description": "",
                    "associatedNodeID": "",
                    "position": [686.6519775390625, 526.7581176757813, 992.79931640625],
                    "orientation": [-1.0, -0.0, -0.0, -0.0, -1.0, -0.0, 0.0, 0.0, 1.0],
                    "selected": true,
                    "locked": false,
                    "visibility": true,
                    "positionStatus": "defined"
                },
                {
                    "id": "22",
                    "label": "mergedMarkupsNode-22",
                    "description": "",
                    "associatedNodeID": "",
                    "position": [686.4999389648438, 526.9484252929688, 992.849853515625],
                    "orientation": [-1.0, -0.0, -0.0, -0.0, -1.0, -0.0, 0.0, 0.0, 1.0],
                    "selected": true,
                    "locked": false,
                    "visibility": true,
                    "positionStatus": "defined"
                },
                {
                    "id": "23",
                    "label": "mergedMarkupsNode-23",
                    "description": "",
                    "associatedNodeID": "",
                    "position": [686.4210205078125, 527.1808471679688, 992.8967895507813],
                    "orientation": [-1.0, -0.0, -0.0, -0.0, -1.0, -0.0, 0.0, 0.0, 1.0],
                    "selected": true,
                    "locked": false,
                    "visibility": true,
                    "positionStatus": "defined"
                },
                {
                    "id": "24",
                    "label": "mergedMarkupsNode-24",
                    "description": "",
                    "associatedNodeID": "",
                    "position": [686.409912109375, 527.42724609375, 992.9370727539064],
                    "orientation": [-1.0, -0.0, -0.0, -0.0, -1.0, -0.0, 0.0, 0.0, 1.0],
                    "selected": true,
                    "locked": false,
                    "visibility": true,
                    "positionStatus": "defined"
                },
                {
                    "id": "25",
                    "label": "mergedMarkupsNode-25",
                    "description": "",
                    "associatedNodeID": "",
                    "position": [686.4685668945313, 527.6676025390625, 992.972412109375],
                    "orientation": [-1.0, -0.0, -0.0, -0.0, -1.0, -0.0, 0.0, 0.0, 1.0],
                    "selected": true,
                    "locked": false,
                    "visibility": true,
                    "positionStatus": "defined"
                },
                {
                    "id": "26",
                    "label": "OC-13",
                    "description": "",
                    "associatedNodeID": "",
                    "position": [686.6058959960938, 527.8736572265625, 993.0015258789064],
                    "orientation": [-1.0, -0.0, -0.0, -0.0, -1.0, -0.0, 0.0, 0.0, 1.0],
                    "selected": true,
                    "locked": false,
                    "visibility": true,
                    "positionStatus": "defined"
                },
                {
                    "id": "27",
                    "label": "mergedMarkupsNode-27",
                    "description": "",
                    "associatedNodeID": "",
                    "position": [686.802490234375, 528.0260620117188, 993.0214233398438],
                    "orientation": [-1.0, -0.0, -0.0, -0.0, -1.0, -0.0, 0.0, 0.0, 1.0],
                    "selected": true,
                    "locked": false,
                    "visibility": true,
                    "positionStatus": "defined"
                },
                {
                    "id": "28",
                    "label": "OC-14",
                    "description": "",
                    "associatedNodeID": "",
                    "position": [687.0369262695313, 528.114990234375, 993.0245361328124],
                    "orientation": [-1.0, -0.0, -0.0, -0.0, -1.0, -0.0, 0.0, 0.0, 1.0],
                    "selected": true,
                    "locked": false,
                    "visibility": true,
                    "positionStatus": "defined"
                },
                {
                    "id": "29",
                    "label": "mergedMarkupsNode-29",
                    "description": "",
                    "associatedNodeID": "",
                    "position": [687.2855834960938, 528.1373291015625, 993.0106811523438],
                    "orientation": [-1.0, -0.0, -0.0, -0.0, -1.0, -0.0, 0.0, 0.0, 1.0],
                    "selected": true,
                    "locked": false,
                    "visibility": true,
                    "positionStatus": "defined"
                },
                {
                    "id": "30",
                    "label": "mergedMarkupsNode-30",
                    "description": "",
                    "associatedNodeID": "",
                    "position": [687.528076171875, 528.0813598632813, 992.9879760742188],
                    "orientation": [-1.0, -0.0, -0.0, -0.0, -1.0, -0.0, 0.0, 0.0, 1.0],
                    "selected": true,
                    "locked": false,
                    "visibility": true,
                    "positionStatus": "defined"
                },
                {
                    "id": "31",
                    "label": "mergedMarkupsNode-31",
                    "description": "",
                    "associatedNodeID": "",
                    "position": [687.7457885742188, 527.9610595703125, 992.9636840820313],
                    "orientation": [-1.0, -0.0, -0.0, -0.0, -1.0, -0.0, 0.0, 0.0, 1.0],
                    "selected": true,
                    "locked": false,
                    "visibility": true,
                    "positionStatus": "defined"
                },
                {
                    "id": "32",
                    "label": "OC-15",
                    "description": "",
                    "associatedNodeID": "",
                    "position": [687.92626953125, 527.7894897460938, 992.9401245117188],
                    "orientation": [-1.0, -0.0, -0.0, -0.0, -1.0, -0.0, 0.0, 0.0, 1.0],
                    "selected": true,
                    "locked": false,
                    "visibility": true,
                    "positionStatus": "defined"
                },
                {
                    "id": "33",
                    "label": "mergedMarkupsNode-33",
                    "description": "",
                    "associatedNodeID": "",
                    "position": [688.0578002929688, 527.5773315429688, 992.9252319335938],
                    "orientation": [-1.0, -0.0, -0.0, -0.0, -1.0, -0.0, 0.0, 0.0, 1.0],
                    "selected": true,
                    "locked": false,
                    "visibility": true,
                    "positionStatus": "defined"
                },
                {
                    "id": "34",
                    "label": "OC-16",
                    "description": "",
                    "associatedNodeID": "",
                    "position": [688.1441650390625, 527.3427734375, 992.9342651367188],
                    "orientation": [-1.0, -0.0, -0.0, -0.0, -1.0, -0.0, 0.0, 0.0, 1.0],
                    "selected": true,
                    "locked": false,
                    "visibility": true,
                    "positionStatus": "defined"
                },
                {
                    "id": "35",
                    "label": "mergedMarkupsNode-35",
                    "description": "",
                    "associatedNodeID": "",
                    "position": [688.176025390625, 527.0983276367188, 992.9747314453124],
                    "orientation": [-1.0, -0.0, -0.0, -0.0, -1.0, -0.0, 0.0, 0.0, 1.0],
                    "selected": true,
                    "locked": false,
                    "visibility": true,
                    "positionStatus": "defined"
                },
                {
                    "id": "36",
                    "label": "OC-17",
                    "description": "",
                    "associatedNodeID": "",
                    "position": [688.1576538085938, 526.8663940429688, 993.0648803710938],
                    "orientation": [-1.0, -0.0, -0.0, -0.0, -1.0, -0.0, 0.0, 0.0, 1.0],
                    "selected": true,
                    "locked": false,
                    "visibility": true,
                    "positionStatus": "defined"
                },
                {
                    "id": "37",
                    "label": "mergedMarkupsNode-37",
                    "description": "",
                    "associatedNodeID": "",
                    "position": [688.107177734375, 526.682373046875, 993.22509765625],
                    "orientation": [-1.0, -0.0, -0.0, -0.0, -1.0, -0.0, 0.0, 0.0, 1.0],
                    "selected": true,
                    "locked": false,
                    "visibility": true,
                    "positionStatus": "defined"
                },
                {
                    "id": "38",
                    "label": "OC-18",
                    "description": "",
                    "associatedNodeID": "",
                    "position": [688.0418701171875, 526.5774536132813, 993.4405517578124],
                    "orientation": [-1.0, -0.0, -0.0, -0.0, -1.0, -0.0, 0.0, 0.0, 1.0],
                    "selected": true,
                    "locked": false,
                    "visibility": true,
                    "positionStatus": "defined"
                },
                {
                    "id": "39",
                    "label": "mergedMarkupsNode-39",
                    "description": "",
                    "associatedNodeID": "",
                    "position": [687.9379272460938, 526.5576171875, 993.66259765625],
                    "orientation": [-1.0, -0.0, -0.0, -0.0, -1.0, -0.0, 0.0, 0.0, 1.0],
                    "selected": true,
                    "locked": false,
                    "visibility": true,
                    "positionStatus": "defined"
                },
                {
                    "id": "40",
                    "label": "OC-19",
                    "description": "",
                    "associatedNodeID": "",
                    "position": [687.7353515625, 526.541259765625, 993.8038330078124],
                    "orientation": [-1.0, -0.0, -0.0, -0.0, -1.0, -0.0, 0.0, 0.0, 1.0],
                    "selected": true,
                    "locked": false,
                    "visibility": true,
                    "positionStatus": "defined"
                },
                {
                    "id": "41",
                    "label": "OC-1",
                    "description": "",
                    "associatedNodeID": "",
                    "position": [687.2754516601563, 526.9058227539063, 993.7639770507813],
                    "orientation": [-1.0, -0.0, -0.0, -0.0, -1.0, -0.0, 0.0, 0.0, 1.0],
                    "selected": true,
                    "locked": false,
                    "visibility": true,
                    "positionStatus": "defined"
                },
                {
                    "id": "42",
                    "label": "mergedMarkupsNode-42",
                    "description": "",
                    "associatedNodeID": "",
                    "position": [687.2257690429688, 526.8931274414063, 993.8443603515624],
                    "orientation": [-1.0, -0.0, -0.0, -0.0, -1.0, -0.0, 0.0, 0.0, 1.0],
                    "selected": true,
                    "locked": false,
                    "visibility": true,
                    "positionStatus": "defined"
                },
                {
                    "id": "43",
                    "label": "mergedMarkupsNode-43",
                    "description": "",
                    "associatedNodeID": "",
                    "position": [687.1909790039063, 526.850341796875, 993.9227294921876],
                    "orientation": [-1.0, -0.0, -0.0, -0.0, -1.0, -0.0, 0.0, 0.0, 1.0],
                    "selected": true,
                    "locked": false,
                    "visibility": true,
                    "positionStatus": "defined"
                },
                {
                    "id": "44",
                    "label": "mergedMarkupsNode-44",
                    "description": "",
                    "associatedNodeID": "",
                    "position": [687.168212890625, 526.8054809570313, 994.0045776367188],
                    "orientation": [-1.0, -0.0, -0.0, -0.0, -1.0, -0.0, 0.0, 0.0, 1.0],
                    "selected": true,
                    "locked": false,
                    "visibility": true,
                    "positionStatus": "defined"
                },
                {
                    "id": "45",
                    "label": "OC-2",
                    "description": "",
                    "associatedNodeID": "",
                    "position": [687.14599609375, 526.7551879882813, 994.0834350585938],
                    "orientation": [-1.0, -0.0, -0.0, -0.0, -1.0, -0.0, 0.0, 0.0, 1.0],
                    "selected": true,
                    "locked": false,
                    "visibility": true,
                    "positionStatus": "defined"
                },
                {
                    "id": "46",
                    "label": "mergedMarkupsNode-46",
                    "description": "",
                    "associatedNodeID": "",
                    "position": [687.11865234375, 526.71533203125, 994.166259765625],
                    "orientation": [-1.0, -0.0, -0.0, -0.0, -1.0, -0.0, 0.0, 0.0, 1.0],
                    "selected": true,
                    "locked": false,
                    "visibility": true,
                    "positionStatus": "defined"
                },
                {
                    "id": "47",
                    "label": "OC-3",
                    "description": "",
                    "associatedNodeID": "",
                    "position": [687.0810546875, 526.6876220703125, 994.2500610351564],
                    "orientation": [-1.0, -0.0, -0.0, -0.0, -1.0, -0.0, 0.0, 0.0, 1.0],
                    "selected": true,
                    "locked": false,
                    "visibility": true,
                    "positionStatus": "defined"
                },
                {
                    "id": "48",
                    "label": "mergedMarkupsNode-48",
                    "description": "",
                    "associatedNodeID": "",
                    "position": [687.0397338867188, 526.6637573242188, 994.33349609375],
                    "orientation": [-1.0, -0.0, -0.0, -0.0, -1.0, -0.0, 0.0, 0.0, 1.0],
                    "selected": true,
                    "locked": false,
                    "visibility": true,
                    "positionStatus": "defined"
                },
                {
                    "id": "49",
                    "label": "mergedMarkupsNode-49",
                    "description": "",
                    "associatedNodeID": "",
                    "position": [686.99658203125, 526.6487426757813, 994.41796875],
                    "orientation": [-1.0, -0.0, -0.0, -0.0, -1.0, -0.0, 0.0, 0.0, 1.0],
                    "selected": true,
                    "locked": false,
                    "visibility": true,
                    "positionStatus": "defined"
                },
                {
                    "id": "50",
                    "label": "mergedMarkupsNode-50",
                    "description": "",
                    "associatedNodeID": "",
                    "position": [686.9534912109375, 526.6328735351563, 994.5023803710938],
                    "orientation": [-1.0, -0.0, -0.0, -0.0, -1.0, -0.0, 0.0, 0.0, 1.0],
                    "selected": true,
                    "locked": false,
                    "visibility": true,
                    "positionStatus": "defined"
                },
                {
                    "id": "51",
                    "label": "OC-4",
                    "description": "",
                    "associatedNodeID": "",
                    "position": [686.9060668945313, 526.6220703125, 994.585205078125],
                    "orientation": [-1.0, -0.0, -0.0, -0.0, -1.0, -0.0, 0.0, 0.0, 1.0],
                    "selected": true,
                    "locked": false,
                    "visibility": true,
                    "positionStatus": "defined"
                },
                {
                    "id": "52",
                    "label": "mergedMarkupsNode-52",
                    "description": "",
                    "associatedNodeID": "",
                    "position": [686.8588256835938, 526.611083984375, 994.6681518554688],
                    "orientation": [-1.0, -0.0, -0.0, -0.0, -1.0, -0.0, 0.0, 0.0, 1.0],
                    "selected": true,
                    "locked": false,
                    "visibility": true,
                    "positionStatus": "defined"
                },
                {
                    "id": "53",
                    "label": "OC-5",
                    "description": "",
                    "associatedNodeID": "",
                    "position": [686.8148193359375, 526.5919799804688, 994.751220703125],
                    "orientation": [-1.0, -0.0, -0.0, -0.0, -1.0, -0.0, 0.0, 0.0, 1.0],
                    "selected": true,
                    "locked": false,
                    "visibility": true,
                    "positionStatus": "defined"
                },
                {
                    "id": "54",
                    "label": "mergedMarkupsNode-54",
                    "description": "",
                    "associatedNodeID": "",
                    "position": [686.7741088867188, 526.5665893554688, 994.8344116210938],
                    "orientation": [-1.0, -0.0, -0.0, -0.0, -1.0, -0.0, 0.0, 0.0, 1.0],
                    "selected": true,
                    "locked": false,
                    "visibility": true,
                    "positionStatus": "defined"
                },
                {
                    "id": "55",
                    "label": "mergedMarkupsNode-55",
                    "description": "",
                    "associatedNodeID": "",
                    "position": [686.7310791015625, 526.5432739257813, 994.9169921875],
                    "orientation": [-1.0, -0.0, -0.0, -0.0, -1.0, -0.0, 0.0, 0.0, 1.0],
                    "selected": true,
                    "locked": false,
                    "visibility": true,
                    "positionStatus": "defined"
                },
                {
                    "id": "56",
                    "label": "mergedMarkupsNode-56",
                    "description": "",
                    "associatedNodeID": "",
                    "position": [686.69091796875, 526.5167846679688, 995.0000610351564],
                    "orientation": [-1.0, -0.0, -0.0, -0.0, -1.0, -0.0, 0.0, 0.0, 1.0],
                    "selected": true,
                    "locked": false,
                    "visibility": true,
                    "positionStatus": "defined"
                },
                {
                    "id": "57",
                    "label": "mergedMarkupsNode-57",
                    "description": "",
                    "associatedNodeID": "",
                    "position": [686.654052734375, 526.486328125, 995.0833740234376],
                    "orientation": [-1.0, -0.0, -0.0, -0.0, -1.0, -0.0, 0.0, 0.0, 1.0],
                    "selected": true,
                    "locked": false,
                    "visibility": true,
                    "positionStatus": "defined"
                },
                {
                    "id": "58",
                    "label": "mergedMarkupsNode-58",
                    "description": "",
                    "associatedNodeID": "",
                    "position": [686.618896484375, 526.4556274414063, 995.1669311523438],
                    "orientation": [-1.0, -0.0, -0.0, -0.0, -1.0, -0.0, 0.0, 0.0, 1.0],
                    "selected": true,
                    "locked": false,
                    "visibility": true,
                    "positionStatus": "defined"
                },
                {
                    "id": "59",
                    "label": "mergedMarkupsNode-59",
                    "description": "",
                    "associatedNodeID": "",
                    "position": [686.5848999023438, 526.4191284179688, 995.2489624023438],
                    "orientation": [-1.0, -0.0, -0.0, -0.0, -1.0, -0.0, 0.0, 0.0, 1.0],
                    "selected": true,
                    "locked": false,
                    "visibility": true,
                    "positionStatus": "defined"
                },
                {
                    "id": "60",
                    "label": "OC-6",
                    "description": "",
                    "associatedNodeID": "",
                    "position": [686.5554809570313, 526.3762817382813, 995.32958984375],
                    "orientation": [-1.0, -0.0, -0.0, -0.0, -1.0, -0.0, 0.0, 0.0, 1.0],
                    "selected": true,
                    "locked": false,
                    "visibility": true,
                    "positionStatus": "defined"
                },
                {
                    "id": "61",
                    "label": "OC_1-2",
                    "description": "",
                    "associatedNodeID": "",
                    "position": [687.069091796875, 525.2684326171875, 993.3412475585938],
                    "orientation": [-1.0, -0.0, -0.0, -0.0, -1.0, -0.0, 0.0, 0.0, 1.0],
                    "selected": true,
                    "locked": false,
                    "visibility": true,
                    "positionStatus": "defined"
                },
                {
                    "id": "62",
                    "label": "OC_1-3",
                    "description": "",
                    "associatedNodeID": "",
                    "position": [687.0762329101563, 525.089599609375, 993.4742431640624],
                    "orientation": [-1.0, -0.0, -0.0, -0.0, -1.0, -0.0, 0.0, 0.0, 1.0],
                    "selected": true,
                    "locked": false,
                    "visibility": true,
                    "positionStatus": "defined"
                },
                {
                    "id": "63",
                    "label": "mergedMarkupsNode-63",
                    "description": "",
                    "associatedNodeID": "",
                    "position": [687.0137329101563, 524.9576416015625, 993.6456909179688],
                    "orientation": [-1.0, -0.0, -0.0, -0.0, -1.0, -0.0, 0.0, 0.0, 1.0],
                    "selected": true,
                    "locked": false,
                    "visibility": true,
                    "positionStatus": "defined"
                },
                {
                    "id": "64",
                    "label": "OC_1-4",
                    "description": "",
                    "associatedNodeID": "",
                    "position": [686.9351806640625, 524.8251953125, 993.8106079101564],
                    "orientation": [-1.0, -0.0, -0.0, -0.0, -1.0, -0.0, 0.0, 0.0, 1.0],
                    "selected": true,
                    "locked": false,
                    "visibility": true,
                    "positionStatus": "defined"
                },
                {
                    "id": "65",
                    "label": "mergedMarkupsNode-65",
                    "description": "",
                    "associatedNodeID": "",
                    "position": [686.8369750976563, 524.7168579101563, 993.9814453125],
                    "orientation": [-1.0, -0.0, -0.0, -0.0, -1.0, -0.0, 0.0, 0.0, 1.0],
                    "selected": true,
                    "locked": false,
                    "visibility": true,
                    "positionStatus": "defined"
                },
                {
                    "id": "66",
                    "label": "OC_1-5",
                    "description": "",
                    "associatedNodeID": "",
                    "position": [686.7235717773438, 524.6253051757813, 994.153564453125],
                    "orientation": [-1.0, -0.0, -0.0, -0.0, -1.0, -0.0, 0.0, 0.0, 1.0],
                    "selected": true,
                    "locked": false,
                    "visibility": true,
                    "positionStatus": "defined"
                },
                {
                    "id": "67",
                    "label": "mergedMarkupsNode-67",
                    "description": "",
                    "associatedNodeID": "",
                    "position": [686.5880126953125, 524.5826416015625, 994.3265991210938],
                    "orientation": [-1.0, -0.0, -0.0, -0.0, -1.0, -0.0, 0.0, 0.0, 1.0],
                    "selected": true,
                    "locked": false,
                    "visibility": true,
                    "positionStatus": "defined"
                },
                {
                    "id": "68",
                    "label": "OC_1-6",
                    "description": "",
                    "associatedNodeID": "",
                    "position": [686.441650390625, 524.5967407226563, 994.4976196289064],
                    "orientation": [-1.0, -0.0, -0.0, -0.0, -1.0, -0.0, 0.0, 0.0, 1.0],
                    "selected": true,
                    "locked": false,
                    "visibility": true,
                    "positionStatus": "defined"
                },
                {
                    "id": "69",
                    "label": "OC_1-7",
                    "description": "",
                    "associatedNodeID": "",
                    "position": [686.2972412109375, 524.6448974609375, 994.6637573242188],
                    "orientation": [-1.0, -0.0, -0.0, -0.0, -1.0, -0.0, 0.0, 0.0, 1.0],
                    "selected": true,
                    "locked": false,
                    "visibility": true,
                    "positionStatus": "defined"
                },
                {
                    "id": "70",
                    "label": "mergedMarkupsNode-70",
                    "description": "",
                    "associatedNodeID": "",
                    "position": [686.160888671875, 524.719970703125, 994.8271484375],
                    "orientation": [-1.0, -0.0, -0.0, -0.0, -1.0, -0.0, 0.0, 0.0, 1.0],
                    "selected": true,
                    "locked": false,
                    "visibility": true,
                    "positionStatus": "defined"
                },
                {
                    "id": "71",
                    "label": "OC_1-8",
                    "description": "",
                    "associatedNodeID": "",
                    "position": [686.0363159179688, 524.8124389648438, 994.990478515625],
                    "orientation": [-1.0, -0.0, -0.0, -0.0, -1.0, -0.0, 0.0, 0.0, 1.0],
                    "selected": true,
                    "locked": false,
                    "visibility": true,
                    "positionStatus": "defined"
                },
                {
                    "id": "72",
                    "label": "mergedMarkupsNode-72",
                    "description": "",
                    "associatedNodeID": "",
                    "position": [685.9456787109375, 524.9342651367188, 995.1568603515624],
                    "orientation": [-1.0, -0.0, -0.0, -0.0, -1.0, -0.0, 0.0, 0.0, 1.0],
                    "selected": true,
                    "locked": false,
                    "visibility": true,
                    "positionStatus": "defined"
                },
                {
                    "id": "73",
                    "label": "mergedMarkupsNode-73",
                    "description": "",
                    "associatedNodeID": "",
                    "position": [685.889404296875, 525.0953979492188, 995.3033447265624],
                    "orientation": [-1.0, -0.0, -0.0, -0.0, -1.0, -0.0, 0.0, 0.0, 1.0],
                    "selected": true,
                    "locked": false,
                    "visibility": true,
                    "positionStatus": "defined"
                },
                {
                    "id": "74",
                    "label": "OC_1-9OC_1-10",
                    "description": "",
                    "associatedNodeID": "",
                    "position": [685.8741455078125, 525.2902221679688, 995.4121704101564],
                    "orientation": [-1.0, -0.0, -0.0, -0.0, -1.0, -0.0, 0.0, 0.0, 1.0],
                    "selected": true,
                    "locked": false,
                    "visibility": true,
                    "positionStatus": "defined"
                },
                {
                    "id": "75",
                    "label": "OC_1-11",
                    "description": "",
                    "associatedNodeID": "",
                    "position": [685.9231567382813, 525.5036010742188, 995.4669799804688],
                    "orientation": [-1.0, -0.0, -0.0, -0.0, -1.0, -0.0, 0.0, 0.0, 1.0],
                    "selected": true,
                    "locked": false,
                    "visibility": true,
                    "positionStatus": "defined"
                },
                {
                    "id": "76",
                    "label": "mergedMarkupsNode-76",
                    "description": "",
                    "associatedNodeID": "",
                    "position": [686.0175170898438, 525.705810546875, 995.4923706054688],
                    "orientation": [-1.0, -0.0, -0.0, -0.0, -1.0, -0.0, 0.0, 0.0, 1.0],
                    "selected": true,
                    "locked": false,
                    "visibility": true,
                    "positionStatus": "defined"
                },
                {
                    "id": "77",
                    "label": "OC_1-12",
                    "description": "",
                    "associatedNodeID": "",
                    "position": [686.1292724609375, 525.9019165039063, 995.501220703125],
                    "orientation": [-1.0, -0.0, -0.0, -0.0, -1.0, -0.0, 0.0, 0.0, 1.0],
                    "selected": true,
                    "locked": false,
                    "visibility": true,
                    "positionStatus": "defined"
                },
                {
                    "id": "78",
                    "label": "OC_1-13",
                    "description": "",
                    "associatedNodeID": "",
                    "position": [686.265625, 526.0803833007813, 995.4920654296876],
                    "orientation": [-1.0, -0.0, -0.0, -0.0, -1.0, -0.0, 0.0, 0.0, 1.0],
                    "selected": true,
                    "locked": false,
                    "visibility": true,
                    "positionStatus": "defined"
                },
                {
                    "id": "79",
                    "label": "OC_1-14",
                    "description": "",
                    "associatedNodeID": "",
                    "position": [686.419189453125, 526.2301025390625, 995.4315185546876],
                    "orientation": [-1.0, -0.0, -0.0, -0.0, -1.0, -0.0, 0.0, 0.0, 1.0],
                    "selected": true,
                    "locked": false,
                    "visibility": true,
                    "positionStatus": "defined"
                },
                {
                    "id": "80",
                    "label": "OC_2-1",
                    "description": "",
                    "associatedNodeID": "",
                    "position": [686.658203125, 526.360107421875, 995.4974365234376],
                    "orientation": [-1.0, -0.0, -0.0, -0.0, -1.0, -0.0, 0.0, 0.0, 1.0],
                    "selected": true,
                    "locked": false,
                    "visibility": true,
                    "positionStatus": "defined"
                },
                {
                    "id": "81",
                    "label": "OC_2-2",
                    "description": "",
                    "associatedNodeID": "",
                    "position": [686.7872924804688, 526.30322265625, 995.6358032226564],
                    "orientation": [-1.0, -0.0, -0.0, -0.0, -1.0, -0.0, 0.0, 0.0, 1.0],
                    "selected": true,
                    "locked": false,
                    "visibility": true,
                    "positionStatus": "defined"
                },
                {
                    "id": "82",
                    "label": "mergedMarkupsNode-82",
                    "description": "",
                    "associatedNodeID": "",
                    "position": [686.9476928710938, 526.2294311523438, 995.7263793945313],
                    "orientation": [-1.0, -0.0, -0.0, -0.0, -1.0, -0.0, 0.0, 0.0, 1.0],
                    "selected": true,
                    "locked": false,
                    "visibility": true,
                    "positionStatus": "defined"
                },
                {
                    "id": "83",
                    "label": "OC_2-3",
                    "description": "",
                    "associatedNodeID": "",
                    "position": [687.1114501953125, 526.1443481445313, 995.7996215820313],
                    "orientation": [-1.0, -0.0, -0.0, -0.0, -1.0, -0.0, 0.0, 0.0, 1.0],
                    "selected": true,
                    "locked": false,
                    "visibility": true,
                    "positionStatus": "defined"
                },
                {
                    "id": "84",
                    "label": "mergedMarkupsNode-84",
                    "description": "",
                    "associatedNodeID": "",
                    "position": [687.291259765625, 526.0620727539063, 995.8154907226564],
                    "orientation": [-1.0, -0.0, -0.0, -0.0, -1.0, -0.0, 0.0, 0.0, 1.0],
                    "selected": true,
                    "locked": false,
                    "visibility": true,
                    "positionStatus": "defined"
                },
                {
                    "id": "85",
                    "label": "OC_2-4",
                    "description": "",
                    "associatedNodeID": "",
                    "position": [687.4802856445313, 526.0086059570313, 995.7874755859376],
                    "orientation": [-1.0, -0.0, -0.0, -0.0, -1.0, -0.0, 0.0, 0.0, 1.0],
                    "selected": true,
                    "locked": false,
                    "visibility": true,
                    "positionStatus": "defined"
                },
                {
                    "id": "86",
                    "label": "OC_2-5",
                    "description": "",
                    "associatedNodeID": "",
                    "position": [687.664306640625, 526.0003051757813, 995.7139282226564],
                    "orientation": [-1.0, -0.0, -0.0, -0.0, -1.0, -0.0, 0.0, 0.0, 1.0],
                    "selected": true,
                    "locked": false,
                    "visibility": true,
                    "positionStatus": "defined"
                },
                {
                    "id": "87",
                    "label": "OC_2-6",
                    "description": "",
                    "associatedNodeID": "",
                    "position": [687.836669921875, 526.0182495117188, 995.6162719726564],
                    "orientation": [-1.0, -0.0, -0.0, -0.0, -1.0, -0.0, 0.0, 0.0, 1.0],
                    "selected": true,
                    "locked": false,
                    "visibility": true,
                    "positionStatus": "defined"
                },
                {
                    "id": "88",
                    "label": "mergedMarkupsNode-88",
                    "description": "",
                    "associatedNodeID": "",
                    "position": [687.9892578125, 526.0394897460938, 995.4901733398438],
                    "orientation": [-1.0, -0.0, -0.0, -0.0, -1.0, -0.0, 0.0, 0.0, 1.0],
                    "selected": true,
                    "locked": false,
                    "visibility": true,
                    "positionStatus": "defined"
                },
                {
                    "id": "89",
                    "label": "OC_2-7",
                    "description": "",
                    "associatedNodeID": "",
                    "position": [688.1253051757813, 526.057861328125, 995.345947265625],
                    "orientation": [-1.0, -0.0, -0.0, -0.0, -1.0, -0.0, 0.0, 0.0, 1.0],
                    "selected": true,
                    "locked": false,
                    "visibility": true,
                    "positionStatus": "defined"
                },
                {
                    "id": "90",
                    "label": "mergedMarkupsNode-90",
                    "description": "",
                    "associatedNodeID": "",
                    "position": [688.2288208007813, 526.0938720703125, 995.1798706054688],
                    "orientation": [-1.0, -0.0, -0.0, -0.0, -1.0, -0.0, 0.0, 0.0, 1.0],
                    "selected": true,
                    "locked": false,
                    "visibility": true,
                    "positionStatus": "defined"
                },
                {
                    "id": "91",
                    "label": "OC_2-8",
                    "description": "",
                    "associatedNodeID": "",
                    "position": [688.31640625, 526.1441650390625, 995.0094604492188],
                    "orientation": [-1.0, -0.0, -0.0, -0.0, -1.0, -0.0, 0.0, 0.0, 1.0],
                    "selected": true,
                    "locked": false,
                    "visibility": true,
                    "positionStatus": "defined"
                },
                {
                    "id": "92",
                    "label": "OC_2-9",
                    "description": "",
                    "associatedNodeID": "",
                    "position": [688.3687133789063, 526.2044677734375, 994.828369140625],
                    "orientation": [-1.0, -0.0, -0.0, -0.0, -1.0, -0.0, 0.0, 0.0, 1.0],
                    "selected": true,
                    "locked": false,
                    "visibility": true,
                    "positionStatus": "defined"
                },
                {
                    "id": "93",
                    "label": "mergedMarkupsNode-93",
                    "description": "",
                    "associatedNodeID": "",
                    "position": [688.384765625, 526.2789306640625, 994.6449584960938],
                    "orientation": [-1.0, -0.0, -0.0, -0.0, -1.0, -0.0, 0.0, 0.0, 1.0],
                    "selected": true,
                    "locked": false,
                    "visibility": true,
                    "positionStatus": "defined"
                },
                {
                    "id": "94",
                    "label": "OC_2-10",
                    "description": "",
                    "associatedNodeID": "",
                    "position": [688.370849609375, 526.3511962890625, 994.4603271484376],
                    "orientation": [-1.0, -0.0, -0.0, -0.0, -1.0, -0.0, 0.0, 0.0, 1.0],
                    "selected": true,
                    "locked": false,
                    "visibility": true,
                    "positionStatus": "defined"
                },
                {
                    "id": "95",
                    "label": "mergedMarkupsNode-95",
                    "description": "",
                    "associatedNodeID": "",
                    "position": [688.3170776367188, 526.412109375, 994.2789916992188],
                    "orientation": [-1.0, -0.0, -0.0, -0.0, -1.0, -0.0, 0.0, 0.0, 1.0],
                    "selected": true,
                    "locked": false,
                    "visibility": true,
                    "positionStatus": "defined"
                },
                {
                    "id": "96",
                    "label": "mergedMarkupsNode-96",
                    "description": "",
                    "associatedNodeID": "",
                    "position": [688.2347412109375, 526.47900390625, 994.1110229492188],
                    "orientation": [-1.0, -0.0, -0.0, -0.0, -1.0, -0.0, 0.0, 0.0, 1.0],
                    "selected": true,
                    "locked": false,
                    "visibility": true,
                    "positionStatus": "defined"
                },
                {
                    "id": "97",
                    "label": "OC_2-11",
                    "description": "",
                    "associatedNodeID": "",
                    "position": [688.1417846679688, 526.5722045898438, 993.9645385742188],
                    "orientation": [-1.0, -0.0, -0.0, -0.0, -1.0, -0.0, 0.0, 0.0, 1.0],
                    "selected": true,
                    "locked": false,
                    "visibility": true,
                    "positionStatus": "defined"
                },
                {
                    "id": "98",
                    "label": "OC_2-12",
                    "description": "",
                    "associatedNodeID": "",
                    "position": [688.0574340820313, 526.7257080078125, 993.8699951171876],
                    "orientation": [-1.0, -0.0, -0.0, -0.0, -1.0, -0.0, 0.0, 0.0, 1.0],
                    "selected": true,
                    "locked": false,
                    "visibility": true,
                    "positionStatus": "defined"
                },
                {
                    "id": "99",
                    "label": "OC_3-2",
                    "description": "",
                    "associatedNodeID": "",
                    "position": [687.3556518554688, 525.1771850585938, 993.1909790039064],
                    "orientation": [-1.0, -0.0, -0.0, -0.0, -1.0, -0.0, 0.0, 0.0, 1.0],
                    "selected": true,
                    "locked": false,
                    "visibility": true,
                    "positionStatus": "defined"
                },
                {
                    "id": "100",
                    "label": "mergedMarkupsNode-100",
                    "description": "",
                    "associatedNodeID": "",
                    "position": [687.4417724609375, 525.0734252929688, 993.2927856445313],
                    "orientation": [-1.0, -0.0, -0.0, -0.0, -1.0, -0.0, 0.0, 0.0, 1.0],
                    "selected": true,
                    "locked": false,
                    "visibility": true,
                    "positionStatus": "defined"
                },
                {
                    "id": "101",
                    "label": "mergedMarkupsNode-101",
                    "description": "",
                    "associatedNodeID": "",
                    "position": [687.5452270507813, 524.999755859375, 993.4056396484376],
                    "orientation": [-1.0, -0.0, -0.0, -0.0, -1.0, -0.0, 0.0, 0.0, 1.0],
                    "selected": true,
                    "locked": false,
                    "visibility": true,
                    "positionStatus": "defined"
                },
                {
                    "id": "102",
                    "label": "OC_3-3",
                    "description": "",
                    "associatedNodeID": "",
                    "position": [687.64208984375, 524.9343872070313, 993.52783203125],
                    "orientation": [-1.0, -0.0, -0.0, -0.0, -1.0, -0.0, 0.0, 0.0, 1.0],
                    "selected": true,
                    "locked": false,
                    "visibility": true,
                    "positionStatus": "defined"
                },
                {
                    "id": "103",
                    "label": "OC_3-4",
                    "description": "",
                    "associatedNodeID": "",
                    "position": [687.7305908203125, 524.9168090820313, 993.6700439453124],
                    "orientation": [-1.0, -0.0, -0.0, -0.0, -1.0, -0.0, 0.0, 0.0, 1.0],
                    "selected": true,
                    "locked": false,
                    "visibility": true,
                    "positionStatus": "defined"
                },
                {
                    "id": "104",
                    "label": "mergedMarkupsNode-104",
                    "description": "",
                    "associatedNodeID": "",
                    "position": [687.8222045898438, 524.9466552734375, 993.808837890625],
                    "orientation": [-1.0, -0.0, -0.0, -0.0, -1.0, -0.0, 0.0, 0.0, 1.0],
                    "selected": true,
                    "locked": false,
                    "visibility": true,
                    "positionStatus": "defined"
                },
                {
                    "id": "105",
                    "label": "OC_3-5",
                    "description": "",
                    "associatedNodeID": "",
                    "position": [687.9119873046875, 525.0084228515625, 993.9385375976564],
                    "orientation": [-1.0, -0.0, -0.0, -0.0, -1.0, -0.0, 0.0, 0.0, 1.0],
                    "selected": true,
                    "locked": false,
                    "visibility": true,
                    "positionStatus": "defined"
                },
                {
                    "id": "106",
                    "label": "mergedMarkupsNode-106",
                    "description": "",
                    "associatedNodeID": "",
                    "position": [687.994873046875, 525.1022338867188, 994.052978515625],
                    "orientation": [-1.0, -0.0, -0.0, -0.0, -1.0, -0.0, 0.0, 0.0, 1.0],
                    "selected": true,
                    "locked": false,
                    "visibility": true,
                    "positionStatus": "defined"
                },
                {
                    "id": "107",
                    "label": "OC_3-6",
                    "description": "",
                    "associatedNodeID": "",
                    "position": [688.0782470703125, 525.1956176757813, 994.1674194335938],
                    "orientation": [-1.0, -0.0, -0.0, -0.0, -1.0, -0.0, 0.0, 0.0, 1.0],
                    "selected": true,
                    "locked": false,
                    "visibility": true,
                    "positionStatus": "defined"
                },
                {
                    "id": "108",
                    "label": "mergedMarkupsNode-108",
                    "description": "",
                    "associatedNodeID": "",
                    "position": [688.1578369140625, 525.3035278320313, 994.271484375],
                    "orientation": [-1.0, -0.0, -0.0, -0.0, -1.0, -0.0, 0.0, 0.0, 1.0],
                    "selected": true,
                    "locked": false,
                    "visibility": true,
                    "positionStatus": "defined"
                },
                {
                    "id": "109",
                    "label": "OC_3-7",
                    "description": "",
                    "associatedNodeID": "",
                    "position": [688.2343139648438, 525.4293212890625, 994.3550415039064],
                    "orientation": [-1.0, -0.0, -0.0, -0.0, -1.0, -0.0, 0.0, 0.0, 1.0],
                    "selected": true,
                    "locked": false,
                    "visibility": true,
                    "positionStatus": "defined"
                },
                {
                    "id": "110",
                    "label": "OC_3-8",
                    "description": "",
                    "associatedNodeID": "",
                    "position": [688.29541015625, 525.5790405273438, 994.4049682617188],
                    "orientation": [-1.0, -0.0, -0.0, -0.0, -1.0, -0.0, 0.0, 0.0, 1.0],
                    "selected": true,
                    "locked": false,
                    "visibility": true,
                    "positionStatus": "defined"
                },
                {
                    "id": "111",
                    "label": "OC_3-9",
                    "description": "",
                    "associatedNodeID": "",
                    "position": [688.33447265625, 525.737060546875, 994.4490966796876],
                    "orientation": [-1.0, -0.0, -0.0, -0.0, -1.0, -0.0, 0.0, 0.0, 1.0],
                    "selected": true,
                    "locked": false,
                    "visibility": true,
                    "positionStatus": "defined"
                },
                {
                    "id": "112",
                    "label": "mergedMarkupsNode-112",
                    "description": "",
                    "associatedNodeID": "",
                    "position": [688.3218994140625, 525.9007568359375, 994.4880981445313],
                    "orientation": [-1.0, -0.0, -0.0, -0.0, -1.0, -0.0, 0.0, 0.0, 1.0],
                    "selected": true,
                    "locked": false,
                    "visibility": true,
                    "positionStatus": "defined"
                },
                {
                    "id": "113",
                    "label": "mergedMarkupsNode-113",
                    "description": "",
                    "associatedNodeID": "",
                    "position": [688.2716064453125, 526.0598754882813, 994.5104370117188],
                    "orientation": [-1.0, -0.0, -0.0, -0.0, -1.0, -0.0, 0.0, 0.0, 1.0],
                    "selected": true,
                    "locked": false,
                    "visibility": true,
                    "positionStatus": "defined"
                },
                {
                    "id": "114",
                    "label": "OC_3-10",
                    "description": "",
                    "associatedNodeID": "",
                    "position": [688.1959228515625, 526.2108764648438, 994.49609375],
                    "orientation": [-1.0, -0.0, -0.0, -0.0, -1.0, -0.0, 0.0, 0.0, 1.0],
                    "selected": true,
                    "locked": false,
                    "visibility": true,
                    "positionStatus": "defined"
                },
                {
                    "id": "115",
                    "label": "mergedMarkupsNode-115",
                    "description": "",
                    "associatedNodeID": "",
                    "position": [688.1134643554688, 526.3546752929688, 994.461669921875],
                    "orientation": [-1.0, -0.0, -0.0, -0.0, -1.0, -0.0, 0.0, 0.0, 1.0],
                    "selected": true,
                    "locked": false,
                    "visibility": true,
                    "positionStatus": "defined"
                },
                {
                    "id": "116",
                    "label": "OC_3-11",
                    "description": "",
                    "associatedNodeID": "",
                    "position": [688.0174560546875, 526.48095703125, 994.4024658203124],
                    "orientation": [-1.0, -0.0, -0.0, -0.0, -1.0, -0.0, 0.0, 0.0, 1.0],
                    "selected": true,
                    "locked": false,
                    "visibility": true,
                    "positionStatus": "defined"
                },
                {
                    "id": "117",
                    "label": "mergedMarkupsNode-117",
                    "description": "",
                    "associatedNodeID": "",
                    "position": [687.9099731445313, 526.58544921875, 994.3241577148438],
                    "orientation": [-1.0, -0.0, -0.0, -0.0, -1.0, -0.0, 0.0, 0.0, 1.0],
                    "selected": true,
                    "locked": false,
                    "visibility": true,
                    "positionStatus": "defined"
                },
                {
                    "id": "118",
                    "label": "OC_3-12",
                    "description": "",
                    "associatedNodeID": "",
                    "position": [687.794189453125, 526.6554565429688, 994.2245483398438],
                    "orientation": [-1.0, -0.0, -0.0, -0.0, -1.0, -0.0, 0.0, 0.0, 1.0],
                    "selected": true,
                    "locked": false,
                    "visibility": true,
                    "positionStatus": "defined"
                },
                {
                    "id": "119",
                    "label": "mergedMarkupsNode-119",
                    "description": "",
                    "associatedNodeID": "",
                    "position": [687.2858276367188, 527.3074340820313, 992.2607421875],
                    "orientation": [-1.0, -0.0, -0.0, -0.0, -1.0, -0.0, 0.0, 0.0, 1.0],
                    "selected": true,
                    "locked": false,
                    "visibility": true,
                    "positionStatus": "defined"
                },
                {
                    "id": "120",
                    "label": "OC-1OC-2OC-1OC-2",
                    "description": "",
                    "associatedNodeID": "",
                    "position": [687.1827392578125, 527.3954467773438, 992.2722778320313],
                    "orientation": [-1.0, -0.0, -0.0, -0.0, -1.0, -0.0, 0.0, 0.0, 1.0],
                    "selected": true,
                    "locked": false,
                    "visibility": true,
                    "positionStatus": "defined"
                },
                {
                    "id": "121",
                    "label": "mergedMarkupsNode-121",
                    "description": "",
                    "associatedNodeID": "",
                    "position": [687.058349609375, 527.4109497070313, 992.2286376953124],
                    "orientation": [-1.0, -0.0, -0.0, -0.0, -1.0, -0.0, 0.0, 0.0, 1.0],
                    "selected": true,
                    "locked": false,
                    "visibility": true,
                    "positionStatus": "defined"
                },
                {
                    "id": "122",
                    "label": "OC_1-1",
                    "description": "",
                    "associatedNodeID": "",
                    "position": [686.9771118164063, 527.4307861328125, 992.2119750976564],
                    "orientation": [-1.0, -0.0, -0.0, -0.0, -1.0, -0.0, 0.0, 0.0, 1.0],
                    "selected": true,
                    "locked": false,
                    "visibility": true,
                    "positionStatus": "defined"
                },
                {
                    "id": "123",
                    "label": "OC_1-2OC_1-3",
                    "description": "",
                    "associatedNodeID": "",
                    "position": [687.0693969726563, 527.4892578125, 992.2655639648438],
                    "orientation": [-1.0, -0.0, -0.0, -0.0, -1.0, -0.0, 0.0, 0.0, 1.0],
                    "selected": true,
                    "locked": false,
                    "visibility": true,
                    "positionStatus": "defined"
                },
                {
                    "id": "124",
                    "label": "OC_1-4",
                    "description": "",
                    "associatedNodeID": "",
                    "position": [687.194580078125, 527.4471435546875, 992.2841796875],
                    "orientation": [-1.0, -0.0, -0.0, -0.0, -1.0, -0.0, 0.0, 0.0, 1.0],
                    "selected": true,
                    "locked": false,
                    "visibility": true,
                    "positionStatus": "defined"
                },
                {
                    "id": "125",
                    "label": "OC_1-5",
                    "description": "",
                    "associatedNodeID": "",
                    "position": [687.2410278320313, 527.3426513671875, 992.3480834960938],
                    "orientation": [-1.0, -0.0, -0.0, -0.0, -1.0, -0.0, 0.0, 0.0, 1.0],
                    "selected": true,
                    "locked": false,
                    "visibility": true,
                    "positionStatus": "defined"
                },
                {
                    "id": "126",
                    "label": "mergedMarkupsNode-126",
                    "description": "",
                    "associatedNodeID": "",
                    "position": [687.2188110351563, 527.2617797851563, 992.4550170898438],
                    "orientation": [-1.0, -0.0, -0.0, -0.0, -1.0, -0.0, 0.0, 0.0, 1.0],
                    "selected": true,
                    "locked": false,
                    "visibility": true,
                    "positionStatus": "defined"
                },
                {
                    "id": "127",
                    "label": "OC_1-6OC_1-7",
                    "description": "",
                    "associatedNodeID": "",
                    "position": [687.1455688476563, 527.2036743164063, 992.5527954101564],
                    "orientation": [-1.0, -0.0, -0.0, -0.0, -1.0, -0.0, 0.0, 0.0, 1.0],
                    "selected": true,
                    "locked": false,
                    "visibility": true,
                    "positionStatus": "defined"
                },
                {
                    "id": "128",
                    "label": "mergedMarkupsNode-128",
                    "description": "",
                    "associatedNodeID": "",
                    "position": [687.0513916015625, 527.2106323242188, 992.649169921875],
                    "orientation": [-1.0, -0.0, -0.0, -0.0, -1.0, -0.0, 0.0, 0.0, 1.0],
                    "selected": true,
                    "locked": false,
                    "visibility": true,
                    "positionStatus": "defined"
                },
                {
                    "id": "129",
                    "label": "mergedMarkupsNode-129",
                    "description": "",
                    "associatedNodeID": "",
                    "position": [687.015869140625, 527.3025512695313, 992.7398071289064],
                    "orientation": [-1.0, -0.0, -0.0, -0.0, -1.0, -0.0, 0.0, 0.0, 1.0],
                    "selected": true,
                    "locked": false,
                    "visibility": true,
                    "positionStatus": "defined"
                },
                {
                    "id": "130",
                    "label": "OC_1-8",
                    "description": "",
                    "associatedNodeID": "",
                    "position": [687.0355834960938, 527.3831176757813, 992.8450317382813],
                    "orientation": [-1.0, -0.0, -0.0, -0.0, -1.0, -0.0, 0.0, 0.0, 1.0],
                    "selected": true,
                    "locked": false,
                    "visibility": true,
                    "positionStatus": "defined"
                },
                {
                    "id": "131",
                    "label": "OC_1-9",
                    "description": "",
                    "associatedNodeID": "",
                    "position": [687.1294555664063, 527.44384765625, 992.9174194335938],
                    "orientation": [-1.0, -0.0, -0.0, -0.0, -1.0, -0.0, 0.0, 0.0, 1.0],
                    "selected": true,
                    "locked": false,
                    "visibility": true,
                    "positionStatus": "defined"
                },
                {
                    "id": "132",
                    "label": "OC_1-10",
                    "description": "",
                    "associatedNodeID": "",
                    "position": [687.25634765625, 527.4306640625, 992.958251953125],
                    "orientation": [-1.0, -0.0, -0.0, -0.0, -1.0, -0.0, 0.0, 0.0, 1.0],
                    "selected": true,
                    "locked": false,
                    "visibility": true,
                    "positionStatus": "defined"
                },
                {
                    "id": "133",
                    "label": "mergedMarkupsNode-133",
                    "description": "",
                    "associatedNodeID": "",
                    "position": [687.3430786132813, 527.3414916992188, 993.0011596679688],
                    "orientation": [-1.0, -0.0, -0.0, -0.0, -1.0, -0.0, 0.0, 0.0, 1.0],
                    "selected": true,
                    "locked": false,
                    "visibility": true,
                    "positionStatus": "defined"
                },
                {
                    "id": "134",
                    "label": "OC_1-11",
                    "description": "",
                    "associatedNodeID": "",
                    "position": [687.3775024414063, 527.2210083007813, 993.0548706054688],
                    "orientation": [-1.0, -0.0, -0.0, -0.0, -1.0, -0.0, 0.0, 0.0, 1.0],
                    "selected": true,
                    "locked": false,
                    "visibility": true,
                    "positionStatus": "defined"
                },
                {
                    "id": "135",
                    "label": "OC_1-12",
                    "description": "",
                    "associatedNodeID": "",
                    "position": [687.368408203125, 527.0936889648438, 993.102294921875],
                    "orientation": [-1.0, -0.0, -0.0, -0.0, -1.0, -0.0, 0.0, 0.0, 1.0],
                    "selected": true,
                    "locked": false,
                    "visibility": true,
                    "positionStatus": "defined"
                },
                {
                    "id": "136",
                    "label": "mergedMarkupsNode-136",
                    "description": "",
                    "associatedNodeID": "",
                    "position": [687.3952026367188, 526.975830078125, 993.1651000976564],
                    "orientation": [-1.0, -0.0, -0.0, -0.0, -1.0, -0.0, 0.0, 0.0, 1.0],
                    "selected": true,
                    "locked": false,
                    "visibility": true,
                    "positionStatus": "defined"
                },
                {
                    "id": "137",
                    "label": "OC_1-13",
                    "description": "",
                    "associatedNodeID": "",
                    "position": [687.3865966796875, 526.88134765625, 993.2366943359376],
                    "orientation": [-1.0, -0.0, -0.0, -0.0, -1.0, -0.0, 0.0, 0.0, 1.0],
                    "selected": true,
                    "locked": false,
                    "visibility": true,
                    "positionStatus": "defined"
                },
                {
                    "id": "138",
                    "label": "Ant_Inside-1",
                    "description": "",
                    "associatedNodeID": "",
                    "position": [686.9879150390625, 525.2482299804688, 993.6053466796876],
                    "orientation": [-1.0, -0.0, -0.0, -0.0, -1.0, -0.0, 0.0, 0.0, 1.0],
                    "selected": true,
                    "locked": false,
                    "visibility": true,
                    "positionStatus": "defined"
                },
                {
                    "id": "139",
                    "label": "Ant_Inside-2",
                    "description": "",
                    "associatedNodeID": "",
                    "position": [686.9238891601563, 525.0631103515625, 993.7470703125],
                    "orientation": [-1.0, -0.0, -0.0, -0.0, -1.0, -0.0, 0.0, 0.0, 1.0],
                    "selected": true,
                    "locked": false,
                    "visibility": true,
                    "positionStatus": "defined"
                },
                {
                    "id": "140",
                    "label": "mergedMarkupsNode-140",
                    "description": "",
                    "associatedNodeID": "",
                    "position": [686.8189697265625, 524.9142456054688, 993.9255981445313],
                    "orientation": [-1.0, -0.0, -0.0, -0.0, -1.0, -0.0, 0.0, 0.0, 1.0],
                    "selected": true,
                    "locked": false,
                    "visibility": true,
                    "positionStatus": "defined"
                },
                {
                    "id": "141",
                    "label": "Ant_Inside-3",
                    "description": "",
                    "associatedNodeID": "",
                    "position": [686.7037963867188, 524.7893676757813, 994.1152954101564],
                    "orientation": [-1.0, -0.0, -0.0, -0.0, -1.0, -0.0, 0.0, 0.0, 1.0],
                    "selected": true,
                    "locked": false,
                    "visibility": true,
                    "positionStatus": "defined"
                },
                {
                    "id": "142",
                    "label": "mergedMarkupsNode-142",
                    "description": "",
                    "associatedNodeID": "",
                    "position": [686.5704345703125, 524.7304077148438, 994.3231201171876],
                    "orientation": [-1.0, -0.0, -0.0, -0.0, -1.0, -0.0, 0.0, 0.0, 1.0],
                    "selected": true,
                    "locked": false,
                    "visibility": true,
                    "positionStatus": "defined"
                },
                {
                    "id": "143",
                    "label": "mergedMarkupsNode-143",
                    "description": "",
                    "associatedNodeID": "",
                    "position": [686.418701171875, 524.756591796875, 994.5253295898438],
                    "orientation": [-1.0, -0.0, -0.0, -0.0, -1.0, -0.0, 0.0, 0.0, 1.0],
                    "selected": true,
                    "locked": false,
                    "visibility": true,
                    "positionStatus": "defined"
                },
                {
                    "id": "144",
                    "label": "Ant_Inside-4",
                    "description": "",
                    "associatedNodeID": "",
                    "position": [686.2649536132813, 524.8226318359375, 994.7171020507813],
                    "orientation": [-1.0, -0.0, -0.0, -0.0, -1.0, -0.0, 0.0, 0.0, 1.0],
                    "selected": true,
                    "locked": false,
                    "visibility": true,
                    "positionStatus": "defined"
                },
                {
                    "id": "145",
                    "label": "Ant_Inside-5",
                    "description": "",
                    "associatedNodeID": "",
                    "position": [686.1149291992188, 524.9187622070313, 994.8988647460938],
                    "orientation": [-1.0, -0.0, -0.0, -0.0, -1.0, -0.0, 0.0, 0.0, 1.0],
                    "selected": true,
                    "locked": false,
                    "visibility": true,
                    "positionStatus": "defined"
                },
                {
                    "id": "146",
                    "label": "mergedMarkupsNode-146",
                    "description": "",
                    "associatedNodeID": "",
                    "position": [686.0194091796875, 525.05224609375, 995.0927734375],
                    "orientation": [-1.0, -0.0, -0.0, -0.0, -1.0, -0.0, 0.0, 0.0, 1.0],
                    "selected": true,
                    "locked": false,
                    "visibility": true,
                    "positionStatus": "defined"
                },
                {
                    "id": "147",
                    "label": "Ant_Inside-6",
                    "description": "",
                    "associatedNodeID": "",
                    "position": [685.9693603515625, 525.2271728515625, 995.2685546875],
                    "orientation": [-1.0, -0.0, -0.0, -0.0, -1.0, -0.0, 0.0, 0.0, 1.0],
                    "selected": true,
                    "locked": false,
                    "visibility": true,
                    "positionStatus": "defined"
                },
                {
                    "id": "148",
                    "label": "Ant_Inside-7",
                    "description": "",
                    "associatedNodeID": "",
                    "position": [686.0047607421875, 525.4610595703125, 995.3544921875],
                    "orientation": [-1.0, -0.0, -0.0, -0.0, -1.0, -0.0, 0.0, 0.0, 1.0],
                    "selected": true,
                    "locked": false,
                    "visibility": true,
                    "positionStatus": "defined"
                },
                {
                    "id": "149",
                    "label": "mergedMarkupsNode-149",
                    "description": "",
                    "associatedNodeID": "",
                    "position": [686.107421875, 525.6904296875, 995.3875122070313],
                    "orientation": [-1.0, -0.0, -0.0, -0.0, -1.0, -0.0, 0.0, 0.0, 1.0],
                    "selected": true,
                    "locked": false,
                    "visibility": true,
                    "positionStatus": "defined"
                },
                {
                    "id": "150",
                    "label": "Ant_Inside-8",
                    "description": "",
                    "associatedNodeID": "",
                    "position": [686.2525634765625, 525.8988037109375, 995.3967895507813],
                    "orientation": [-1.0, -0.0, -0.0, -0.0, -1.0, -0.0, 0.0, 0.0, 1.0],
                    "selected": true,
                    "locked": false,
                    "visibility": true,
                    "positionStatus": "defined"
                },
                {
                    "id": "151",
                    "label": "mergedMarkupsNode-151",
                    "description": "",
                    "associatedNodeID": "",
                    "position": [686.4238891601563, 526.0784912109375, 995.3406982421876],
                    "orientation": [-1.0, -0.0, -0.0, -0.0, -1.0, -0.0, 0.0, 0.0, 1.0],
                    "selected": true,
                    "locked": false,
                    "visibility": true,
                    "positionStatus": "defined"
                },
                {
                    "id": "152",
                    "label": "Ant_Inside-9",
                    "description": "",
                    "associatedNodeID": "",
                    "position": [686.578857421875, 526.2320556640625, 995.2115478515624],
                    "orientation": [-1.0, -0.0, -0.0, -0.0, -1.0, -0.0, 0.0, 0.0, 1.0],
                    "selected": true,
                    "locked": false,
                    "visibility": true,
                    "positionStatus": "defined"
                },
                {
                    "id": "153",
                    "label": "Ant_Inside-10",
                    "description": "",
                    "associatedNodeID": "",
                    "position": [686.6842651367188, 526.3221435546875, 995.0000610351564],
                    "orientation": [-1.0, -0.0, -0.0, -0.0, -1.0, -0.0, 0.0, 0.0, 1.0],
                    "selected": true,
                    "locked": false,
                    "visibility": true,
                    "positionStatus": "defined"
                },
                {
                    "id": "154",
                    "label": "Ant_Inside-11",
                    "description": "",
                    "associatedNodeID": "",
                    "position": [686.7991333007813, 526.388427734375, 994.7824096679688],
                    "orientation": [-1.0, -0.0, -0.0, -0.0, -1.0, -0.0, 0.0, 0.0, 1.0],
                    "selected": true,
                    "locked": false,
                    "visibility": true,
                    "positionStatus": "defined"
                },
                {
                    "id": "155",
                    "label": "Ant_Inside-12",
                    "description": "",
                    "associatedNodeID": "",
                    "position": [686.9090576171875, 526.4349365234375, 994.557373046875],
                    "orientation": [-1.0, -0.0, -0.0, -0.0, -1.0, -0.0, 0.0, 0.0, 1.0],
                    "selected": true,
                    "locked": false,
                    "visibility": true,
                    "positionStatus": "defined"
                },
                {
                    "id": "156",
                    "label": "mergedMarkupsNode-156",
                    "description": "",
                    "associatedNodeID": "",
                    "position": [687.0142211914063, 526.4650268554688, 994.326904296875],
                    "orientation": [-1.0, -0.0, -0.0, -0.0, -1.0, -0.0, 0.0, 0.0, 1.0],
                    "selected": true,
                    "locked": false,
                    "visibility": true,
                    "positionStatus": "defined"
                },
                {
                    "id": "157",
                    "label": "Ant_Inside-13",
                    "description": "",
                    "associatedNodeID": "",
                    "position": [687.115234375, 526.473876953125, 994.0946044921876],
                    "orientation": [-1.0, -0.0, -0.0, -0.0, -1.0, -0.0, 0.0, 0.0, 1.0],
                    "selected": true,
                    "locked": false,
                    "visibility": true,
                    "positionStatus": "defined"
                },
                {
                    "id": "158",
                    "label": "Post_Inside-1",
                    "description": "",
                    "associatedNodeID": "",
                    "position": [688.020751953125, 526.59912109375, 994.097412109375],
                    "orientation": [-1.0, -0.0, -0.0, -0.0, -1.0, -0.0, 0.0, 0.0, 1.0],
                    "selected": true,
                    "locked": false,
                    "visibility": true,
                    "positionStatus": "defined"
                },
                {
                    "id": "159",
                    "label": "Post_Inside-2",
                    "description": "",
                    "associatedNodeID": "",
                    "position": [688.1386108398438, 526.4865112304688, 994.2501220703124],
                    "orientation": [-1.0, -0.0, -0.0, -0.0, -1.0, -0.0, 0.0, 0.0, 1.0],
                    "selected": true,
                    "locked": false,
                    "visibility": true,
                    "positionStatus": "defined"
                },
                {
                    "id": "160",
                    "label": "mergedMarkupsNode-160",
                    "description": "",
                    "associatedNodeID": "",
                    "position": [688.2185668945313, 526.407958984375, 994.4462280273438],
                    "orientation": [-1.0, -0.0, -0.0, -0.0, -1.0, -0.0, 0.0, 0.0, 1.0],
                    "selected": true,
                    "locked": false,
                    "visibility": true,
                    "positionStatus": "defined"
                },
                {
                    "id": "161",
                    "label": "Post_Inside-3",
                    "description": "",
                    "associatedNodeID": "",
                    "position": [688.2476806640625, 526.3238525390625, 994.6539306640624],
                    "orientation": [-1.0, -0.0, -0.0, -0.0, -1.0, -0.0, 0.0, 0.0, 1.0],
                    "selected": true,
                    "locked": false,
                    "visibility": true,
                    "positionStatus": "defined"
                },
                {
                    "id": "162",
                    "label": "mergedMarkupsNode-162",
                    "description": "",
                    "associatedNodeID": "",
                    "position": [688.2227172851563, 526.2354125976563, 994.8597412109376],
                    "orientation": [-1.0, -0.0, -0.0, -0.0, -1.0, -0.0, 0.0, 0.0, 1.0],
                    "selected": true,
                    "locked": false,
                    "visibility": true,
                    "positionStatus": "defined"
                },
                {
                    "id": "163",
                    "label": "Post_Inside-4",
                    "description": "",
                    "associatedNodeID": "",
                    "position": [688.1414184570313, 526.1625366210938, 995.0572509765624],
                    "orientation": [-1.0, -0.0, -0.0, -0.0, -1.0, -0.0, 0.0, 0.0, 1.0],
                    "selected": true,
                    "locked": false,
                    "visibility": true,
                    "positionStatus": "defined"
                },
                {
                    "id": "164",
                    "label": "mergedMarkupsNode-164",
                    "description": "",
                    "associatedNodeID": "",
                    "position": [688.024658203125, 526.114013671875, 995.2444458007813],
                    "orientation": [-1.0, -0.0, -0.0, -0.0, -1.0, -0.0, 0.0, 0.0, 1.0],
                    "selected": true,
                    "locked": false,
                    "visibility": true,
                    "positionStatus": "defined"
                },
                {
                    "id": "165",
                    "label": "Post_Inside-5",
                    "description": "",
                    "associatedNodeID": "",
                    "position": [687.8722534179688, 526.0921630859375, 995.4097900390624],
                    "orientation": [-1.0, -0.0, -0.0, -0.0, -1.0, -0.0, 0.0, 0.0, 1.0],
                    "selected": true,
                    "locked": false,
                    "visibility": true,
                    "positionStatus": "defined"
                },
                {
                    "id": "166",
                    "label": "mergedMarkupsNode-166",
                    "description": "",
                    "associatedNodeID": "",
                    "position": [687.6964111328125, 526.0621337890625, 995.5466918945313],
                    "orientation": [-1.0, -0.0, -0.0, -0.0, -1.0, -0.0, 0.0, 0.0, 1.0],
                    "selected": true,
                    "locked": false,
                    "visibility": true,
                    "positionStatus": "defined"
                },
                {
                    "id": "167",
                    "label": "Post_Inside-6",
                    "description": "",
                    "associatedNodeID": "",
                    "position": [687.4883422851563, 526.05810546875, 995.634033203125],
                    "orientation": [-1.0, -0.0, -0.0, -0.0, -1.0, -0.0, 0.0, 0.0, 1.0],
                    "selected": true,
                    "locked": false,
                    "visibility": true,
                    "positionStatus": "defined"
                },
                {
                    "id": "168",
                    "label": "Post_Inside-7",
                    "description": "",
                    "associatedNodeID": "",
                    "position": [687.2709350585938, 526.1065673828125, 995.6630859375],
                    "orientation": [-1.0, -0.0, -0.0, -0.0, -1.0, -0.0, 0.0, 0.0, 1.0],
                    "selected": true,
                    "locked": false,
                    "visibility": true,
                    "positionStatus": "defined"
                },
                {
                    "id": "169",
                    "label": "mergedMarkupsNode-169",
                    "description": "",
                    "associatedNodeID": "",
                    "position": [687.0695190429688, 526.1902465820313, 995.60888671875],
                    "orientation": [-1.0, -0.0, -0.0, -0.0, -1.0, -0.0, 0.0, 0.0, 1.0],
                    "selected": true,
                    "locked": false,
                    "visibility": true,
                    "positionStatus": "defined"
                },
                {
                    "id": "170",
                    "label": "Post_Inside-8",
                    "description": "",
                    "associatedNodeID": "",
                    "position": [686.89501953125, 526.2587280273438, 995.485107421875],
                    "orientation": [-1.0, -0.0, -0.0, -0.0, -1.0, -0.0, 0.0, 0.0, 1.0],
                    "selected": true,
                    "locked": false,
                    "visibility": true,
                    "positionStatus": "defined"
                },
                {
                    "id": "171",
                    "label": "Post_Inside-9",
                    "description": "",
                    "associatedNodeID": "",
                    "position": [686.802001953125, 526.31494140625, 995.2967529296876],
                    "orientation": [-1.0, -0.0, -0.0, -0.0, -1.0, -0.0, 0.0, 0.0, 1.0],
                    "selected": true,
                    "locked": false,
                    "visibility": true,
                    "positionStatus": "defined"
                },
                {
                    "id": "172",
                    "label": "mergedMarkupsNode-172",
                    "description": "",
                    "associatedNodeID": "",
                    "position": [686.8681030273438, 526.373291015625, 995.091796875],
                    "orientation": [-1.0, -0.0, -0.0, -0.0, -1.0, -0.0, 0.0, 0.0, 1.0],
                    "selected": true,
                    "locked": false,
                    "visibility": true,
                    "positionStatus": "defined"
                },
                {
                    "id": "173",
                    "label": "Post_Inside-10",
                    "description": "",
                    "associatedNodeID": "",
                    "position": [686.9781494140625, 526.42822265625, 994.9019165039064],
                    "orientation": [-1.0, -0.0, -0.0, -0.0, -1.0, -0.0, 0.0, 0.0, 1.0],
                    "selected": true,
                    "locked": false,
                    "visibility": true,
                    "positionStatus": "defined"
                },
                {
                    "id": "174",
                    "label": "mergedMarkupsNode-174",
                    "description": "",
                    "associatedNodeID": "",
                    "position": [687.0770874023438, 526.47607421875, 994.70458984375],
                    "orientation": [-1.0, -0.0, -0.0, -0.0, -1.0, -0.0, 0.0, 0.0, 1.0],
                    "selected": true,
                    "locked": false,
                    "visibility": true,
                    "positionStatus": "defined"
                },
                {
                    "id": "175",
                    "label": "Post_Inside-11",
                    "description": "",
                    "associatedNodeID": "",
                    "position": [687.1788940429688, 526.5173950195313, 994.5068359375],
                    "orientation": [-1.0, -0.0, -0.0, -0.0, -1.0, -0.0, 0.0, 0.0, 1.0],
                    "selected": true,
                    "locked": false,
                    "visibility": true,
                    "positionStatus": "defined"
                },
                {
                    "id": "176",
                    "label": "mergedMarkupsNode-176",
                    "description": "",
                    "associatedNodeID": "",
                    "position": [687.2728271484375, 526.5518798828125, 994.3037109375],
                    "orientation": [-1.0, -0.0, -0.0, -0.0, -1.0, -0.0, 0.0, 0.0, 1.0],
                    "selected": true,
                    "locked": false,
                    "visibility": true,
                    "positionStatus": "defined"
                },
                {
                    "id": "177",
                    "label": "Post_Inside-12",
                    "description": "",
                    "associatedNodeID": "",
                    "position": [687.3936767578125, 526.5804443359375, 994.1157836914064],
                    "orientation": [-1.0, -0.0, -0.0, -0.0, -1.0, -0.0, 0.0, 0.0, 1.0],
                    "selected": true,
                    "locked": false,
                    "visibility": true,
                    "positionStatus": "defined"
                },
                {
                    "id": "178",
                    "label": "Lat_Inside-1",
                    "description": "",
                    "associatedNodeID": "",
                    "position": [687.501220703125, 525.2403564453125, 993.4213256835938],
                    "orientation": [-1.0, -0.0, -0.0, -0.0, -1.0, -0.0, 0.0, 0.0, 1.0],
                    "selected": true,
                    "locked": false,
                    "visibility": true,
                    "positionStatus": "defined"
                },
                {
                    "id": "179",
                    "label": "Lat_Inside-2",
                    "description": "",
                    "associatedNodeID": "",
                    "position": [687.5682983398438, 525.1433715820313, 993.4915161132813],
                    "orientation": [-1.0, -0.0, -0.0, -0.0, -1.0, -0.0, 0.0, 0.0, 1.0],
                    "selected": true,
                    "locked": false,
                    "visibility": true,
                    "positionStatus": "defined"
                },
                {
                    "id": "180",
                    "label": "mergedMarkupsNode-180",
                    "description": "",
                    "associatedNodeID": "",
                    "position": [687.6421508789063, 525.09521484375, 993.6022338867188],
                    "orientation": [-1.0, -0.0, -0.0, -0.0, -1.0, -0.0, 0.0, 0.0, 1.0],
                    "selected": true,
                    "locked": false,
                    "visibility": true,
                    "positionStatus": "defined"
                },
                {
                    "id": "181",
                    "label": "Lat_Inside-3",
                    "description": "",
                    "associatedNodeID": "",
                    "position": [687.7191772460938, 525.087158203125, 993.7207641601564],
                    "orientation": [-1.0, -0.0, -0.0, -0.0, -1.0, -0.0, 0.0, 0.0, 1.0],
                    "selected": true,
                    "locked": false,
                    "visibility": true,
                    "positionStatus": "defined"
                },
                {
                    "id": "182",
                    "label": "mergedMarkupsNode-182",
                    "description": "",
                    "associatedNodeID": "",
                    "position": [687.78955078125, 525.1246948242188, 993.8374633789064],
                    "orientation": [-1.0, -0.0, -0.0, -0.0, -1.0, -0.0, 0.0, 0.0, 1.0],
                    "selected": true,
                    "locked": false,
                    "visibility": true,
                    "positionStatus": "defined"
                },
                {
                    "id": "183",
                    "label": "mergedMarkupsNode-183",
                    "description": "",
                    "associatedNodeID": "",
                    "position": [687.8640747070313, 525.1754150390625, 993.9470825195313],
                    "orientation": [-1.0, -0.0, -0.0, -0.0, -1.0, -0.0, 0.0, 0.0, 1.0],
                    "selected": true,
                    "locked": false,
                    "visibility": true,
                    "positionStatus": "defined"
                },
                {
                    "id": "184",
                    "label": "Lat_Inside-4",
                    "description": "",
                    "associatedNodeID": "",
                    "position": [687.9303588867188, 525.25146484375, 994.0469970703124],
                    "orientation": [-1.0, -0.0, -0.0, -0.0, -1.0, -0.0, 0.0, 0.0, 1.0],
                    "selected": true,
                    "locked": false,
                    "visibility": true,
                    "positionStatus": "defined"
                },
                {
                    "id": "185",
                    "label": "mergedMarkupsNode-185",
                    "description": "",
                    "associatedNodeID": "",
                    "position": [688.00146484375, 525.333740234375, 994.1383056640624],
                    "orientation": [-1.0, -0.0, -0.0, -0.0, -1.0, -0.0, 0.0, 0.0, 1.0],
                    "selected": true,
                    "locked": false,
                    "visibility": true,
                    "positionStatus": "defined"
                },
                {
                    "id": "186",
                    "label": "mergedMarkupsNode-186",
                    "description": "",
                    "associatedNodeID": "",
                    "position": [688.068115234375, 525.4297485351563, 994.2192993164064],
                    "orientation": [-1.0, -0.0, -0.0, -0.0, -1.0, -0.0, 0.0, 0.0, 1.0],
                    "selected": true,
                    "locked": false,
                    "visibility": true,
                    "positionStatus": "defined"
                },
                {
                    "id": "187",
                    "label": "Lat_Inside-5",
                    "description": "",
                    "associatedNodeID": "",
                    "position": [688.1256713867188, 525.5405883789063, 994.287109375],
                    "orientation": [-1.0, -0.0, -0.0, -0.0, -1.0, -0.0, 0.0, 0.0, 1.0],
                    "selected": true,
                    "locked": false,
                    "visibility": true,
                    "positionStatus": "defined"
                },
                {
                    "id": "188",
                    "label": "Lat_Inside-6",
                    "description": "",
                    "associatedNodeID": "",
                    "position": [688.1752319335938, 525.6627807617188, 994.3397216796876],
                    "orientation": [-1.0, -0.0, -0.0, -0.0, -1.0, -0.0, 0.0, 0.0, 1.0],
                    "selected": true,
                    "locked": false,
                    "visibility": true,
                    "positionStatus": "defined"
                },
                {
                    "id": "189",
                    "label": "mergedMarkupsNode-189",
                    "description": "",
                    "associatedNodeID": "",
                    "position": [688.1935424804688, 525.798828125, 994.3709106445313],
                    "orientation": [-1.0, -0.0, -0.0, -0.0, -1.0, -0.0, 0.0, 0.0, 1.0],
                    "selected": true,
                    "locked": false,
                    "visibility": true,
                    "positionStatus": "defined"
                },
                {
                    "id": "190",
                    "label": "Lat_Inside-7",
                    "description": "",
                    "associatedNodeID": "",
                    "position": [688.1900634765625, 525.9393310546875, 994.3914794921876],
                    "orientation": [-1.0, -0.0, -0.0, -0.0, -1.0, -0.0, 0.0, 0.0, 1.0],
                    "selected": true,
                    "locked": false,
                    "visibility": true,
                    "positionStatus": "defined"
                },
                {
                    "id": "191",
                    "label": "mergedMarkupsNode-191",
                    "description": "",
                    "associatedNodeID": "",
                    "position": [688.1438598632813, 526.072998046875, 994.3930053710938],
                    "orientation": [-1.0, -0.0, -0.0, -0.0, -1.0, -0.0, 0.0, 0.0, 1.0],
                    "selected": true,
                    "locked": false,
                    "visibility": true,
                    "positionStatus": "defined"
                },
                {
                    "id": "192",
                    "label": "mergedMarkupsNode-192",
                    "description": "",
                    "associatedNodeID": "",
                    "position": [688.070068359375, 526.1917114257813, 994.3704833984376],
                    "orientation": [-1.0, -0.0, -0.0, -0.0, -1.0, -0.0, 0.0, 0.0, 1.0],
                    "selected": true,
                    "locked": false,
                    "visibility": true,
                    "positionStatus": "defined"
                },
                {
                    "id": "193",
                    "label": "mergedMarkupsNode-193",
                    "description": "",
                    "associatedNodeID": "",
                    "position": [687.99169921875, 526.3035888671875, 994.3340454101564],
                    "orientation": [-1.0, -0.0, -0.0, -0.0, -1.0, -0.0, 0.0, 0.0, 1.0],
                    "selected": true,
                    "locked": false,
                    "visibility": true,
                    "positionStatus": "defined"
                },
                {
                    "id": "194",
                    "label": "Lat_Inside-8",
                    "description": "",
                    "associatedNodeID": "",
                    "position": [687.905517578125, 526.3983764648438, 994.273193359375],
                    "orientation": [-1.0, -0.0, -0.0, -0.0, -1.0, -0.0, 0.0, 0.0, 1.0],
                    "selected": true,
                    "locked": false,
                    "visibility": true,
                    "positionStatus": "defined"
                },
                {
                    "id": "195",
                    "label": "Lat_Inside-9",
                    "description": "",
                    "associatedNodeID": "",
                    "position": [687.8067626953125, 526.467041015625, 994.2001342773438],
                    "orientation": [-1.0, -0.0, -0.0, -0.0, -1.0, -0.0, 0.0, 0.0, 1.0],
                    "selected": true,
                    "locked": false,
                    "visibility": true,
                    "positionStatus": "defined"
                },
                {
                    "id": "196",
                    "label": "mergedMarkupsNode-196",
                    "description": "",
                    "associatedNodeID": "",
                    "position": [687.7129516601563, 526.5186767578125, 994.1078491210938],
                    "orientation": [-1.0, -0.0, -0.0, -0.0, -1.0, -0.0, 0.0, 0.0, 1.0],
                    "selected": true,
                    "locked": false,
                    "visibility": true,
                    "positionStatus": "defined"
                },
                {
                    "id": "197",
                    "label": "Lat_Inside-10",
                    "description": "",
                    "associatedNodeID": "",
                    "position": [687.6168823242188, 526.5349731445313, 994.0067749023438],
                    "orientation": [-1.0, -0.0, -0.0, -0.0, -1.0, -0.0, 0.0, 0.0, 1.0],
                    "selected": true,
                    "locked": false,
                    "visibility": true,
                    "positionStatus": "defined"
                }
            ],
            "measurements": [
                {
                    "name": "length",
                    "enabled": false,
                    "units": "mm",
                    "printFormat": "%-#4.4g%s"
                },
                {
                    "name": "curvature mean",
                    "enabled": false,
                    "printFormat": "%5.3f %s"
                },
                {
                    "name": "curvature max",
                    "enabled": false,
                    "printFormat": "%5.3f %s"
                },
                {
                    "name": "torsion mean",
                    "enabled": false,
                    "printFormat": "%5.3f %s"
                },
                {
                    "name": "torsion max",
                    "enabled": false,
                    "printFormat": "%5.3f %s"
                }
            ],
            "display": {
                "visibility": true,
                "opacity": 1.0,
                "color": [0.4, 1.0, 1.0],
                "selectedColor": [1.0, 0.0, 1.0],
                "activeColor": [0.4, 1.0, 0.0],
                "propertiesLabelVisibility": true,
                "pointLabelsVisibility": false,
                "textScale": 3.0,
                "glyphType": "Sphere3D",
                "glyphScale": 3.0,
                "glyphSize": 5.0,
                "useGlyphScale": true,
                "sliceProjection": false,
                "sliceProjectionUseFiducialColor": true,
                "sliceProjectionOutlinedBehindSlicePlane": false,
                "sliceProjectionColor": [1.0, 1.0, 1.0],
                "sliceProjectionOpacity": 0.6,
                "lineThickness": 0.2,
                "lineColorFadingStart": 1.0,
                "lineColorFadingEnd": 10.0,
                "lineColorFadingSaturation": 1.0,
                "lineColorFadingHueOffset": 0.0,
                "handlesInteractive": false,
                "translationHandleVisibility": true,
                "rotationHandleVisibility": true,
                "scaleHandleVisibility": true,
                "interactionHandleScale": 3.0,
                "snapMode": "toVisibleSurface"
            }
        }
    ]
}
