# Supplementary material for: Variation and disparity within the inner ear and trigeminus of the tenrecomorpha
Source: Commun Biol. 2025 Jul 23;8:1090. doi: 10.1038/s42003-025-08489-8 (PMC12284173; doi:10.1038/s42003-025-08489-8)
Supplement: Supplementary file 3 — Supplementary Data 1 [file 42003_2025_8489_MOESM3_ESM.zip › Curved_Landmarks/M_mergulus_merged_revised_2.mrk.json]

{
    "@schema": "https://raw.githubusercontent.com/slicer/slicer/master/Modules/Loadable/Markups/Resources/Schema/markups-schema-v1.0.3.json#",
    "markups": [
        {
            "type": "Curve",
            "coordinateSystem": "LPS",
            "coordinateUnits": "mm",
            "locked": false,
            "fixedNumberOfControlPoints": false,
            "labelFormat": "%N-%d",
            "lastUsedControlPointNumber": 197,
            "controlPoints": [
                {
                    "id": "1",
                    "label": "C_13-1",
                    "description": "Cochlea_Top",
                    "associatedNodeID": "",
                    "position": [11.669591903686523, 7.070053577423096, 8.091702461242676],
                    "orientation": [-1.0, -0.0, -0.0, -0.0, -1.0, -0.0, 0.0, 0.0, 1.0],
                    "selected": true,
                    "locked": false,
                    "visibility": true,
                    "positionStatus": "defined"
                },
                {
                    "id": "2",
                    "label": "mergedMarkupsNode-2",
                    "description": "",
                    "associatedNodeID": "",
                    "position": [11.534847259521484, 6.930469036102295, 8.008984565734863],
                    "orientation": [-1.0, -0.0, -0.0, -0.0, -1.0, -0.0, 0.0, 0.0, 1.0],
                    "selected": true,
                    "locked": false,
                    "visibility": true,
                    "positionStatus": "defined"
                },
                {
                    "id": "3",
                    "label": "C_13-2C_13-3",
                    "description": "",
                    "associatedNodeID": "",
                    "position": [11.506022453308104, 6.739903450012207, 7.919145107269287],
                    "orientation": [-1.0, -0.0, -0.0, -0.0, -1.0, -0.0, 0.0, 0.0, 1.0],
                    "selected": true,
                    "locked": false,
                    "visibility": true,
                    "positionStatus": "defined"
                },
                {
                    "id": "4",
                    "label": "mergedMarkupsNode-4",
                    "description": "",
                    "associatedNodeID": "",
                    "position": [11.557793617248535, 6.573191165924072, 7.790596961975098],
                    "orientation": [-1.0, -0.0, -0.0, -0.0, -1.0, -0.0, 0.0, 0.0, 1.0],
                    "selected": true,
                    "locked": false,
                    "visibility": true,
                    "positionStatus": "defined"
                },
                {
                    "id": "5",
                    "label": "C_13-4C_13-5",
                    "description": "",
                    "associatedNodeID": "",
                    "position": [11.665806770324709, 6.435571670532227, 7.663581848144531],
                    "orientation": [-1.0, -0.0, -0.0, -0.0, -1.0, -0.0, 0.0, 0.0, 1.0],
                    "selected": true,
                    "locked": false,
                    "visibility": true,
                    "positionStatus": "defined"
                },
                {
                    "id": "6",
                    "label": "mergedMarkupsNode-6",
                    "description": "",
                    "associatedNodeID": "",
                    "position": [11.833036422729492, 6.341523170471191, 7.563089370727539],
                    "orientation": [-1.0, -0.0, -0.0, -0.0, -1.0, -0.0, 0.0, 0.0, 1.0],
                    "selected": true,
                    "locked": false,
                    "visibility": true,
                    "positionStatus": "defined"
                },
                {
                    "id": "7",
                    "label": "C_13-6",
                    "description": "",
                    "associatedNodeID": "",
                    "position": [12.035117149353027, 6.313155651092529, 7.490762233734131],
                    "orientation": [-1.0, -0.0, -0.0, -0.0, -1.0, -0.0, 0.0, 0.0, 1.0],
                    "selected": true,
                    "locked": false,
                    "visibility": true,
                    "positionStatus": "defined"
                },
                {
                    "id": "8",
                    "label": "mergedMarkupsNode-8",
                    "description": "",
                    "associatedNodeID": "",
                    "position": [12.235942840576172, 6.366203784942627, 7.436478614807129],
                    "orientation": [-1.0, -0.0, -0.0, -0.0, -1.0, -0.0, 0.0, 0.0, 1.0],
                    "selected": true,
                    "locked": false,
                    "visibility": true,
                    "positionStatus": "defined"
                },
                {
                    "id": "9",
                    "label": "C_13-7",
                    "description": "",
                    "associatedNodeID": "",
                    "position": [12.412166595458984, 6.488134860992432, 7.403651714324951],
                    "orientation": [-1.0, -0.0, -0.0, -0.0, -1.0, -0.0, 0.0, 0.0, 1.0],
                    "selected": true,
                    "locked": false,
                    "visibility": true,
                    "positionStatus": "defined"
                },
                {
                    "id": "10",
                    "label": "mergedMarkupsNode-10",
                    "description": "",
                    "associatedNodeID": "",
                    "position": [12.549823760986328, 6.656318187713623, 7.396266937255859],
                    "orientation": [-1.0, -0.0, -0.0, -0.0, -1.0, -0.0, 0.0, 0.0, 1.0],
                    "selected": true,
                    "locked": false,
                    "visibility": true,
                    "positionStatus": "defined"
                },
                {
                    "id": "11",
                    "label": "C_13-8",
                    "description": "",
                    "associatedNodeID": "",
                    "position": [12.639906883239746, 6.8533525466918945, 7.415067672729492],
                    "orientation": [-1.0, -0.0, -0.0, -0.0, -1.0, -0.0, 0.0, 0.0, 1.0],
                    "selected": true,
                    "locked": false,
                    "visibility": true,
                    "positionStatus": "defined"
                },
                {
                    "id": "12",
                    "label": "mergedMarkupsNode-12",
                    "description": "",
                    "associatedNodeID": "",
                    "position": [12.68702220916748, 7.061761856079102, 7.454393863677979],
                    "orientation": [-1.0, -0.0, -0.0, -0.0, -1.0, -0.0, 0.0, 0.0, 1.0],
                    "selected": true,
                    "locked": false,
                    "visibility": true,
                    "positionStatus": "defined"
                },
                {
                    "id": "13",
                    "label": "C_13-9",
                    "description": "",
                    "associatedNodeID": "",
                    "position": [12.660164833068848, 7.265559673309326, 7.521655559539795],
                    "orientation": [-1.0, -0.0, -0.0, -0.0, -1.0, -0.0, 0.0, 0.0, 1.0],
                    "selected": true,
                    "locked": false,
                    "visibility": true,
                    "positionStatus": "defined"
                },
                {
                    "id": "14",
                    "label": "mergedMarkupsNode-14",
                    "description": "",
                    "associatedNodeID": "",
                    "position": [12.560062408447266, 7.443047046661377, 7.59705114364624],
                    "orientation": [-1.0, -0.0, -0.0, -0.0, -1.0, -0.0, 0.0, 0.0, 1.0],
                    "selected": true,
                    "locked": false,
                    "visibility": true,
                    "positionStatus": "defined"
                },
                {
                    "id": "15",
                    "label": "C_13-10",
                    "description": "",
                    "associatedNodeID": "",
                    "position": [12.409650802612305, 7.584214210510254, 7.66568660736084],
                    "orientation": [-1.0, -0.0, -0.0, -0.0, -1.0, -0.0, 0.0, 0.0, 1.0],
                    "selected": true,
                    "locked": false,
                    "visibility": true,
                    "positionStatus": "defined"
                },
                {
                    "id": "16",
                    "label": "mergedMarkupsNode-16",
                    "description": "",
                    "associatedNodeID": "",
                    "position": [12.22464370727539, 7.685980796813965, 7.718353748321533],
                    "orientation": [-1.0, -0.0, -0.0, -0.0, -1.0, -0.0, 0.0, 0.0, 1.0],
                    "selected": true,
                    "locked": false,
                    "visibility": true,
                    "positionStatus": "defined"
                },
                {
                    "id": "17",
                    "label": "C_13-11",
                    "description": "",
                    "associatedNodeID": "",
                    "position": [12.020307540893556, 7.747433662414551, 7.755898952484131],
                    "orientation": [-1.0, -0.0, -0.0, -0.0, -1.0, -0.0, 0.0, 0.0, 1.0],
                    "selected": true,
                    "locked": false,
                    "visibility": true,
                    "positionStatus": "defined"
                },
                {
                    "id": "18",
                    "label": "mergedMarkupsNode-18",
                    "description": "",
                    "associatedNodeID": "",
                    "position": [11.809053421020508, 7.710684776306152, 7.790945053100586],
                    "orientation": [-1.0, -0.0, -0.0, -0.0, -1.0, -0.0, 0.0, 0.0, 1.0],
                    "selected": true,
                    "locked": false,
                    "visibility": true,
                    "positionStatus": "defined"
                },
                {
                    "id": "19",
                    "label": "C_13-12C_13-13",
                    "description": "",
                    "associatedNodeID": "",
                    "position": [11.61814308166504, 7.60878849029541, 7.809885978698731],
                    "orientation": [-1.0, -0.0, -0.0, -0.0, -1.0, -0.0, 0.0, 0.0, 1.0],
                    "selected": true,
                    "locked": false,
                    "visibility": true,
                    "positionStatus": "defined"
                },
                {
                    "id": "20",
                    "label": "mergedMarkupsNode-20",
                    "description": "",
                    "associatedNodeID": "",
                    "position": [11.4515380859375, 7.470009803771973, 7.79262638092041],
                    "orientation": [-1.0, -0.0, -0.0, -0.0, -1.0, -0.0, 0.0, 0.0, 1.0],
                    "selected": true,
                    "locked": false,
                    "visibility": true,
                    "positionStatus": "defined"
                },
                {
                    "id": "21",
                    "label": "mergedMarkupsNode-21",
                    "description": "",
                    "associatedNodeID": "",
                    "position": [11.31687068939209, 7.308478355407715, 7.736844539642334],
                    "orientation": [-1.0, -0.0, -0.0, -0.0, -1.0, -0.0, 0.0, 0.0, 1.0],
                    "selected": true,
                    "locked": false,
                    "visibility": true,
                    "positionStatus": "defined"
                },
                {
                    "id": "22",
                    "label": "C_13-14",
                    "description": "",
                    "associatedNodeID": "",
                    "position": [11.2166166305542, 7.132588863372803, 7.657674789428711],
                    "orientation": [-1.0, -0.0, -0.0, -0.0, -1.0, -0.0, 0.0, 0.0, 1.0],
                    "selected": true,
                    "locked": false,
                    "visibility": true,
                    "positionStatus": "defined"
                },
                {
                    "id": "23",
                    "label": "mergedMarkupsNode-23",
                    "description": "",
                    "associatedNodeID": "",
                    "position": [11.168620109558104, 6.942882061004639, 7.564818859100342],
                    "orientation": [-1.0, -0.0, -0.0, -0.0, -1.0, -0.0, 0.0, 0.0, 1.0],
                    "selected": true,
                    "locked": false,
                    "visibility": true,
                    "positionStatus": "defined"
                },
                {
                    "id": "24",
                    "label": "C_13-15",
                    "description": "",
                    "associatedNodeID": "",
                    "position": [11.191502571105955, 6.756092548370361, 7.455821514129639],
                    "orientation": [-1.0, -0.0, -0.0, -0.0, -1.0, -0.0, 0.0, 0.0, 1.0],
                    "selected": true,
                    "locked": false,
                    "visibility": true,
                    "positionStatus": "defined"
                },
                {
                    "id": "25",
                    "label": "mergedMarkupsNode-25",
                    "description": "",
                    "associatedNodeID": "",
                    "position": [11.24680519104004, 6.58955717086792, 7.327669143676758],
                    "orientation": [-1.0, -0.0, -0.0, -0.0, -1.0, -0.0, 0.0, 0.0, 1.0],
                    "selected": true,
                    "locked": false,
                    "visibility": true,
                    "positionStatus": "defined"
                },
                {
                    "id": "26",
                    "label": "C_13-16",
                    "description": "",
                    "associatedNodeID": "",
                    "position": [11.34467601776123, 6.445643901824951, 7.196568489074707],
                    "orientation": [-1.0, -0.0, -0.0, -0.0, -1.0, -0.0, 0.0, 0.0, 1.0],
                    "selected": true,
                    "locked": false,
                    "visibility": true,
                    "positionStatus": "defined"
                },
                {
                    "id": "27",
                    "label": "mergedMarkupsNode-27",
                    "description": "",
                    "associatedNodeID": "",
                    "position": [11.479312896728516, 6.3261637687683105, 7.074944972991943],
                    "orientation": [-1.0, -0.0, -0.0, -0.0, -1.0, -0.0, 0.0, 0.0, 1.0],
                    "selected": true,
                    "locked": false,
                    "visibility": true,
                    "positionStatus": "defined"
                },
                {
                    "id": "28",
                    "label": "C_13-17",
                    "description": "",
                    "associatedNodeID": "",
                    "position": [11.653200149536133, 6.236484527587891, 6.981139659881592],
                    "orientation": [-1.0, -0.0, -0.0, -0.0, -1.0, -0.0, 0.0, 0.0, 1.0],
                    "selected": true,
                    "locked": false,
                    "visibility": true,
                    "positionStatus": "defined"
                },
                {
                    "id": "29",
                    "label": "mergedMarkupsNode-29",
                    "description": "",
                    "associatedNodeID": "",
                    "position": [11.847297668457031, 6.167640209197998, 6.910333156585693],
                    "orientation": [-1.0, -0.0, -0.0, -0.0, -1.0, -0.0, 0.0, 0.0, 1.0],
                    "selected": true,
                    "locked": false,
                    "visibility": true,
                    "positionStatus": "defined"
                },
                {
                    "id": "30",
                    "label": "C_13-18",
                    "description": "",
                    "associatedNodeID": "",
                    "position": [12.053302764892578, 6.125249862670898, 6.853456020355225],
                    "orientation": [-1.0, -0.0, -0.0, -0.0, -1.0, -0.0, 0.0, 0.0, 1.0],
                    "selected": true,
                    "locked": false,
                    "visibility": true,
                    "positionStatus": "defined"
                },
                {
                    "id": "31",
                    "label": "mergedMarkupsNode-31",
                    "description": "",
                    "associatedNodeID": "",
                    "position": [12.267342567443848, 6.134247779846191, 6.822932720184326],
                    "orientation": [-1.0, -0.0, -0.0, -0.0, -1.0, -0.0, 0.0, 0.0, 1.0],
                    "selected": true,
                    "locked": false,
                    "visibility": true,
                    "positionStatus": "defined"
                },
                {
                    "id": "32",
                    "label": "C_13-19",
                    "description": "",
                    "associatedNodeID": "",
                    "position": [12.475885391235352, 6.196770191192627, 6.815522193908691],
                    "orientation": [-1.0, -0.0, -0.0, -0.0, -1.0, -0.0, 0.0, 0.0, 1.0],
                    "selected": true,
                    "locked": false,
                    "visibility": true,
                    "positionStatus": "defined"
                },
                {
                    "id": "33",
                    "label": "mergedMarkupsNode-33",
                    "description": "",
                    "associatedNodeID": "",
                    "position": [12.672357559204102, 6.29070520401001, 6.8148345947265625],
                    "orientation": [-1.0, -0.0, -0.0, -0.0, -1.0, -0.0, 0.0, 0.0, 1.0],
                    "selected": true,
                    "locked": false,
                    "visibility": true,
                    "positionStatus": "defined"
                },
                {
                    "id": "34",
                    "label": "C_13-20",
                    "description": "",
                    "associatedNodeID": "",
                    "position": [12.842656135559082, 6.426071643829346, 6.815060615539551],
                    "orientation": [-1.0, -0.0, -0.0, -0.0, -1.0, -0.0, 0.0, 0.0, 1.0],
                    "selected": true,
                    "locked": false,
                    "visibility": true,
                    "positionStatus": "defined"
                },
                {
                    "id": "35",
                    "label": "mergedMarkupsNode-35",
                    "description": "",
                    "associatedNodeID": "",
                    "position": [12.981060981750488, 6.591656684875488, 6.798601150512695],
                    "orientation": [-1.0, -0.0, -0.0, -0.0, -1.0, -0.0, 0.0, 0.0, 1.0],
                    "selected": true,
                    "locked": false,
                    "visibility": true,
                    "positionStatus": "defined"
                },
                {
                    "id": "36",
                    "label": "C_13-21",
                    "description": "",
                    "associatedNodeID": "",
                    "position": [13.070024490356444, 6.786837100982666, 6.764845371246338],
                    "orientation": [-1.0, -0.0, -0.0, -0.0, -1.0, -0.0, 0.0, 0.0, 1.0],
                    "selected": true,
                    "locked": false,
                    "visibility": true,
                    "positionStatus": "defined"
                },
                {
                    "id": "37",
                    "label": "mergedMarkupsNode-37",
                    "description": "",
                    "associatedNodeID": "",
                    "position": [13.11903476715088, 6.978909015655518, 6.676626205444336],
                    "orientation": [-1.0, -0.0, -0.0, -0.0, -1.0, -0.0, 0.0, 0.0, 1.0],
                    "selected": true,
                    "locked": false,
                    "visibility": true,
                    "positionStatus": "defined"
                },
                {
                    "id": "38",
                    "label": "C_13-22C_13-23",
                    "description": "",
                    "associatedNodeID": "",
                    "position": [13.139400482177734, 7.144332408905029, 6.536831855773926],
                    "orientation": [-1.0, -0.0, -0.0, -0.0, -1.0, -0.0, 0.0, 0.0, 1.0],
                    "selected": true,
                    "locked": false,
                    "visibility": true,
                    "positionStatus": "defined"
                },
                {
                    "id": "39",
                    "label": "mergedMarkupsNode-39",
                    "description": "",
                    "associatedNodeID": "",
                    "position": [13.113114356994627, 7.313947677612305, 6.403557300567627],
                    "orientation": [-1.0, -0.0, -0.0, -0.0, -1.0, -0.0, 0.0, 0.0, 1.0],
                    "selected": true,
                    "locked": false,
                    "visibility": true,
                    "positionStatus": "defined"
                },
                {
                    "id": "40",
                    "label": "C_13-24C_13-25",
                    "description": "",
                    "associatedNodeID": "",
                    "position": [13.057326316833496, 7.507855415344238, 6.328598499298096],
                    "orientation": [-1.0, -0.0, -0.0, -0.0, -1.0, -0.0, 0.0, 0.0, 1.0],
                    "selected": true,
                    "locked": false,
                    "visibility": true,
                    "positionStatus": "defined"
                },
                {
                    "id": "41",
                    "label": "MarkupsCurve_3-1",
                    "description": "Semi",
                    "associatedNodeID": "",
                    "position": [12.213193893432615, 7.670913219451904, 6.318867206573486],
                    "orientation": [-1.0, -0.0, -0.0, -0.0, -1.0, -0.0, 0.0, 0.0, 1.0],
                    "selected": true,
                    "locked": false,
                    "visibility": true,
                    "positionStatus": "defined"
                },
                {
                    "id": "42",
                    "label": "mergedMarkupsNode-42",
                    "description": "Semi",
                    "associatedNodeID": "",
                    "position": [12.18925666809082, 7.740713119506836, 6.243048191070557],
                    "orientation": [-1.0, -0.0, -0.0, -0.0, -1.0, -0.0, 0.0, 0.0, 1.0],
                    "selected": true,
                    "locked": false,
                    "visibility": true,
                    "positionStatus": "defined"
                },
                {
                    "id": "43",
                    "label": "mergedMarkupsNode-16mergedMarkupsNode-17",
                    "description": "Semi",
                    "associatedNodeID": "",
                    "position": [12.174939155578612, 7.812211513519287, 6.166673183441162],
                    "orientation": [-1.0, -0.0, -0.0, -0.0, -1.0, -0.0, 0.0, 0.0, 1.0],
                    "selected": true,
                    "locked": false,
                    "visibility": true,
                    "positionStatus": "defined"
                },
                {
                    "id": "44",
                    "label": "mergedMarkupsNode-44",
                    "description": "Semi",
                    "associatedNodeID": "",
                    "position": [12.182249069213867, 7.8863043785095215, 6.091712951660156],
                    "orientation": [-1.0, -0.0, -0.0, -0.0, -1.0, -0.0, 0.0, 0.0, 1.0],
                    "selected": true,
                    "locked": false,
                    "visibility": true,
                    "positionStatus": "defined"
                },
                {
                    "id": "45",
                    "label": "mergedMarkupsNode-45",
                    "description": "Semi",
                    "associatedNodeID": "",
                    "position": [12.183547019958496, 7.959377765655518, 6.015544414520264],
                    "orientation": [-1.0, -0.0, -0.0, -0.0, -1.0, -0.0, 0.0, 0.0, 1.0],
                    "selected": true,
                    "locked": false,
                    "visibility": true,
                    "positionStatus": "defined"
                },
                {
                    "id": "46",
                    "label": "mergedMarkupsNode-46",
                    "description": "Semi",
                    "associatedNodeID": "",
                    "position": [12.170805931091309, 8.024338722229004, 5.9330620765686035],
                    "orientation": [-1.0, -0.0, -0.0, -0.0, -1.0, -0.0, 0.0, 0.0, 1.0],
                    "selected": true,
                    "locked": false,
                    "visibility": true,
                    "positionStatus": "defined"
                },
                {
                    "id": "47",
                    "label": "mergedMarkupsNode-18mergedMarkupsNode-19mergedMarkupsNode-20",
                    "description": "Semi",
                    "associatedNodeID": "",
                    "position": [12.149352073669434, 8.087798118591309, 5.851234436035156],
                    "orientation": [-1.0, -0.0, -0.0, -0.0, -1.0, -0.0, 0.0, 0.0, 1.0],
                    "selected": true,
                    "locked": false,
                    "visibility": true,
                    "positionStatus": "defined"
                },
                {
                    "id": "48",
                    "label": "mergedMarkupsNode-48",
                    "description": "Semi",
                    "associatedNodeID": "",
                    "position": [12.11908721923828, 8.15351390838623, 5.774102210998535],
                    "orientation": [-1.0, -0.0, -0.0, -0.0, -1.0, -0.0, 0.0, 0.0, 1.0],
                    "selected": true,
                    "locked": false,
                    "visibility": true,
                    "positionStatus": "defined"
                },
                {
                    "id": "49",
                    "label": "MarkupsCurve_3-2mergedMarkupsNode-22mergedMarkupsNode-23mergedMarkupsNode-24",
                    "description": "Semi",
                    "associatedNodeID": "",
                    "position": [12.073966026306152, 8.215622901916504, 5.701608180999756],
                    "orientation": [-1.0, -0.0, -0.0, -0.0, -1.0, -0.0, 0.0, 0.0, 1.0],
                    "selected": true,
                    "locked": false,
                    "visibility": true,
                    "positionStatus": "defined"
                },
                {
                    "id": "50",
                    "label": "mergedMarkupsNode-50",
                    "description": "Semi",
                    "associatedNodeID": "",
                    "position": [12.02478313446045, 8.276455879211426, 5.630651473999023],
                    "orientation": [-1.0, -0.0, -0.0, -0.0, -1.0, -0.0, 0.0, 0.0, 1.0],
                    "selected": true,
                    "locked": false,
                    "visibility": true,
                    "positionStatus": "defined"
                },
                {
                    "id": "51",
                    "label": "mergedMarkupsNode-51",
                    "description": "",
                    "associatedNodeID": "",
                    "position": [11.99399471282959, 8.348518371582031, 5.559687614440918],
                    "orientation": [-1.0, -0.0, -0.0, -0.0, -1.0, -0.0, 0.0, 0.0, 1.0],
                    "selected": true,
                    "locked": false,
                    "visibility": true,
                    "positionStatus": "defined"
                },
                {
                    "id": "52",
                    "label": "mergedMarkupsNode-25mergedMarkupsNode-26",
                    "description": "",
                    "associatedNodeID": "",
                    "position": [11.96640396118164, 8.42375659942627, 5.490612983703613],
                    "orientation": [-1.0, -0.0, -0.0, -0.0, -1.0, -0.0, 0.0, 0.0, 1.0],
                    "selected": true,
                    "locked": false,
                    "visibility": true,
                    "positionStatus": "defined"
                },
                {
                    "id": "53",
                    "label": "mergedMarkupsNode-53",
                    "description": "",
                    "associatedNodeID": "",
                    "position": [11.930317878723145, 8.497208595275879, 5.423609256744385],
                    "orientation": [-1.0, -0.0, -0.0, -0.0, -1.0, -0.0, 0.0, 0.0, 1.0],
                    "selected": true,
                    "locked": false,
                    "visibility": true,
                    "positionStatus": "defined"
                },
                {
                    "id": "54",
                    "label": "mergedMarkupsNode-27MarkupsCurve_3-3",
                    "description": "",
                    "associatedNodeID": "",
                    "position": [11.898797988891602, 8.574130058288574, 5.358191013336182],
                    "orientation": [-1.0, -0.0, -0.0, -0.0, -1.0, -0.0, 0.0, 0.0, 1.0],
                    "selected": true,
                    "locked": false,
                    "visibility": true,
                    "positionStatus": "defined"
                },
                {
                    "id": "55",
                    "label": "mergedMarkupsNode-55",
                    "description": "",
                    "associatedNodeID": "",
                    "position": [11.87309741973877, 8.653794288635254, 5.293674468994141],
                    "orientation": [-1.0, -0.0, -0.0, -0.0, -1.0, -0.0, 0.0, 0.0, 1.0],
                    "selected": true,
                    "locked": false,
                    "visibility": true,
                    "positionStatus": "defined"
                },
                {
                    "id": "56",
                    "label": "mergedMarkupsNode-29mergedMarkupsNode-30",
                    "description": "",
                    "associatedNodeID": "",
                    "position": [11.849544525146484, 8.733805656433105, 5.228616714477539],
                    "orientation": [-1.0, -0.0, -0.0, -0.0, -1.0, -0.0, 0.0, 0.0, 1.0],
                    "selected": true,
                    "locked": false,
                    "visibility": true,
                    "positionStatus": "defined"
                },
                {
                    "id": "57",
                    "label": "mergedMarkupsNode-57",
                    "description": "",
                    "associatedNodeID": "",
                    "position": [11.827313423156738, 8.814035415649414, 5.163707733154297],
                    "orientation": [-1.0, -0.0, -0.0, -0.0, -1.0, -0.0, 0.0, 0.0, 1.0],
                    "selected": true,
                    "locked": false,
                    "visibility": true,
                    "positionStatus": "defined"
                },
                {
                    "id": "58",
                    "label": "mergedMarkupsNode-31mergedMarkupsNode-32",
                    "description": "",
                    "associatedNodeID": "",
                    "position": [11.82083797454834, 8.90026569366455, 5.1028971672058105],
                    "orientation": [-1.0, -0.0, -0.0, -0.0, -1.0, -0.0, 0.0, 0.0, 1.0],
                    "selected": true,
                    "locked": false,
                    "visibility": true,
                    "positionStatus": "defined"
                },
                {
                    "id": "59",
                    "label": "mergedMarkupsNode-59",
                    "description": "",
                    "associatedNodeID": "",
                    "position": [11.812321662902832, 8.988508224487305, 5.045208930969238],
                    "orientation": [-1.0, -0.0, -0.0, -0.0, -1.0, -0.0, 0.0, 0.0, 1.0],
                    "selected": true,
                    "locked": false,
                    "visibility": true,
                    "positionStatus": "defined"
                },
                {
                    "id": "60",
                    "label": "mergedMarkupsNode-33MarkupsCurve_3-4",
                    "description": "End_Common_Crus",
                    "associatedNodeID": "",
                    "position": [11.813410758972168, 9.077107429504396, 4.989612102508545],
                    "orientation": [-1.0, -0.0, -0.0, -0.0, -1.0, -0.0, 0.0, 0.0, 1.0],
                    "selected": true,
                    "locked": false,
                    "visibility": true,
                    "positionStatus": "defined"
                },
                {
                    "id": "61",
                    "label": "mergedMarkupsNode-36",
                    "description": "Semi",
                    "associatedNodeID": "",
                    "position": [13.4909086227417, 9.251993179321287, 7.179724216461182],
                    "orientation": [-1.0, -0.0, -0.0, -0.0, -1.0, -0.0, 0.0, 0.0, 1.0],
                    "selected": true,
                    "locked": false,
                    "visibility": true,
                    "positionStatus": "defined"
                },
                {
                    "id": "62",
                    "label": "MarkupsCurve_5-2",
                    "description": "Semi",
                    "associatedNodeID": "",
                    "position": [13.509387969970703, 9.455778121948242, 7.043115139007568],
                    "orientation": [-1.0, -0.0, -0.0, -0.0, -1.0, -0.0, 0.0, 0.0, 1.0],
                    "selected": true,
                    "locked": false,
                    "visibility": true,
                    "positionStatus": "defined"
                },
                {
                    "id": "63",
                    "label": "mergedMarkupsNode-38",
                    "description": "Semi",
                    "associatedNodeID": "",
                    "position": [13.523524284362791, 9.639647483825684, 6.879238128662109],
                    "orientation": [-1.0, -0.0, -0.0, -0.0, -1.0, -0.0, 0.0, 0.0, 1.0],
                    "selected": true,
                    "locked": false,
                    "visibility": true,
                    "positionStatus": "defined"
                },
                {
                    "id": "64",
                    "label": "mergedMarkupsNode-39",
                    "description": "Semi",
                    "associatedNodeID": "",
                    "position": [13.506492614746094, 9.819538116455078, 6.711889266967773],
                    "orientation": [-1.0, -0.0, -0.0, -0.0, -1.0, -0.0, 0.0, 0.0, 1.0],
                    "selected": true,
                    "locked": false,
                    "visibility": true,
                    "positionStatus": "defined"
                },
                {
                    "id": "65",
                    "label": "MarkupsCurve_5-3",
                    "description": "Semi",
                    "associatedNodeID": "",
                    "position": [13.441153526306152, 9.990721702575684, 6.548776149749756],
                    "orientation": [-1.0, -0.0, -0.0, -0.0, -1.0, -0.0, 0.0, 0.0, 1.0],
                    "selected": true,
                    "locked": false,
                    "visibility": true,
                    "positionStatus": "defined"
                },
                {
                    "id": "66",
                    "label": "mergedMarkupsNode-41",
                    "description": "Semi",
                    "associatedNodeID": "",
                    "position": [13.348477363586426, 10.154544830322266, 6.38964319229126],
                    "orientation": [-1.0, -0.0, -0.0, -0.0, -1.0, -0.0, 0.0, 0.0, 1.0],
                    "selected": true,
                    "locked": false,
                    "visibility": true,
                    "positionStatus": "defined"
                },
                {
                    "id": "67",
                    "label": "mergedMarkupsNode-42",
                    "description": "Semi",
                    "associatedNodeID": "",
                    "position": [13.232001304626465, 10.3162202835083, 6.244721412658691],
                    "orientation": [-1.0, -0.0, -0.0, -0.0, -1.0, -0.0, 0.0, 0.0, 1.0],
                    "selected": true,
                    "locked": false,
                    "visibility": true,
                    "positionStatus": "defined"
                },
                {
                    "id": "68",
                    "label": "MarkupsCurve_5-4mergedMarkupsNode-44",
                    "description": "Semi",
                    "associatedNodeID": "",
                    "position": [13.091707229614258, 10.442485809326172, 6.087479591369629],
                    "orientation": [-1.0, -0.0, -0.0, -0.0, -1.0, -0.0, 0.0, 0.0, 1.0],
                    "selected": true,
                    "locked": false,
                    "visibility": true,
                    "positionStatus": "defined"
                },
                {
                    "id": "69",
                    "label": "MarkupsCurve_5-5",
                    "description": "Semi",
                    "associatedNodeID": "",
                    "position": [12.947100639343262, 10.550907135009766, 5.922513008117676],
                    "orientation": [-1.0, -0.0, -0.0, -0.0, -1.0, -0.0, 0.0, 0.0, 1.0],
                    "selected": true,
                    "locked": false,
                    "visibility": true,
                    "positionStatus": "defined"
                },
                {
                    "id": "70",
                    "label": "mergedMarkupsNode-46",
                    "description": "Semi",
                    "associatedNodeID": "",
                    "position": [12.771102905273438, 10.635422706604004, 5.77262020111084],
                    "orientation": [-1.0, -0.0, -0.0, -0.0, -1.0, -0.0, 0.0, 0.0, 1.0],
                    "selected": true,
                    "locked": false,
                    "visibility": true,
                    "positionStatus": "defined"
                },
                {
                    "id": "71",
                    "label": "mergedMarkupsNode-47MarkupsCurve_5-6",
                    "description": "Semi",
                    "associatedNodeID": "",
                    "position": [12.57716464996338, 10.690388679504396, 5.6326165199279785],
                    "orientation": [-1.0, -0.0, -0.0, -0.0, -1.0, -0.0, 0.0, 0.0, 1.0],
                    "selected": true,
                    "locked": false,
                    "visibility": true,
                    "positionStatus": "defined"
                },
                {
                    "id": "72",
                    "label": "mergedMarkupsNode-72",
                    "description": "Semi",
                    "associatedNodeID": "",
                    "position": [12.38274097442627, 10.665400505065918, 5.485500335693359],
                    "orientation": [-1.0, -0.0, -0.0, -0.0, -1.0, -0.0, 0.0, 0.0, 1.0],
                    "selected": true,
                    "locked": false,
                    "visibility": true,
                    "positionStatus": "defined"
                },
                {
                    "id": "73",
                    "label": "mergedMarkupsNode-73",
                    "description": "Semi",
                    "associatedNodeID": "",
                    "position": [12.20365047454834, 10.588994979858398, 5.335112571716309],
                    "orientation": [-1.0, -0.0, -0.0, -0.0, -1.0, -0.0, 0.0, 0.0, 1.0],
                    "selected": true,
                    "locked": false,
                    "visibility": true,
                    "positionStatus": "defined"
                },
                {
                    "id": "74",
                    "label": "mergedMarkupsNode-49",
                    "description": "Semi",
                    "associatedNodeID": "",
                    "position": [12.044815063476564, 10.449295043945313, 5.208879470825195],
                    "orientation": [-1.0, -0.0, -0.0, -0.0, -1.0, -0.0, 0.0, 0.0, 1.0],
                    "selected": true,
                    "locked": false,
                    "visibility": true,
                    "positionStatus": "defined"
                },
                {
                    "id": "75",
                    "label": "mergedMarkupsNode-50",
                    "description": "Semi",
                    "associatedNodeID": "",
                    "position": [11.921539306640623, 10.262818336486816, 5.108588695526123],
                    "orientation": [-1.0, -0.0, -0.0, -0.0, -1.0, -0.0, 0.0, 0.0, 1.0],
                    "selected": true,
                    "locked": false,
                    "visibility": true,
                    "positionStatus": "defined"
                },
                {
                    "id": "76",
                    "label": "mergedMarkupsNode-51",
                    "description": "Semi",
                    "associatedNodeID": "",
                    "position": [11.84870433807373, 10.039548873901367, 5.039224624633789],
                    "orientation": [-1.0, -0.0, -0.0, -0.0, -1.0, -0.0, 0.0, 0.0, 1.0],
                    "selected": true,
                    "locked": false,
                    "visibility": true,
                    "positionStatus": "defined"
                },
                {
                    "id": "77",
                    "label": "MarkupsCurve_5-7",
                    "description": "Semi",
                    "associatedNodeID": "",
                    "position": [11.802934646606444, 9.79863739013672, 5.012441635131836],
                    "orientation": [-1.0, -0.0, -0.0, -0.0, -1.0, -0.0, 0.0, 0.0, 1.0],
                    "selected": true,
                    "locked": false,
                    "visibility": true,
                    "positionStatus": "defined"
                },
                {
                    "id": "78",
                    "label": "mergedMarkupsNode-53",
                    "description": "Semi",
                    "associatedNodeID": "",
                    "position": [11.832075119018556, 9.554664611816406, 5.011680603027344],
                    "orientation": [-1.0, -0.0, -0.0, -0.0, -1.0, -0.0, 0.0, 0.0, 1.0],
                    "selected": true,
                    "locked": false,
                    "visibility": true,
                    "positionStatus": "defined"
                },
                {
                    "id": "79",
                    "label": "MarkupsCurve_5-8",
                    "description": "",
                    "associatedNodeID": "",
                    "position": [11.872490882873535, 9.31178092956543, 5.013562202453613],
                    "orientation": [-1.0, -0.0, -0.0, -0.0, -1.0, -0.0, 0.0, 0.0, 1.0],
                    "selected": true,
                    "locked": false,
                    "visibility": true,
                    "positionStatus": "defined"
                },
                {
                    "id": "80",
                    "label": "MarkupsCurve_8-1",
                    "description": "Semi",
                    "associatedNodeID": "",
                    "position": [11.892814636230469, 9.12419319152832, 4.771547794342041],
                    "orientation": [-1.0, -0.0, -0.0, -0.0, -1.0, -0.0, 0.0, 0.0, 1.0],
                    "selected": true,
                    "locked": false,
                    "visibility": true,
                    "positionStatus": "defined"
                },
                {
                    "id": "81",
                    "label": "MarkupsCurve_8-2",
                    "description": "Semi",
                    "associatedNodeID": "",
                    "position": [12.028681755065918, 9.115042686462402, 4.5760064125061035],
                    "orientation": [-1.0, -0.0, -0.0, -0.0, -1.0, -0.0, 0.0, 0.0, 1.0],
                    "selected": true,
                    "locked": false,
                    "visibility": true,
                    "positionStatus": "defined"
                },
                {
                    "id": "82",
                    "label": "mergedMarkupsNode-57",
                    "description": "Semi",
                    "associatedNodeID": "",
                    "position": [12.19511890411377, 9.090706825256348, 4.4065423011779785],
                    "orientation": [-1.0, -0.0, -0.0, -0.0, -1.0, -0.0, 0.0, 0.0, 1.0],
                    "selected": true,
                    "locked": false,
                    "visibility": true,
                    "positionStatus": "defined"
                },
                {
                    "id": "83",
                    "label": "MarkupsCurve_8-3",
                    "description": "Semi",
                    "associatedNodeID": "",
                    "position": [12.380008697509766, 9.033888816833496, 4.26680850982666],
                    "orientation": [-1.0, -0.0, -0.0, -0.0, -1.0, -0.0, 0.0, 0.0, 1.0],
                    "selected": true,
                    "locked": false,
                    "visibility": true,
                    "positionStatus": "defined"
                },
                {
                    "id": "84",
                    "label": "mergedMarkupsNode-84",
                    "description": "Semi",
                    "associatedNodeID": "",
                    "position": [12.57688808441162, 8.9436674118042, 4.167695999145508],
                    "orientation": [-1.0, -0.0, -0.0, -0.0, -1.0, -0.0, 0.0, 0.0, 1.0],
                    "selected": true,
                    "locked": false,
                    "visibility": true,
                    "positionStatus": "defined"
                },
                {
                    "id": "85",
                    "label": "mergedMarkupsNode-59",
                    "description": "Semi",
                    "associatedNodeID": "",
                    "position": [12.754642486572266, 8.794901847839355, 4.112977981567383],
                    "orientation": [-1.0, -0.0, -0.0, -0.0, -1.0, -0.0, 0.0, 0.0, 1.0],
                    "selected": true,
                    "locked": false,
                    "visibility": true,
                    "positionStatus": "defined"
                },
                {
                    "id": "86",
                    "label": "MarkupsCurve_8-4",
                    "description": "Semi",
                    "associatedNodeID": "",
                    "position": [12.906855583190918, 8.611557960510254, 4.1019287109375],
                    "orientation": [-1.0, -0.0, -0.0, -0.0, -1.0, -0.0, 0.0, 0.0, 1.0],
                    "selected": true,
                    "locked": false,
                    "visibility": true,
                    "positionStatus": "defined"
                },
                {
                    "id": "87",
                    "label": "mergedMarkupsNode-61",
                    "description": "Semi",
                    "associatedNodeID": "",
                    "position": [13.047137260437012, 8.420133590698242, 4.120186805725098],
                    "orientation": [-1.0, -0.0, -0.0, -0.0, -1.0, -0.0, 0.0, 0.0, 1.0],
                    "selected": true,
                    "locked": false,
                    "visibility": true,
                    "positionStatus": "defined"
                },
                {
                    "id": "88",
                    "label": "MarkupsCurve_8-5",
                    "description": "Semi",
                    "associatedNodeID": "",
                    "position": [13.175682067871094, 8.221542358398438, 4.152126789093018],
                    "orientation": [-1.0, -0.0, -0.0, -0.0, -1.0, -0.0, 0.0, 0.0, 1.0],
                    "selected": true,
                    "locked": false,
                    "visibility": true,
                    "positionStatus": "defined"
                },
                {
                    "id": "89",
                    "label": "mergedMarkupsNode-63",
                    "description": "Semi",
                    "associatedNodeID": "",
                    "position": [13.287010192871094, 8.019658088684082, 4.213190078735352],
                    "orientation": [-1.0, -0.0, -0.0, -0.0, -1.0, -0.0, 0.0, 0.0, 1.0],
                    "selected": true,
                    "locked": false,
                    "visibility": true,
                    "positionStatus": "defined"
                },
                {
                    "id": "90",
                    "label": "MarkupsCurve_8-6",
                    "description": "Semi",
                    "associatedNodeID": "",
                    "position": [13.379255294799805, 7.830580711364746, 4.325836181640625],
                    "orientation": [-1.0, -0.0, -0.0, -0.0, -1.0, -0.0, 0.0, 0.0, 1.0],
                    "selected": true,
                    "locked": false,
                    "visibility": true,
                    "positionStatus": "defined"
                },
                {
                    "id": "91",
                    "label": "mergedMarkupsNode-65",
                    "description": "Semi",
                    "associatedNodeID": "",
                    "position": [13.451948165893556, 7.6477861404418945, 4.460505485534668],
                    "orientation": [-1.0, -0.0, -0.0, -0.0, -1.0, -0.0, 0.0, 0.0, 1.0],
                    "selected": true,
                    "locked": false,
                    "visibility": true,
                    "positionStatus": "defined"
                },
                {
                    "id": "92",
                    "label": "mergedMarkupsNode-66MarkupsCurve_8-7",
                    "description": "Semi",
                    "associatedNodeID": "",
                    "position": [13.47661304473877, 7.493374347686768, 4.640323162078857],
                    "orientation": [-1.0, -0.0, -0.0, -0.0, -1.0, -0.0, 0.0, 0.0, 1.0],
                    "selected": true,
                    "locked": false,
                    "visibility": true,
                    "positionStatus": "defined"
                },
                {
                    "id": "93",
                    "label": "mergedMarkupsNode-68",
                    "description": "Semi",
                    "associatedNodeID": "",
                    "position": [13.475357055664064, 7.367252349853516, 4.842167377471924],
                    "orientation": [-1.0, -0.0, -0.0, -0.0, -1.0, -0.0, 0.0, 0.0, 1.0],
                    "selected": true,
                    "locked": false,
                    "visibility": true,
                    "positionStatus": "defined"
                },
                {
                    "id": "94",
                    "label": "mergedMarkupsNode-69",
                    "description": "Semi",
                    "associatedNodeID": "",
                    "position": [13.439892768859863, 7.257748603820801, 5.051455974578857],
                    "orientation": [-1.0, -0.0, -0.0, -0.0, -1.0, -0.0, 0.0, 0.0, 1.0],
                    "selected": true,
                    "locked": false,
                    "visibility": true,
                    "positionStatus": "defined"
                },
                {
                    "id": "95",
                    "label": "MarkupsCurve_8-8",
                    "description": "Semi",
                    "associatedNodeID": "",
                    "position": [13.379859924316406, 7.165534973144531, 5.263309478759766],
                    "orientation": [-1.0, -0.0, -0.0, -0.0, -1.0, -0.0, 0.0, 0.0, 1.0],
                    "selected": true,
                    "locked": false,
                    "visibility": true,
                    "positionStatus": "defined"
                },
                {
                    "id": "96",
                    "label": "MarkupsCurve_8-9",
                    "description": "Semi",
                    "associatedNodeID": "",
                    "position": [13.315397262573242, 7.088726043701172, 5.480007648468018],
                    "orientation": [-1.0, -0.0, -0.0, -0.0, -1.0, -0.0, 0.0, 0.0, 1.0],
                    "selected": true,
                    "locked": false,
                    "visibility": true,
                    "positionStatus": "defined"
                },
                {
                    "id": "97",
                    "label": "mergedMarkupsNode-72",
                    "description": "Semi",
                    "associatedNodeID": "",
                    "position": [13.24630355834961, 7.043217182159424, 5.7031145095825195],
                    "orientation": [-1.0, -0.0, -0.0, -0.0, -1.0, -0.0, 0.0, 0.0, 1.0],
                    "selected": true,
                    "locked": false,
                    "visibility": true,
                    "positionStatus": "defined"
                },
                {
                    "id": "98",
                    "label": "mergedMarkupsNode-73",
                    "description": "",
                    "associatedNodeID": "",
                    "position": [13.107369422912598, 7.018867492675781, 5.895601749420166],
                    "orientation": [-1.0, -0.0, -0.0, -0.0, -1.0, -0.0, 0.0, 0.0, 1.0],
                    "selected": true,
                    "locked": false,
                    "visibility": true,
                    "positionStatus": "defined"
                },
                {
                    "id": "99",
                    "label": "mergedMarkupsNode-99",
                    "description": "Semi",
                    "associatedNodeID": "",
                    "position": [14.191593170166016, 8.603987693786621, 7.3193745613098145],
                    "orientation": [-1.0, -0.0, -0.0, -0.0, -1.0, -0.0, 0.0, 0.0, 1.0],
                    "selected": true,
                    "locked": false,
                    "visibility": true,
                    "positionStatus": "defined"
                },
                {
                    "id": "100",
                    "label": "MarkupsCurve_11-2",
                    "description": "Semi",
                    "associatedNodeID": "",
                    "position": [14.32174587249756, 8.6766996383667, 7.178231239318848],
                    "orientation": [-1.0, -0.0, -0.0, -0.0, -1.0, -0.0, 0.0, 0.0, 1.0],
                    "selected": true,
                    "locked": false,
                    "visibility": true,
                    "positionStatus": "defined"
                },
                {
                    "id": "101",
                    "label": "mergedMarkupsNode-78",
                    "description": "Semi",
                    "associatedNodeID": "",
                    "position": [14.427938461303713, 8.69002914428711, 7.003487586975098],
                    "orientation": [-1.0, -0.0, -0.0, -0.0, -1.0, -0.0, 0.0, 0.0, 1.0],
                    "selected": true,
                    "locked": false,
                    "visibility": true,
                    "positionStatus": "defined"
                },
                {
                    "id": "102",
                    "label": "MarkupsCurve_11-3",
                    "description": "Semi",
                    "associatedNodeID": "",
                    "position": [14.524195671081545, 8.681700706481934, 6.822067737579346],
                    "orientation": [-1.0, -0.0, -0.0, -0.0, -1.0, -0.0, 0.0, 0.0, 1.0],
                    "selected": true,
                    "locked": false,
                    "visibility": true,
                    "positionStatus": "defined"
                },
                {
                    "id": "103",
                    "label": "MarkupsCurve_11-4",
                    "description": "Semi",
                    "associatedNodeID": "",
                    "position": [14.59121036529541, 8.666609764099121, 6.628977298736572],
                    "orientation": [-1.0, -0.0, -0.0, -0.0, -1.0, -0.0, 0.0, 0.0, 1.0],
                    "selected": true,
                    "locked": false,
                    "visibility": true,
                    "positionStatus": "defined"
                },
                {
                    "id": "104",
                    "label": "mergedMarkupsNode-81",
                    "description": "Semi",
                    "associatedNodeID": "",
                    "position": [14.62539291381836, 8.641425132751465, 6.428098201751709],
                    "orientation": [-1.0, -0.0, -0.0, -0.0, -1.0, -0.0, 0.0, 0.0, 1.0],
                    "selected": true,
                    "locked": false,
                    "visibility": true,
                    "positionStatus": "defined"
                },
                {
                    "id": "105",
                    "label": "MarkupsCurve_11-5",
                    "description": "Semi",
                    "associatedNodeID": "",
                    "position": [14.634577751159668, 8.60207748413086, 6.227173805236816],
                    "orientation": [-1.0, -0.0, -0.0, -0.0, -1.0, -0.0, 0.0, 0.0, 1.0],
                    "selected": true,
                    "locked": false,
                    "visibility": true,
                    "positionStatus": "defined"
                },
                {
                    "id": "106",
                    "label": "mergedMarkupsNode-106",
                    "description": "Semi",
                    "associatedNodeID": "",
                    "position": [14.603569984436035, 8.53605842590332, 6.03469705581665],
                    "orientation": [-1.0, -0.0, -0.0, -0.0, -1.0, -0.0, 0.0, 0.0, 1.0],
                    "selected": true,
                    "locked": false,
                    "visibility": true,
                    "positionStatus": "defined"
                },
                {
                    "id": "107",
                    "label": "mergedMarkupsNode-83",
                    "description": "Semi",
                    "associatedNodeID": "",
                    "position": [14.539241790771484, 8.450512886047363, 5.860789775848389],
                    "orientation": [-1.0, -0.0, -0.0, -0.0, -1.0, -0.0, 0.0, 0.0, 1.0],
                    "selected": true,
                    "locked": false,
                    "visibility": true,
                    "positionStatus": "defined"
                },
                {
                    "id": "108",
                    "label": "MarkupsCurve_11-6mergedMarkupsNode-85",
                    "description": "Semi",
                    "associatedNodeID": "",
                    "position": [14.458245277404783, 8.349434852600098, 5.7008466720581055],
                    "orientation": [-1.0, -0.0, -0.0, -0.0, -1.0, -0.0, 0.0, 0.0, 1.0],
                    "selected": true,
                    "locked": false,
                    "visibility": true,
                    "positionStatus": "defined"
                },
                {
                    "id": "109",
                    "label": "mergedMarkupsNode-109",
                    "description": "Semi",
                    "associatedNodeID": "",
                    "position": [14.385934829711914, 8.245424270629883, 5.538580417633057],
                    "orientation": [-1.0, -0.0, -0.0, -0.0, -1.0, -0.0, 0.0, 0.0, 1.0],
                    "selected": true,
                    "locked": false,
                    "visibility": true,
                    "positionStatus": "defined"
                },
                {
                    "id": "110",
                    "label": "mergedMarkupsNode-86",
                    "description": "Semi",
                    "associatedNodeID": "",
                    "position": [14.287165641784668, 8.145471572875977, 5.3884992599487305],
                    "orientation": [-1.0, -0.0, -0.0, -0.0, -1.0, -0.0, 0.0, 0.0, 1.0],
                    "selected": true,
                    "locked": false,
                    "visibility": true,
                    "positionStatus": "defined"
                },
                {
                    "id": "111",
                    "label": "mergedMarkupsNode-87MarkupsCurve_11-7",
                    "description": "Semi",
                    "associatedNodeID": "",
                    "position": [14.162882804870604, 8.050382614135742, 5.255004405975342],
                    "orientation": [-1.0, -0.0, -0.0, -0.0, -1.0, -0.0, 0.0, 0.0, 1.0],
                    "selected": true,
                    "locked": false,
                    "visibility": true,
                    "positionStatus": "defined"
                },
                {
                    "id": "112",
                    "label": "mergedMarkupsNode-112",
                    "description": "Semi",
                    "associatedNodeID": "",
                    "position": [14.008940696716309, 7.936722755432129, 5.18784236907959],
                    "orientation": [-1.0, -0.0, -0.0, -0.0, -1.0, -0.0, 0.0, 0.0, 1.0],
                    "selected": true,
                    "locked": false,
                    "visibility": true,
                    "positionStatus": "defined"
                },
                {
                    "id": "113",
                    "label": "mergedMarkupsNode-113",
                    "description": "Semi",
                    "associatedNodeID": "",
                    "position": [13.82885456085205, 7.841629505157471, 5.214998722076416],
                    "orientation": [-1.0, -0.0, -0.0, -0.0, -1.0, -0.0, 0.0, 0.0, 1.0],
                    "selected": true,
                    "locked": false,
                    "visibility": true,
                    "positionStatus": "defined"
                },
                {
                    "id": "114",
                    "label": "mergedMarkupsNode-90",
                    "description": "Semi",
                    "associatedNodeID": "",
                    "position": [13.647332191467283, 7.768433094024658, 5.2787604331970215],
                    "orientation": [-1.0, -0.0, -0.0, -0.0, -1.0, -0.0, 0.0, 0.0, 1.0],
                    "selected": true,
                    "locked": false,
                    "visibility": true,
                    "positionStatus": "defined"
                },
                {
                    "id": "115",
                    "label": "MarkupsCurve_11-8",
                    "description": "Semi",
                    "associatedNodeID": "",
                    "position": [13.469740867614746, 7.713248252868652, 5.365662574768066],
                    "orientation": [-1.0, -0.0, -0.0, -0.0, -1.0, -0.0, 0.0, 0.0, 1.0],
                    "selected": true,
                    "locked": false,
                    "visibility": true,
                    "positionStatus": "defined"
                },
                {
                    "id": "116",
                    "label": "mergedMarkupsNode-92",
                    "description": "",
                    "associatedNodeID": "",
                    "position": [13.294123649597168, 7.676051139831543, 5.466461181640625],
                    "orientation": [-1.0, -0.0, -0.0, -0.0, -1.0, -0.0, 0.0, 0.0, 1.0],
                    "selected": true,
                    "locked": false,
                    "visibility": true,
                    "positionStatus": "defined"
                },
                {
                    "id": "117",
                    "label": "mergedMarkupsNode-93",
                    "description": "",
                    "associatedNodeID": "",
                    "position": [13.120871543884276, 7.64549446105957, 5.573318958282471],
                    "orientation": [-1.0, -0.0, -0.0, -0.0, -1.0, -0.0, 0.0, 0.0, 1.0],
                    "selected": true,
                    "locked": false,
                    "visibility": true,
                    "positionStatus": "defined"
                },
                {
                    "id": "118",
                    "label": "MarkupsCurve_11-9MarkupsCurve_11-10",
                    "description": "",
                    "associatedNodeID": "",
                    "position": [12.958662986755373, 7.627915382385254, 5.696593284606934],
                    "orientation": [-1.0, -0.0, -0.0, -0.0, -1.0, -0.0, 0.0, 0.0, 1.0],
                    "selected": true,
                    "locked": false,
                    "visibility": true,
                    "positionStatus": "defined"
                },
                {
                    "id": "119",
                    "label": "mergedMarkupsNode-119",
                    "description": "",
                    "associatedNodeID": "",
                    "position": [11.799430847167969, 7.081658840179443, 8.05056095123291],
                    "orientation": [-1.0, -0.0, -0.0, -0.0, -1.0, -0.0, 0.0, 0.0, 1.0],
                    "selected": true,
                    "locked": false,
                    "visibility": true,
                    "positionStatus": "defined"
                },
                {
                    "id": "120",
                    "label": "Cochlea_Inside-2",
                    "description": "",
                    "associatedNodeID": "",
                    "position": [11.923089981079102, 7.060939788818359, 7.988894462585449],
                    "orientation": [-1.0, -0.0, -0.0, -0.0, -1.0, -0.0, 0.0, 0.0, 1.0],
                    "selected": true,
                    "locked": false,
                    "visibility": true,
                    "positionStatus": "defined"
                },
                {
                    "id": "121",
                    "label": "mergedMarkupsNode-121",
                    "description": "",
                    "associatedNodeID": "",
                    "position": [12.015299797058105, 7.002631187438965, 7.911633491516113],
                    "orientation": [-1.0, -0.0, -0.0, -0.0, -1.0, -0.0, 0.0, 0.0, 1.0],
                    "selected": true,
                    "locked": false,
                    "visibility": true,
                    "positionStatus": "defined"
                },
                {
                    "id": "122",
                    "label": "Cochlea_Inside-3Cochlea_Inside-4",
                    "description": "",
                    "associatedNodeID": "",
                    "position": [12.100020408630371, 6.944575786590576, 7.82071590423584],
                    "orientation": [-1.0, -0.0, -0.0, -0.0, -1.0, -0.0, 0.0, 0.0, 1.0],
                    "selected": true,
                    "locked": false,
                    "visibility": true,
                    "positionStatus": "defined"
                },
                {
                    "id": "123",
                    "label": "Cochlea_Inside-5",
                    "description": "",
                    "associatedNodeID": "",
                    "position": [12.160884857177734, 6.991843223571777, 7.808426856994629],
                    "orientation": [-1.0, -0.0, -0.0, -0.0, -1.0, -0.0, 0.0, 0.0, 1.0],
                    "selected": true,
                    "locked": false,
                    "visibility": true,
                    "positionStatus": "defined"
                },
                {
                    "id": "124",
                    "label": "Cochlea_Inside-6",
                    "description": "",
                    "associatedNodeID": "",
                    "position": [12.077686309814453, 7.097434043884277, 7.824023723602295],
                    "orientation": [-1.0, -0.0, -0.0, -0.0, -1.0, -0.0, 0.0, 0.0, 1.0],
                    "selected": true,
                    "locked": false,
                    "visibility": true,
                    "positionStatus": "defined"
                },
                {
                    "id": "125",
                    "label": "Cochlea_Inside-7",
                    "description": "",
                    "associatedNodeID": "",
                    "position": [11.949287414550781, 7.132687568664551, 7.7884721755981445],
                    "orientation": [-1.0, -0.0, -0.0, -0.0, -1.0, -0.0, 0.0, 0.0, 1.0],
                    "selected": true,
                    "locked": false,
                    "visibility": true,
                    "positionStatus": "defined"
                },
                {
                    "id": "126",
                    "label": "Cochlea_Inside-8",
                    "description": "",
                    "associatedNodeID": "",
                    "position": [11.843591690063477, 7.079459190368652, 7.720285892486572],
                    "orientation": [-1.0, -0.0, -0.0, -0.0, -1.0, -0.0, 0.0, 0.0, 1.0],
                    "selected": true,
                    "locked": false,
                    "visibility": true,
                    "positionStatus": "defined"
                },
                {
                    "id": "127",
                    "label": "Cochlea_Inside-9Cochlea_Inside-10",
                    "description": "",
                    "associatedNodeID": "",
                    "position": [11.778094291687012, 6.987963676452637, 7.638773441314697],
                    "orientation": [-1.0, -0.0, -0.0, -0.0, -1.0, -0.0, 0.0, 0.0, 1.0],
                    "selected": true,
                    "locked": false,
                    "visibility": true,
                    "positionStatus": "defined"
                },
                {
                    "id": "128",
                    "label": "mergedMarkupsNode-128",
                    "description": "",
                    "associatedNodeID": "",
                    "position": [11.773808479309082, 6.885328769683838, 7.545966625213623],
                    "orientation": [-1.0, -0.0, -0.0, -0.0, -1.0, -0.0, 0.0, 0.0, 1.0],
                    "selected": true,
                    "locked": false,
                    "visibility": true,
                    "positionStatus": "defined"
                },
                {
                    "id": "129",
                    "label": "Cochlea_Inside-11",
                    "description": "",
                    "associatedNodeID": "",
                    "position": [11.832083702087402, 6.810085296630859, 7.446063995361328],
                    "orientation": [-1.0, -0.0, -0.0, -0.0, -1.0, -0.0, 0.0, 0.0, 1.0],
                    "selected": true,
                    "locked": false,
                    "visibility": true,
                    "positionStatus": "defined"
                },
                {
                    "id": "130",
                    "label": "mergedMarkupsNode-130",
                    "description": "",
                    "associatedNodeID": "",
                    "position": [11.927061080932617, 6.759171962738037, 7.359626293182373],
                    "orientation": [-1.0, -0.0, -0.0, -0.0, -1.0, -0.0, 0.0, 0.0, 1.0],
                    "selected": true,
                    "locked": false,
                    "visibility": true,
                    "positionStatus": "defined"
                },
                {
                    "id": "131",
                    "label": "Cochlea_Inside-12",
                    "description": "",
                    "associatedNodeID": "",
                    "position": [12.04353141784668, 6.733580112457275, 7.291220188140869],
                    "orientation": [-1.0, -0.0, -0.0, -0.0, -1.0, -0.0, 0.0, 0.0, 1.0],
                    "selected": true,
                    "locked": false,
                    "visibility": true,
                    "positionStatus": "defined"
                },
                {
                    "id": "132",
                    "label": "Cochlea_Inside-13",
                    "description": "",
                    "associatedNodeID": "",
                    "position": [12.157320976257324, 6.79731559753418, 7.247982978820801],
                    "orientation": [-1.0, -0.0, -0.0, -0.0, -1.0, -0.0, 0.0, 0.0, 1.0],
                    "selected": true,
                    "locked": false,
                    "visibility": true,
                    "positionStatus": "defined"
                },
                {
                    "id": "133",
                    "label": "mergedMarkupsNode-133",
                    "description": "",
                    "associatedNodeID": "",
                    "position": [12.248388290405273, 6.891736030578613, 7.203614711761475],
                    "orientation": [-1.0, -0.0, -0.0, -0.0, -1.0, -0.0, 0.0, 0.0, 1.0],
                    "selected": true,
                    "locked": false,
                    "visibility": true,
                    "positionStatus": "defined"
                },
                {
                    "id": "134",
                    "label": "Cochlea_Inside-14",
                    "description": "",
                    "associatedNodeID": "",
                    "position": [12.319011688232422, 7.005194187164307, 7.1636810302734375],
                    "orientation": [-1.0, -0.0, -0.0, -0.0, -1.0, -0.0, 0.0, 0.0, 1.0],
                    "selected": true,
                    "locked": false,
                    "visibility": true,
                    "positionStatus": "defined"
                },
                {
                    "id": "135",
                    "label": "Cochlea_Inside-15",
                    "description": "",
                    "associatedNodeID": "",
                    "position": [12.374570846557617, 7.124570369720459, 7.118813991546631],
                    "orientation": [-1.0, -0.0, -0.0, -0.0, -1.0, -0.0, 0.0, 0.0, 1.0],
                    "selected": true,
                    "locked": false,
                    "visibility": true,
                    "positionStatus": "defined"
                },
                {
                    "id": "136",
                    "label": "mergedMarkupsNode-136",
                    "description": "",
                    "associatedNodeID": "",
                    "position": [12.436535835266113, 7.231252193450928, 7.053292274475098],
                    "orientation": [-1.0, -0.0, -0.0, -0.0, -1.0, -0.0, 0.0, 0.0, 1.0],
                    "selected": true,
                    "locked": false,
                    "visibility": true,
                    "positionStatus": "defined"
                },
                {
                    "id": "137",
                    "label": "Cochlea_Inside-16",
                    "description": "",
                    "associatedNodeID": "",
                    "position": [12.44763469696045, 7.355041980743408, 6.994635105133057],
                    "orientation": [-1.0, -0.0, -0.0, -0.0, -1.0, -0.0, 0.0, 0.0, 1.0],
                    "selected": true,
                    "locked": false,
                    "visibility": true,
                    "positionStatus": "defined"
                },
                {
                    "id": "138",
                    "label": "OC_2-1",
                    "description": "",
                    "associatedNodeID": "",
                    "position": [13.279400825500488, 9.270371437072754, 6.7904863357543945],
                    "orientation": [-1.0, -0.0, -0.0, -0.0, -1.0, -0.0, 0.0, 0.0, 1.0],
                    "selected": true,
                    "locked": false,
                    "visibility": true,
                    "positionStatus": "defined"
                },
                {
                    "id": "139",
                    "label": "OC_2-2",
                    "description": "",
                    "associatedNodeID": "",
                    "position": [13.349196434020996, 9.499634742736816, 6.700072765350342],
                    "orientation": [-1.0, -0.0, -0.0, -0.0, -1.0, -0.0, 0.0, 0.0, 1.0],
                    "selected": true,
                    "locked": false,
                    "visibility": true,
                    "positionStatus": "defined"
                },
                {
                    "id": "140",
                    "label": "mergedMarkupsNode-140",
                    "description": "",
                    "associatedNodeID": "",
                    "position": [13.296467781066896, 9.704111099243164, 6.532808303833008],
                    "orientation": [-1.0, -0.0, -0.0, -0.0, -1.0, -0.0, 0.0, 0.0, 1.0],
                    "selected": true,
                    "locked": false,
                    "visibility": true,
                    "positionStatus": "defined"
                },
                {
                    "id": "141",
                    "label": "OC_2-3",
                    "description": "",
                    "associatedNodeID": "",
                    "position": [13.207722663879396, 9.90107250213623, 6.371204376220703],
                    "orientation": [-1.0, -0.0, -0.0, -0.0, -1.0, -0.0, 0.0, 0.0, 1.0],
                    "selected": true,
                    "locked": false,
                    "visibility": true,
                    "positionStatus": "defined"
                },
                {
                    "id": "142",
                    "label": "mergedMarkupsNode-142",
                    "description": "",
                    "associatedNodeID": "",
                    "position": [13.09674072265625, 10.091388702392578, 6.2161431312561035],
                    "orientation": [-1.0, -0.0, -0.0, -0.0, -1.0, -0.0, 0.0, 0.0, 1.0],
                    "selected": true,
                    "locked": false,
                    "visibility": true,
                    "positionStatus": "defined"
                },
                {
                    "id": "143",
                    "label": "mergedMarkupsNode-143",
                    "description": "",
                    "associatedNodeID": "",
                    "position": [12.945011138916016, 10.249568939208984, 6.05898904800415],
                    "orientation": [-1.0, -0.0, -0.0, -0.0, -1.0, -0.0, 0.0, 0.0, 1.0],
                    "selected": true,
                    "locked": false,
                    "visibility": true,
                    "positionStatus": "defined"
                },
                {
                    "id": "144",
                    "label": "OC_2-4",
                    "description": "",
                    "associatedNodeID": "",
                    "position": [12.776169776916504, 10.38005828857422, 5.893886566162109],
                    "orientation": [-1.0, -0.0, -0.0, -0.0, -1.0, -0.0, 0.0, 0.0, 1.0],
                    "selected": true,
                    "locked": false,
                    "visibility": true,
                    "positionStatus": "defined"
                },
                {
                    "id": "145",
                    "label": "mergedMarkupsNode-145",
                    "description": "",
                    "associatedNodeID": "",
                    "position": [12.576640129089355, 10.441269874572754, 5.725285053253174],
                    "orientation": [-1.0, -0.0, -0.0, -0.0, -1.0, -0.0, 0.0, 0.0, 1.0],
                    "selected": true,
                    "locked": false,
                    "visibility": true,
                    "positionStatus": "defined"
                },
                {
                    "id": "146",
                    "label": "OC_2-5",
                    "description": "",
                    "associatedNodeID": "",
                    "position": [12.363218307495115, 10.42129898071289, 5.562002182006836],
                    "orientation": [-1.0, -0.0, -0.0, -0.0, -1.0, -0.0, 0.0, 0.0, 1.0],
                    "selected": true,
                    "locked": false,
                    "visibility": true,
                    "positionStatus": "defined"
                },
                {
                    "id": "147",
                    "label": "mergedMarkupsNode-147",
                    "description": "",
                    "associatedNodeID": "",
                    "position": [12.17832374572754, 10.305230140686035, 5.406972885131836],
                    "orientation": [-1.0, -0.0, -0.0, -0.0, -1.0, -0.0, 0.0, 0.0, 1.0],
                    "selected": true,
                    "locked": false,
                    "visibility": true,
                    "positionStatus": "defined"
                },
                {
                    "id": "148",
                    "label": "OC_2-6",
                    "description": "",
                    "associatedNodeID": "",
                    "position": [12.050821304321287, 10.11940097808838, 5.263687610626221],
                    "orientation": [-1.0, -0.0, -0.0, -0.0, -1.0, -0.0, 0.0, 0.0, 1.0],
                    "selected": true,
                    "locked": false,
                    "visibility": true,
                    "positionStatus": "defined"
                },
                {
                    "id": "149",
                    "label": "mergedMarkupsNode-149",
                    "description": "",
                    "associatedNodeID": "",
                    "position": [11.986469268798828, 9.867314338684082, 5.197789192199707],
                    "orientation": [-1.0, -0.0, -0.0, -0.0, -1.0, -0.0, 0.0, 0.0, 1.0],
                    "selected": true,
                    "locked": false,
                    "visibility": true,
                    "positionStatus": "defined"
                },
                {
                    "id": "150",
                    "label": "OC_2-7",
                    "description": "",
                    "associatedNodeID": "",
                    "position": [11.971728324890137, 9.59803867340088, 5.184871673583984],
                    "orientation": [-1.0, -0.0, -0.0, -0.0, -1.0, -0.0, 0.0, 0.0, 1.0],
                    "selected": true,
                    "locked": false,
                    "visibility": true,
                    "positionStatus": "defined"
                },
                {
                    "id": "151",
                    "label": "mergedMarkupsNode-151",
                    "description": "",
                    "associatedNodeID": "",
                    "position": [11.988337516784668, 9.3286771774292, 5.196587562561035],
                    "orientation": [-1.0, -0.0, -0.0, -0.0, -1.0, -0.0, 0.0, 0.0, 1.0],
                    "selected": true,
                    "locked": false,
                    "visibility": true,
                    "positionStatus": "defined"
                },
                {
                    "id": "152",
                    "label": "OC_2-8",
                    "description": "",
                    "associatedNodeID": "",
                    "position": [12.03367805480957, 9.069110870361328, 5.248035907745361],
                    "orientation": [-1.0, -0.0, -0.0, -0.0, -1.0, -0.0, 0.0, 0.0, 1.0],
                    "selected": true,
                    "locked": false,
                    "visibility": true,
                    "positionStatus": "defined"
                },
                {
                    "id": "153",
                    "label": "OC_2-9",
                    "description": "",
                    "associatedNodeID": "",
                    "position": [12.08645248413086, 8.870035171508789, 5.4211745262146],
                    "orientation": [-1.0, -0.0, -0.0, -0.0, -1.0, -0.0, 0.0, 0.0, 1.0],
                    "selected": true,
                    "locked": false,
                    "visibility": true,
                    "positionStatus": "defined"
                },
                {
                    "id": "154",
                    "label": "OC_2-10",
                    "description": "",
                    "associatedNodeID": "",
                    "position": [12.150321006774902, 8.677362442016602, 5.599012851715088],
                    "orientation": [-1.0, -0.0, -0.0, -0.0, -1.0, -0.0, 0.0, 0.0, 1.0],
                    "selected": true,
                    "locked": false,
                    "visibility": true,
                    "positionStatus": "defined"
                },
                {
                    "id": "155",
                    "label": "mergedMarkupsNode-155",
                    "description": "",
                    "associatedNodeID": "",
                    "position": [12.252995491027832, 8.512166023254395, 5.7862043380737305],
                    "orientation": [-1.0, -0.0, -0.0, -0.0, -1.0, -0.0, 0.0, 0.0, 1.0],
                    "selected": true,
                    "locked": false,
                    "visibility": true,
                    "positionStatus": "defined"
                },
                {
                    "id": "156",
                    "label": "mergedMarkupsNode-156",
                    "description": "",
                    "associatedNodeID": "",
                    "position": [12.377446174621582, 8.38701343536377, 5.9900689125061035],
                    "orientation": [-1.0, -0.0, -0.0, -0.0, -1.0, -0.0, 0.0, 0.0, 1.0],
                    "selected": true,
                    "locked": false,
                    "visibility": true,
                    "positionStatus": "defined"
                },
                {
                    "id": "157",
                    "label": "OC_2-11",
                    "description": "",
                    "associatedNodeID": "",
                    "position": [12.498201370239258, 8.350129127502441, 6.228268623352051],
                    "orientation": [-1.0, -0.0, -0.0, -0.0, -1.0, -0.0, 0.0, 0.0, 1.0],
                    "selected": true,
                    "locked": false,
                    "visibility": true,
                    "positionStatus": "defined"
                },
                {
                    "id": "158",
                    "label": "OC_1-1",
                    "description": "",
                    "associatedNodeID": "",
                    "position": [13.095880508422852, 7.323438167572021, 5.509692192077637],
                    "orientation": [-1.0, -0.0, -0.0, -0.0, -1.0, -0.0, 0.0, 0.0, 1.0],
                    "selected": true,
                    "locked": false,
                    "visibility": true,
                    "positionStatus": "defined"
                },
                {
                    "id": "159",
                    "label": "OC_1-2",
                    "description": "",
                    "associatedNodeID": "",
                    "position": [13.219919204711914, 7.350814342498779, 5.313543319702148],
                    "orientation": [-1.0, -0.0, -0.0, -0.0, -1.0, -0.0, 0.0, 0.0, 1.0],
                    "selected": true,
                    "locked": false,
                    "visibility": true,
                    "positionStatus": "defined"
                },
                {
                    "id": "160",
                    "label": "OC_1-3",
                    "description": "",
                    "associatedNodeID": "",
                    "position": [13.277722358703612, 7.442224979400635, 5.103702068328857],
                    "orientation": [-1.0, -0.0, -0.0, -0.0, -1.0, -0.0, 0.0, 0.0, 1.0],
                    "selected": true,
                    "locked": false,
                    "visibility": true,
                    "positionStatus": "defined"
                },
                {
                    "id": "161",
                    "label": "OC_1-4",
                    "description": "",
                    "associatedNodeID": "",
                    "position": [13.288901329040527, 7.530246734619141, 4.883224964141846],
                    "orientation": [-1.0, -0.0, -0.0, -0.0, -1.0, -0.0, 0.0, 0.0, 1.0],
                    "selected": true,
                    "locked": false,
                    "visibility": true,
                    "positionStatus": "defined"
                },
                {
                    "id": "162",
                    "label": "mergedMarkupsNode-162",
                    "description": "",
                    "associatedNodeID": "",
                    "position": [13.29251194000244, 7.654817581176758, 4.681177139282227],
                    "orientation": [-1.0, -0.0, -0.0, -0.0, -1.0, -0.0, 0.0, 0.0, 1.0],
                    "selected": true,
                    "locked": false,
                    "visibility": true,
                    "positionStatus": "defined"
                },
                {
                    "id": "163",
                    "label": "mergedMarkupsNode-163",
                    "description": "",
                    "associatedNodeID": "",
                    "position": [13.247797012329102, 7.82484769821167, 4.522808074951172],
                    "orientation": [-1.0, -0.0, -0.0, -0.0, -1.0, -0.0, 0.0, 0.0, 1.0],
                    "selected": true,
                    "locked": false,
                    "visibility": true,
                    "positionStatus": "defined"
                },
                {
                    "id": "164",
                    "label": "mergedMarkupsNode-164",
                    "description": "",
                    "associatedNodeID": "",
                    "position": [13.148530960083008, 7.995867729187012, 4.392444133758545],
                    "orientation": [-1.0, -0.0, -0.0, -0.0, -1.0, -0.0, 0.0, 0.0, 1.0],
                    "selected": true,
                    "locked": false,
                    "visibility": true,
                    "positionStatus": "defined"
                },
                {
                    "id": "165",
                    "label": "OC_1-5",
                    "description": "",
                    "associatedNodeID": "",
                    "position": [13.027410507202148, 8.19041919708252, 4.330094337463379],
                    "orientation": [-1.0, -0.0, -0.0, -0.0, -1.0, -0.0, 0.0, 0.0, 1.0],
                    "selected": true,
                    "locked": false,
                    "visibility": true,
                    "positionStatus": "defined"
                },
                {
                    "id": "166",
                    "label": "mergedMarkupsNode-166",
                    "description": "",
                    "associatedNodeID": "",
                    "position": [12.901793479919434, 8.389533996582031, 4.304043769836426],
                    "orientation": [-1.0, -0.0, -0.0, -0.0, -1.0, -0.0, 0.0, 0.0, 1.0],
                    "selected": true,
                    "locked": false,
                    "visibility": true,
                    "positionStatus": "defined"
                },
                {
                    "id": "167",
                    "label": "OC_1-6",
                    "description": "",
                    "associatedNodeID": "",
                    "position": [12.772822380065918, 8.589205741882324, 4.298152446746826],
                    "orientation": [-1.0, -0.0, -0.0, -0.0, -1.0, -0.0, 0.0, 0.0, 1.0],
                    "selected": true,
                    "locked": false,
                    "visibility": true,
                    "positionStatus": "defined"
                },
                {
                    "id": "168",
                    "label": "mergedMarkupsNode-168",
                    "description": "",
                    "associatedNodeID": "",
                    "position": [12.61166286468506, 8.75855827331543, 4.3391242027282715],
                    "orientation": [-1.0, -0.0, -0.0, -0.0, -1.0, -0.0, 0.0, 0.0, 1.0],
                    "selected": true,
                    "locked": false,
                    "visibility": true,
                    "positionStatus": "defined"
                },
                {
                    "id": "169",
                    "label": "OC_1-7",
                    "description": "",
                    "associatedNodeID": "",
                    "position": [12.428045272827148, 8.883424758911133, 4.419983863830566],
                    "orientation": [-1.0, -0.0, -0.0, -0.0, -1.0, -0.0, 0.0, 0.0, 1.0],
                    "selected": true,
                    "locked": false,
                    "visibility": true,
                    "positionStatus": "defined"
                },
                {
                    "id": "170",
                    "label": "mergedMarkupsNode-170",
                    "description": "",
                    "associatedNodeID": "",
                    "position": [12.25155544281006, 8.927231788635254, 4.571777820587158],
                    "orientation": [-1.0, -0.0, -0.0, -0.0, -1.0, -0.0, 0.0, 0.0, 1.0],
                    "selected": true,
                    "locked": false,
                    "visibility": true,
                    "positionStatus": "defined"
                },
                {
                    "id": "171",
                    "label": "OC_1-8",
                    "description": "",
                    "associatedNodeID": "",
                    "position": [12.114310264587402, 8.937920570373535, 4.763189792633057],
                    "orientation": [-1.0, -0.0, -0.0, -0.0, -1.0, -0.0, 0.0, 0.0, 1.0],
                    "selected": true,
                    "locked": false,
                    "visibility": true,
                    "positionStatus": "defined"
                },
                {
                    "id": "172",
                    "label": "OC_1-9",
                    "description": "",
                    "associatedNodeID": "",
                    "position": [12.110621452331545, 8.850606918334961, 4.977602005004883],
                    "orientation": [-1.0, -0.0, -0.0, -0.0, -1.0, -0.0, 0.0, 0.0, 1.0],
                    "selected": true,
                    "locked": false,
                    "visibility": true,
                    "positionStatus": "defined"
                },
                {
                    "id": "173",
                    "label": "mergedMarkupsNode-173",
                    "description": "",
                    "associatedNodeID": "",
                    "position": [12.171957015991213, 8.689682960510254, 5.140928745269775],
                    "orientation": [-1.0, -0.0, -0.0, -0.0, -1.0, -0.0, 0.0, 0.0, 1.0],
                    "selected": true,
                    "locked": false,
                    "visibility": true,
                    "positionStatus": "defined"
                },
                {
                    "id": "174",
                    "label": "OC_1-10",
                    "description": "",
                    "associatedNodeID": "",
                    "position": [12.243378639221191, 8.528486251831055, 5.3006911277771],
                    "orientation": [-1.0, -0.0, -0.0, -0.0, -1.0, -0.0, 0.0, 0.0, 1.0],
                    "selected": true,
                    "locked": false,
                    "visibility": true,
                    "positionStatus": "defined"
                },
                {
                    "id": "175",
                    "label": "mergedMarkupsNode-175",
                    "description": "",
                    "associatedNodeID": "",
                    "position": [12.315987586975098, 8.371095657348633, 5.463919162750244],
                    "orientation": [-1.0, -0.0, -0.0, -0.0, -1.0, -0.0, 0.0, 0.0, 1.0],
                    "selected": true,
                    "locked": false,
                    "visibility": true,
                    "positionStatus": "defined"
                },
                {
                    "id": "176",
                    "label": "mergedMarkupsNode-176",
                    "description": "",
                    "associatedNodeID": "",
                    "position": [12.397579193115234, 8.213471412658691, 5.622672080993652],
                    "orientation": [-1.0, -0.0, -0.0, -0.0, -1.0, -0.0, 0.0, 0.0, 1.0],
                    "selected": true,
                    "locked": false,
                    "visibility": true,
                    "positionStatus": "defined"
                },
                {
                    "id": "177",
                    "label": "OC_1-11",
                    "description": "",
                    "associatedNodeID": "",
                    "position": [12.478515625, 8.056087493896484, 5.781940937042236],
                    "orientation": [-1.0, -0.0, -0.0, -0.0, -1.0, -0.0, 0.0, 0.0, 1.0],
                    "selected": true,
                    "locked": false,
                    "visibility": true,
                    "positionStatus": "defined"
                },
                {
                    "id": "178",
                    "label": "OC_3-1",
                    "description": "",
                    "associatedNodeID": "",
                    "position": [14.038470268249512, 8.568924903869629, 6.68880558013916],
                    "orientation": [-1.0, -0.0, -0.0, -0.0, -1.0, -0.0, 0.0, 0.0, 1.0],
                    "selected": true,
                    "locked": false,
                    "visibility": true,
                    "positionStatus": "defined"
                },
                {
                    "id": "179",
                    "label": "mergedMarkupsNode-179",
                    "description": "",
                    "associatedNodeID": "",
                    "position": [14.18598461151123, 8.591314315795898, 6.684841156005859],
                    "orientation": [-1.0, -0.0, -0.0, -0.0, -1.0, -0.0, 0.0, 0.0, 1.0],
                    "selected": true,
                    "locked": false,
                    "visibility": true,
                    "positionStatus": "defined"
                },
                {
                    "id": "180",
                    "label": "mergedMarkupsNode-180",
                    "description": "",
                    "associatedNodeID": "",
                    "position": [14.30296802520752, 8.58615493774414, 6.598865032196045],
                    "orientation": [-1.0, -0.0, -0.0, -0.0, -1.0, -0.0, 0.0, 0.0, 1.0],
                    "selected": true,
                    "locked": false,
                    "visibility": true,
                    "positionStatus": "defined"
                },
                {
                    "id": "181",
                    "label": "OC_3-2",
                    "description": "",
                    "associatedNodeID": "",
                    "position": [14.360820770263672, 8.558940887451172, 6.4638166427612305],
                    "orientation": [-1.0, -0.0, -0.0, -0.0, -1.0, -0.0, 0.0, 0.0, 1.0],
                    "selected": true,
                    "locked": false,
                    "visibility": true,
                    "positionStatus": "defined"
                },
                {
                    "id": "182",
                    "label": "mergedMarkupsNode-182",
                    "description": "",
                    "associatedNodeID": "",
                    "position": [14.3740873336792, 8.549251556396484, 6.3154120445251465],
                    "orientation": [-1.0, -0.0, -0.0, -0.0, -1.0, -0.0, 0.0, 0.0, 1.0],
                    "selected": true,
                    "locked": false,
                    "visibility": true,
                    "positionStatus": "defined"
                },
                {
                    "id": "183",
                    "label": "mergedMarkupsNode-183",
                    "description": "",
                    "associatedNodeID": "",
                    "position": [14.35038948059082, 8.525870323181152, 6.169639587402344],
                    "orientation": [-1.0, -0.0, -0.0, -0.0, -1.0, -0.0, 0.0, 0.0, 1.0],
                    "selected": true,
                    "locked": false,
                    "visibility": true,
                    "positionStatus": "defined"
                },
                {
                    "id": "184",
                    "label": "OC_3-3",
                    "description": "",
                    "associatedNodeID": "",
                    "position": [14.309710502624512, 8.483016014099121, 6.032245635986328],
                    "orientation": [-1.0, -0.0, -0.0, -0.0, -1.0, -0.0, 0.0, 0.0, 1.0],
                    "selected": true,
                    "locked": false,
                    "visibility": true,
                    "positionStatus": "defined"
                },
                {
                    "id": "185",
                    "label": "mergedMarkupsNode-185",
                    "description": "",
                    "associatedNodeID": "",
                    "position": [14.259835243225098, 8.422078132629395, 5.90505838394165],
                    "orientation": [-1.0, -0.0, -0.0, -0.0, -1.0, -0.0, 0.0, 0.0, 1.0],
                    "selected": true,
                    "locked": false,
                    "visibility": true,
                    "positionStatus": "defined"
                },
                {
                    "id": "186",
                    "label": "mergedMarkupsNode-186",
                    "description": "",
                    "associatedNodeID": "",
                    "position": [14.204468727111816, 8.347969055175781, 5.7873969078063965],
                    "orientation": [-1.0, -0.0, -0.0, -0.0, -1.0, -0.0, 0.0, 0.0, 1.0],
                    "selected": true,
                    "locked": false,
                    "visibility": true,
                    "positionStatus": "defined"
                },
                {
                    "id": "187",
                    "label": "OC_3-4",
                    "description": "",
                    "associatedNodeID": "",
                    "position": [14.155424118041992, 8.267816543579102, 5.671028137207031],
                    "orientation": [-1.0, -0.0, -0.0, -0.0, -1.0, -0.0, 0.0, 0.0, 1.0],
                    "selected": true,
                    "locked": false,
                    "visibility": true,
                    "positionStatus": "defined"
                },
                {
                    "id": "188",
                    "label": "mergedMarkupsNode-188",
                    "description": "",
                    "associatedNodeID": "",
                    "position": [14.089387893676758, 8.18712329864502, 5.5643086433410645],
                    "orientation": [-1.0, -0.0, -0.0, -0.0, -1.0, -0.0, 0.0, 0.0, 1.0],
                    "selected": true,
                    "locked": false,
                    "visibility": true,
                    "positionStatus": "defined"
                },
                {
                    "id": "189",
                    "label": "OC_3-5",
                    "description": "",
                    "associatedNodeID": "",
                    "position": [14.000588417053224, 8.108150482177734, 5.473567485809326],
                    "orientation": [-1.0, -0.0, -0.0, -0.0, -1.0, -0.0, 0.0, 0.0, 1.0],
                    "selected": true,
                    "locked": false,
                    "visibility": true,
                    "positionStatus": "defined"
                },
                {
                    "id": "190",
                    "label": "mergedMarkupsNode-190",
                    "description": "",
                    "associatedNodeID": "",
                    "position": [13.879769325256348, 8.030622482299805, 5.43682336807251],
                    "orientation": [-1.0, -0.0, -0.0, -0.0, -1.0, -0.0, 0.0, 0.0, 1.0],
                    "selected": true,
                    "locked": false,
                    "visibility": true,
                    "positionStatus": "defined"
                },
                {
                    "id": "191",
                    "label": "mergedMarkupsNode-191",
                    "description": "",
                    "associatedNodeID": "",
                    "position": [13.745650291442873, 7.967441558837891, 5.455390930175781],
                    "orientation": [-1.0, -0.0, -0.0, -0.0, -1.0, -0.0, 0.0, 0.0, 1.0],
                    "selected": true,
                    "locked": false,
                    "visibility": true,
                    "positionStatus": "defined"
                },
                {
                    "id": "192",
                    "label": "OC_3-6",
                    "description": "",
                    "associatedNodeID": "",
                    "position": [13.614351272583008, 7.920333385467529, 5.509716987609863],
                    "orientation": [-1.0, -0.0, -0.0, -0.0, -1.0, -0.0, 0.0, 0.0, 1.0],
                    "selected": true,
                    "locked": false,
                    "visibility": true,
                    "positionStatus": "defined"
                },
                {
                    "id": "193",
                    "label": "mergedMarkupsNode-193",
                    "description": "",
                    "associatedNodeID": "",
                    "position": [13.486973762512209, 7.877537250518799, 5.576112747192383],
                    "orientation": [-1.0, -0.0, -0.0, -0.0, -1.0, -0.0, 0.0, 0.0, 1.0],
                    "selected": true,
                    "locked": false,
                    "visibility": true,
                    "positionStatus": "defined"
                },
                {
                    "id": "194",
                    "label": "mergedMarkupsNode-194",
                    "description": "",
                    "associatedNodeID": "",
                    "position": [13.361252784729004, 7.842041492462158, 5.6490478515625],
                    "orientation": [-1.0, -0.0, -0.0, -0.0, -1.0, -0.0, 0.0, 0.0, 1.0],
                    "selected": true,
                    "locked": false,
                    "visibility": true,
                    "positionStatus": "defined"
                },
                {
                    "id": "195",
                    "label": "OC_3-7",
                    "description": "",
                    "associatedNodeID": "",
                    "position": [13.236377716064451, 7.825552463531494, 5.7298583984375],
                    "orientation": [-1.0, -0.0, -0.0, -0.0, -1.0, -0.0, 0.0, 0.0, 1.0],
                    "selected": true,
                    "locked": false,
                    "visibility": true,
                    "positionStatus": "defined"
                },
                {
                    "id": "196",
                    "label": "mergedMarkupsNode-196",
                    "description": "",
                    "associatedNodeID": "",
                    "position": [13.1179780960083, 7.838078022003174, 5.820716381072998],
                    "orientation": [-1.0, -0.0, -0.0, -0.0, -1.0, -0.0, 0.0, 0.0, 1.0],
                    "selected": true,
                    "locked": false,
                    "visibility": true,
                    "positionStatus": "defined"
                },
                {
                    "id": "197",
                    "label": "OC_3-8",
                    "description": "",
                    "associatedNodeID": "",
                    "position": [13.030163764953612, 7.884111881256104, 5.930919647216797],
                    "orientation": [-1.0, -0.0, -0.0, -0.0, -1.0, -0.0, 0.0, 0.0, 1.0],
                    "selected": true,
                    "locked": false,
                    "visibility": true,
                    "positionStatus": "defined"
                }
            ],
            "measurements": [
                {
                    "name": "length",
                    "enabled": false,
                    "units": "mm",
                    "printFormat": "%-#4.4g%s"
                },
                {
                    "name": "curvature mean",
                    "enabled": false,
                    "printFormat": "%5.3f %s"
                },
                {
                    "name": "curvature max",
                    "enabled": false,
                    "printFormat": "%5.3f %s"
                },
                {
                    "name": "torsion mean",
                    "enabled": false,
                    "printFormat": "%5.3f %s"
                },
                {
                    "name": "torsion max",
                    "enabled": false,
                    "printFormat": "%5.3f %s"
                }
            ],
            "display": {
                "visibility": true,
                "opacity": 1.0,
                "color": [0.4, 1.0, 1.0],
                "selectedColor": [1.0, 0.0, 1.0],
                "activeColor": [0.4, 1.0, 0.0],
                "propertiesLabelVisibility": true,
                "pointLabelsVisibility": false,
                "textScale": 3.0,
                "glyphType": "Sphere3D",
                "glyphScale": 3.0,
                "glyphSize": 5.0,
                "useGlyphScale": true,
                "sliceProjection": false,
                "sliceProjectionUseFiducialColor": true,
                "sliceProjectionOutlinedBehindSlicePlane": false,
                "sliceProjectionColor": [1.0, 1.0, 1.0],
                "sliceProjectionOpacity": 0.6,
                "lineThickness": 0.2,
                "lineColorFadingStart": 1.0,
                "lineColorFadingEnd": 10.0,
                "lineColorFadingSaturation": 1.0,
                "lineColorFadingHueOffset": 0.0,
                "handlesInteractive": false,
                "translationHandleVisibility": true,
                "rotationHandleVisibility": true,
                "scaleHandleVisibility": true,
                "interactionHandleScale": 3.0,
                "snapMode": "toVisibleSurface"
            }
        }
    ]
}
