# Supplementary material for: Variation and disparity within the inner ear and trigeminus of the tenrecomorpha
Source: Commun Biol. 2025 Jul 23;8:1090. doi: 10.1038/s42003-025-08489-8 (PMC12284173; doi:10.1038/s42003-025-08489-8)
Supplement: Supplementary file 3 — Supplementary Data 1 [file 42003_2025_8489_MOESM3_ESM.zip › Curved_Landmarks/O_tetradactylus_merged.mrk.json]

{
    "@schema": "https://raw.githubusercontent.com/slicer/slicer/master/Modules/Loadable/Markups/Resources/Schema/markups-schema-v1.0.3.json#",
    "markups": [
        {
            "type": "Curve",
            "coordinateSystem": "LPS",
            "coordinateUnits": "mm",
            "locked": false,
            "fixedNumberOfControlPoints": false,
            "labelFormat": "%N-%d",
            "lastUsedControlPointNumber": 197,
            "controlPoints": [
                {
                    "id": "1",
                    "label": "C_27-1C_27-1",
                    "description": "Top Coch",
                    "associatedNodeID": "",
                    "position": [9.989665031433105, 4.72434663772583, -1.5209991931915283],
                    "orientation": [-1.0, -0.0, -0.0, -0.0, -1.0, -0.0, 0.0, 0.0, 1.0],
                    "selected": true,
                    "locked": false,
                    "visibility": true,
                    "positionStatus": "defined"
                },
                {
                    "id": "2",
                    "label": "mergedMarkupsNode-2",
                    "description": "",
                    "associatedNodeID": "",
                    "position": [9.949121475219727, 4.8944830894470215, -1.3998769521713257],
                    "orientation": [-1.0, -0.0, -0.0, -0.0, -1.0, -0.0, 0.0, 0.0, 1.0],
                    "selected": true,
                    "locked": false,
                    "visibility": true,
                    "positionStatus": "defined"
                },
                {
                    "id": "3",
                    "label": "C_27-2C_27-3",
                    "description": "",
                    "associatedNodeID": "",
                    "position": [10.042423248291016, 5.0642194747924805, -1.3240658044815063],
                    "orientation": [-1.0, -0.0, -0.0, -0.0, -1.0, -0.0, 0.0, 0.0, 1.0],
                    "selected": true,
                    "locked": false,
                    "visibility": true,
                    "positionStatus": "defined"
                },
                {
                    "id": "4",
                    "label": "mergedMarkupsNode-4",
                    "description": "",
                    "associatedNodeID": "",
                    "position": [10.232686042785645, 5.111909866333008, -1.2396328449249268],
                    "orientation": [-1.0, -0.0, -0.0, -0.0, -1.0, -0.0, 0.0, 0.0, 1.0],
                    "selected": true,
                    "locked": false,
                    "visibility": true,
                    "positionStatus": "defined"
                },
                {
                    "id": "5",
                    "label": "C_27-4",
                    "description": "",
                    "associatedNodeID": "",
                    "position": [10.444291114807129, 5.077430248260498, -1.1909571886062622],
                    "orientation": [-1.0, -0.0, -0.0, -0.0, -1.0, -0.0, 0.0, 0.0, 1.0],
                    "selected": true,
                    "locked": false,
                    "visibility": true,
                    "positionStatus": "defined"
                },
                {
                    "id": "6",
                    "label": "mergedMarkupsNode-6",
                    "description": "",
                    "associatedNodeID": "",
                    "position": [10.63316822052002, 4.965076923370361, -1.183485507965088],
                    "orientation": [-1.0, -0.0, -0.0, -0.0, -1.0, -0.0, 0.0, 0.0, 1.0],
                    "selected": true,
                    "locked": false,
                    "visibility": true,
                    "positionStatus": "defined"
                },
                {
                    "id": "7",
                    "label": "C_27-5",
                    "description": "",
                    "associatedNodeID": "",
                    "position": [10.786067962646484, 4.808205604553223, -1.2068690061569214],
                    "orientation": [-1.0, -0.0, -0.0, -0.0, -1.0, -0.0, 0.0, 0.0, 1.0],
                    "selected": true,
                    "locked": false,
                    "visibility": true,
                    "positionStatus": "defined"
                },
                {
                    "id": "8",
                    "label": "mergedMarkupsNode-8",
                    "description": "",
                    "associatedNodeID": "",
                    "position": [10.876352310180664, 4.618641376495361, -1.2732723951339722],
                    "orientation": [-1.0, -0.0, -0.0, -0.0, -1.0, -0.0, 0.0, 0.0, 1.0],
                    "selected": true,
                    "locked": false,
                    "visibility": true,
                    "positionStatus": "defined"
                },
                {
                    "id": "9",
                    "label": "C_27-6",
                    "description": "",
                    "associatedNodeID": "",
                    "position": [10.885750770568848, 4.41929292678833, -1.36214280128479],
                    "orientation": [-1.0, -0.0, -0.0, -0.0, -1.0, -0.0, 0.0, 0.0, 1.0],
                    "selected": true,
                    "locked": false,
                    "visibility": true,
                    "positionStatus": "defined"
                },
                {
                    "id": "10",
                    "label": "mergedMarkupsNode-10",
                    "description": "",
                    "associatedNodeID": "",
                    "position": [10.810162544250488, 4.227350234985352, -1.438813328742981],
                    "orientation": [-1.0, -0.0, -0.0, -0.0, -1.0, -0.0, 0.0, 0.0, 1.0],
                    "selected": true,
                    "locked": false,
                    "visibility": true,
                    "positionStatus": "defined"
                },
                {
                    "id": "11",
                    "label": "C_27-7",
                    "description": "",
                    "associatedNodeID": "",
                    "position": [10.686441421508789, 4.056888103485107, -1.50578773021698],
                    "orientation": [-1.0, -0.0, -0.0, -0.0, -1.0, -0.0, 0.0, 0.0, 1.0],
                    "selected": true,
                    "locked": false,
                    "visibility": true,
                    "positionStatus": "defined"
                },
                {
                    "id": "12",
                    "label": "mergedMarkupsNode-12",
                    "description": "",
                    "associatedNodeID": "",
                    "position": [10.514656066894531, 3.9339072704315186, -1.5635125637054443],
                    "orientation": [-1.0, -0.0, -0.0, -0.0, -1.0, -0.0, 0.0, 0.0, 1.0],
                    "selected": true,
                    "locked": false,
                    "visibility": true,
                    "positionStatus": "defined"
                },
                {
                    "id": "13",
                    "label": "C_27-8",
                    "description": "",
                    "associatedNodeID": "",
                    "position": [10.305293083190918, 3.880146026611328, -1.603845238685608],
                    "orientation": [-1.0, -0.0, -0.0, -0.0, -1.0, -0.0, 0.0, 0.0, 1.0],
                    "selected": true,
                    "locked": false,
                    "visibility": true,
                    "positionStatus": "defined"
                },
                {
                    "id": "14",
                    "label": "mergedMarkupsNode-14",
                    "description": "",
                    "associatedNodeID": "",
                    "position": [10.085322380065918, 3.882641077041626, -1.6186524629592896],
                    "orientation": [-1.0, -0.0, -0.0, -0.0, -1.0, -0.0, 0.0, 0.0, 1.0],
                    "selected": true,
                    "locked": false,
                    "visibility": true,
                    "positionStatus": "defined"
                },
                {
                    "id": "15",
                    "label": "mergedMarkupsNode-15",
                    "description": "",
                    "associatedNodeID": "",
                    "position": [9.874021530151367, 3.9408082962036133, -1.6005061864852905],
                    "orientation": [-1.0, -0.0, -0.0, -0.0, -1.0, -0.0, 0.0, 0.0, 1.0],
                    "selected": true,
                    "locked": false,
                    "visibility": true,
                    "positionStatus": "defined"
                },
                {
                    "id": "16",
                    "label": "mergedMarkupsNode-16",
                    "description": "",
                    "associatedNodeID": "",
                    "position": [9.690686225891113, 4.049948215484619, -1.5482783317565918],
                    "orientation": [-1.0, -0.0, -0.0, -0.0, -1.0, -0.0, 0.0, 0.0, 1.0],
                    "selected": true,
                    "locked": false,
                    "visibility": true,
                    "positionStatus": "defined"
                },
                {
                    "id": "17",
                    "label": "mergedMarkupsNode-17",
                    "description": "",
                    "associatedNodeID": "",
                    "position": [9.54910659790039, 4.196425437927246, -1.4648863077163696],
                    "orientation": [-1.0, -0.0, -0.0, -0.0, -1.0, -0.0, 0.0, 0.0, 1.0],
                    "selected": true,
                    "locked": false,
                    "visibility": true,
                    "positionStatus": "defined"
                },
                {
                    "id": "18",
                    "label": "C_27-9",
                    "description": "",
                    "associatedNodeID": "",
                    "position": [9.464371681213379, 4.366786956787109, -1.3527799844741821],
                    "orientation": [-1.0, -0.0, -0.0, -0.0, -1.0, -0.0, 0.0, 0.0, 1.0],
                    "selected": true,
                    "locked": false,
                    "visibility": true,
                    "positionStatus": "defined"
                },
                {
                    "id": "19",
                    "label": "mergedMarkupsNode-19",
                    "description": "",
                    "associatedNodeID": "",
                    "position": [9.43126392364502, 4.54263973236084, -1.2237882614135742],
                    "orientation": [-1.0, -0.0, -0.0, -0.0, -1.0, -0.0, 0.0, 0.0, 1.0],
                    "selected": true,
                    "locked": false,
                    "visibility": true,
                    "positionStatus": "defined"
                },
                {
                    "id": "20",
                    "label": "C_27-10",
                    "description": "",
                    "associatedNodeID": "",
                    "position": [9.463055610656738, 4.715714931488037, -1.0920722484588623],
                    "orientation": [-1.0, -0.0, -0.0, -0.0, -1.0, -0.0, 0.0, 0.0, 1.0],
                    "selected": true,
                    "locked": false,
                    "visibility": true,
                    "positionStatus": "defined"
                },
                {
                    "id": "21",
                    "label": "mergedMarkupsNode-21",
                    "description": "",
                    "associatedNodeID": "",
                    "position": [9.576838493347168, 4.861810684204102, -0.9742119312286377],
                    "orientation": [-1.0, -0.0, -0.0, -0.0, -1.0, -0.0, 0.0, 0.0, 1.0],
                    "selected": true,
                    "locked": false,
                    "visibility": true,
                    "positionStatus": "defined"
                },
                {
                    "id": "22",
                    "label": "C_27-11",
                    "description": "",
                    "associatedNodeID": "",
                    "position": [9.728408813476563, 4.970586776733398, -0.8567686080932617],
                    "orientation": [-1.0, -0.0, -0.0, -0.0, -1.0, -0.0, 0.0, 0.0, 1.0],
                    "selected": true,
                    "locked": false,
                    "visibility": true,
                    "positionStatus": "defined"
                },
                {
                    "id": "23",
                    "label": "mergedMarkupsNode-23",
                    "description": "",
                    "associatedNodeID": "",
                    "position": [9.916350364685059, 5.0179924964904785, -0.7515739798545837],
                    "orientation": [-1.0, -0.0, -0.0, -0.0, -1.0, -0.0, 0.0, 0.0, 1.0],
                    "selected": true,
                    "locked": false,
                    "visibility": true,
                    "positionStatus": "defined"
                },
                {
                    "id": "24",
                    "label": "mergedMarkupsNode-24",
                    "description": "",
                    "associatedNodeID": "",
                    "position": [10.119475364685059, 5.025799751281738, -0.6663930416107178],
                    "orientation": [-1.0, -0.0, -0.0, -0.0, -1.0, -0.0, 0.0, 0.0, 1.0],
                    "selected": true,
                    "locked": false,
                    "visibility": true,
                    "positionStatus": "defined"
                },
                {
                    "id": "25",
                    "label": "mergedMarkupsNode-25",
                    "description": "",
                    "associatedNodeID": "",
                    "position": [10.332235336303711, 4.99334716796875, -0.6175857782363892],
                    "orientation": [-1.0, -0.0, -0.0, -0.0, -1.0, -0.0, 0.0, 0.0, 1.0],
                    "selected": true,
                    "locked": false,
                    "visibility": true,
                    "positionStatus": "defined"
                },
                {
                    "id": "26",
                    "label": "C_27-12",
                    "description": "",
                    "associatedNodeID": "",
                    "position": [10.534255981445313, 4.90692663192749, -0.6004853248596191],
                    "orientation": [-1.0, -0.0, -0.0, -0.0, -1.0, -0.0, 0.0, 0.0, 1.0],
                    "selected": true,
                    "locked": false,
                    "visibility": true,
                    "positionStatus": "defined"
                },
                {
                    "id": "27",
                    "label": "mergedMarkupsNode-27",
                    "description": "",
                    "associatedNodeID": "",
                    "position": [10.718935012817383, 4.787118911743164, -0.5807202458381653],
                    "orientation": [-1.0, -0.0, -0.0, -0.0, -1.0, -0.0, 0.0, 0.0, 1.0],
                    "selected": true,
                    "locked": false,
                    "visibility": true,
                    "positionStatus": "defined"
                },
                {
                    "id": "28",
                    "label": "C_27-13",
                    "description": "",
                    "associatedNodeID": "",
                    "position": [10.875041007995605, 4.632112979888916, -0.5805667638778687],
                    "orientation": [-1.0, -0.0, -0.0, -0.0, -1.0, -0.0, 0.0, 0.0, 1.0],
                    "selected": true,
                    "locked": false,
                    "visibility": true,
                    "positionStatus": "defined"
                },
                {
                    "id": "29",
                    "label": "mergedMarkupsNode-29",
                    "description": "",
                    "associatedNodeID": "",
                    "position": [10.985115051269531, 4.445276260375977, -0.620778501033783],
                    "orientation": [-1.0, -0.0, -0.0, -0.0, -1.0, -0.0, 0.0, 0.0, 1.0],
                    "selected": true,
                    "locked": false,
                    "visibility": true,
                    "positionStatus": "defined"
                },
                {
                    "id": "30",
                    "label": "C_27-14",
                    "description": "",
                    "associatedNodeID": "",
                    "position": [11.051692008972168, 4.244897365570068, -0.6838245987892151],
                    "orientation": [-1.0, -0.0, -0.0, -0.0, -1.0, -0.0, 0.0, 0.0, 1.0],
                    "selected": true,
                    "locked": false,
                    "visibility": true,
                    "positionStatus": "defined"
                },
                {
                    "id": "31",
                    "label": "mergedMarkupsNode-31",
                    "description": "",
                    "associatedNodeID": "",
                    "position": [11.060127258300781, 4.040280818939209, -0.7661844491958618],
                    "orientation": [-1.0, -0.0, -0.0, -0.0, -1.0, -0.0, 0.0, 0.0, 1.0],
                    "selected": true,
                    "locked": false,
                    "visibility": true,
                    "positionStatus": "defined"
                },
                {
                    "id": "32",
                    "label": "mergedMarkupsNode-32",
                    "description": "",
                    "associatedNodeID": "",
                    "position": [11.025542259216309, 3.8412609100341797, -0.8553109765052795],
                    "orientation": [-1.0, -0.0, -0.0, -0.0, -1.0, -0.0, 0.0, 0.0, 1.0],
                    "selected": true,
                    "locked": false,
                    "visibility": true,
                    "positionStatus": "defined"
                },
                {
                    "id": "33",
                    "label": "mergedMarkupsNode-33",
                    "description": "",
                    "associatedNodeID": "",
                    "position": [10.943312644958496, 3.659128189086914, -0.9493348598480225],
                    "orientation": [-1.0, -0.0, -0.0, -0.0, -1.0, -0.0, 0.0, 0.0, 1.0],
                    "selected": true,
                    "locked": false,
                    "visibility": true,
                    "positionStatus": "defined"
                },
                {
                    "id": "34",
                    "label": "C_27-15C_27-16",
                    "description": "",
                    "associatedNodeID": "",
                    "position": [10.8133544921875, 3.5002052783966064, -1.0296868085861206],
                    "orientation": [-1.0, -0.0, -0.0, -0.0, -1.0, -0.0, 0.0, 0.0, 1.0],
                    "selected": true,
                    "locked": false,
                    "visibility": true,
                    "positionStatus": "defined"
                },
                {
                    "id": "35",
                    "label": "mergedMarkupsNode-35",
                    "description": "",
                    "associatedNodeID": "",
                    "position": [10.650090217590332, 3.3587801456451416, -1.0736745595932007],
                    "orientation": [-1.0, -0.0, -0.0, -0.0, -1.0, -0.0, 0.0, 0.0, 1.0],
                    "selected": true,
                    "locked": false,
                    "visibility": true,
                    "positionStatus": "defined"
                },
                {
                    "id": "36",
                    "label": "C_27-17",
                    "description": "",
                    "associatedNodeID": "",
                    "position": [10.465166091918945, 3.2390542030334473, -1.069544792175293],
                    "orientation": [-1.0, -0.0, -0.0, -0.0, -1.0, -0.0, 0.0, 0.0, 1.0],
                    "selected": true,
                    "locked": false,
                    "visibility": true,
                    "positionStatus": "defined"
                },
                {
                    "id": "37",
                    "label": "mergedMarkupsNode-37",
                    "description": "",
                    "associatedNodeID": "",
                    "position": [10.286526679992676, 3.1470274925231934, -0.9824077486991882],
                    "orientation": [-1.0, -0.0, -0.0, -0.0, -1.0, -0.0, 0.0, 0.0, 1.0],
                    "selected": true,
                    "locked": false,
                    "visibility": true,
                    "positionStatus": "defined"
                },
                {
                    "id": "38",
                    "label": "C_27-18C_27-19",
                    "description": "",
                    "associatedNodeID": "",
                    "position": [10.135315895080566, 3.070817470550537, -0.8419627547264099],
                    "orientation": [-1.0, -0.0, -0.0, -0.0, -1.0, -0.0, 0.0, 0.0, 1.0],
                    "selected": true,
                    "locked": false,
                    "visibility": true,
                    "positionStatus": "defined"
                },
                {
                    "id": "39",
                    "label": "mergedMarkupsNode-39",
                    "description": "",
                    "associatedNodeID": "",
                    "position": [9.964645385742188, 3.0151612758636475, -0.7190934419631958],
                    "orientation": [-1.0, -0.0, -0.0, -0.0, -1.0, -0.0, 0.0, 0.0, 1.0],
                    "selected": true,
                    "locked": false,
                    "visibility": true,
                    "positionStatus": "defined"
                },
                {
                    "id": "40",
                    "label": "C_27-20C_27-21",
                    "description": "",
                    "associatedNodeID": "",
                    "position": [9.770391464233398, 3.023599147796631, -0.6202054023742676],
                    "orientation": [-1.0, -0.0, -0.0, -0.0, -1.0, -0.0, 0.0, 0.0, 1.0],
                    "selected": true,
                    "locked": false,
                    "visibility": true,
                    "positionStatus": "defined"
                },
                {
                    "id": "41",
                    "label": "MarkupsCurve_3-1mergedMarkupsNode-16",
                    "description": "Semi",
                    "associatedNodeID": "",
                    "position": [9.798064231872559, 3.655673027038574, -0.39979010820388794],
                    "orientation": [-1.0, -0.0, -0.0, -0.0, -1.0, -0.0, 0.0, 0.0, 1.0],
                    "selected": true,
                    "locked": false,
                    "visibility": true,
                    "positionStatus": "defined"
                },
                {
                    "id": "42",
                    "label": "mergedMarkupsNode-42",
                    "description": "Semi",
                    "associatedNodeID": "",
                    "position": [9.756507873535156, 3.6649160385131836, -0.3099295496940613],
                    "orientation": [-1.0, -0.0, -0.0, -0.0, -1.0, -0.0, 0.0, 0.0, 1.0],
                    "selected": true,
                    "locked": false,
                    "visibility": true,
                    "positionStatus": "defined"
                },
                {
                    "id": "43",
                    "label": "mergedMarkupsNode-43",
                    "description": "Semi",
                    "associatedNodeID": "",
                    "position": [9.708471298217773, 3.6569664478302, -0.22338175773620605],
                    "orientation": [-1.0, -0.0, -0.0, -0.0, -1.0, -0.0, 0.0, 0.0, 1.0],
                    "selected": true,
                    "locked": false,
                    "visibility": true,
                    "positionStatus": "defined"
                },
                {
                    "id": "44",
                    "label": "mergedMarkupsNode-44",
                    "description": "Semi",
                    "associatedNodeID": "",
                    "position": [9.658775329589844, 3.6216695308685303, -0.14464980363845825],
                    "orientation": [-1.0, -0.0, -0.0, -0.0, -1.0, -0.0, 0.0, 0.0, 1.0],
                    "selected": true,
                    "locked": false,
                    "visibility": true,
                    "positionStatus": "defined"
                },
                {
                    "id": "45",
                    "label": "mergedMarkupsNode-17mergedMarkupsNode-18",
                    "description": "Semi",
                    "associatedNodeID": "",
                    "position": [9.608162879943848, 3.587641477584839, -0.06580322235822678],
                    "orientation": [-1.0, -0.0, -0.0, -0.0, -1.0, -0.0, 0.0, 0.0, 1.0],
                    "selected": true,
                    "locked": false,
                    "visibility": true,
                    "positionStatus": "defined"
                },
                {
                    "id": "46",
                    "label": "mergedMarkupsNode-46",
                    "description": "Semi",
                    "associatedNodeID": "",
                    "position": [9.554283142089844, 3.556804656982422, 0.0122205950319767],
                    "orientation": [-1.0, -0.0, -0.0, -0.0, -1.0, -0.0, 0.0, 0.0, 1.0],
                    "selected": true,
                    "locked": false,
                    "visibility": true,
                    "positionStatus": "defined"
                },
                {
                    "id": "47",
                    "label": "mergedMarkupsNode-19mergedMarkupsNode-20MarkupsCurve_3-2",
                    "description": "Semi",
                    "associatedNodeID": "",
                    "position": [9.493232727050781, 3.5270750522613525, 0.08526577055454254],
                    "orientation": [-1.0, -0.0, -0.0, -0.0, -1.0, -0.0, 0.0, 0.0, 1.0],
                    "selected": true,
                    "locked": false,
                    "visibility": true,
                    "positionStatus": "defined"
                },
                {
                    "id": "48",
                    "label": "mergedMarkupsNode-48",
                    "description": "Semi",
                    "associatedNodeID": "",
                    "position": [9.43747615814209, 3.502354383468628, 0.16405624151229858],
                    "orientation": [-1.0, -0.0, -0.0, -0.0, -1.0, -0.0, 0.0, 0.0, 1.0],
                    "selected": true,
                    "locked": false,
                    "visibility": true,
                    "positionStatus": "defined"
                },
                {
                    "id": "49",
                    "label": "mergedMarkupsNode-22mergedMarkupsNode-23",
                    "description": "Semi",
                    "associatedNodeID": "",
                    "position": [9.386685371398926, 3.4895200729370117, 0.2487817406654358],
                    "orientation": [-1.0, -0.0, -0.0, -0.0, -1.0, -0.0, 0.0, 0.0, 1.0],
                    "selected": true,
                    "locked": false,
                    "visibility": true,
                    "positionStatus": "defined"
                },
                {
                    "id": "50",
                    "label": "mergedMarkupsNode-50",
                    "description": "Semi",
                    "associatedNodeID": "",
                    "position": [9.335164070129395, 3.4782450199127197, 0.33336126804351807],
                    "orientation": [-1.0, -0.0, -0.0, -0.0, -1.0, -0.0, 0.0, 0.0, 1.0],
                    "selected": true,
                    "locked": false,
                    "visibility": true,
                    "positionStatus": "defined"
                },
                {
                    "id": "51",
                    "label": "mergedMarkupsNode-24mergedMarkupsNode-25",
                    "description": "",
                    "associatedNodeID": "",
                    "position": [9.283584594726563, 3.470205307006836, 0.4183190166950226],
                    "orientation": [-1.0, -0.0, -0.0, -0.0, -1.0, -0.0, 0.0, 0.0, 1.0],
                    "selected": true,
                    "locked": false,
                    "visibility": true,
                    "positionStatus": "defined"
                },
                {
                    "id": "52",
                    "label": "mergedMarkupsNode-26",
                    "description": "",
                    "associatedNodeID": "",
                    "position": [9.230052947998047, 3.4597203731536865, 0.5016357898712158],
                    "orientation": [-1.0, -0.0, -0.0, -0.0, -1.0, -0.0, 0.0, 0.0, 1.0],
                    "selected": true,
                    "locked": false,
                    "visibility": true,
                    "positionStatus": "defined"
                },
                {
                    "id": "53",
                    "label": "mergedMarkupsNode-53",
                    "description": "",
                    "associatedNodeID": "",
                    "position": [9.17367172241211, 3.44478702545166, 0.5824082493782043],
                    "orientation": [-1.0, -0.0, -0.0, -0.0, -1.0, -0.0, 0.0, 0.0, 1.0],
                    "selected": true,
                    "locked": false,
                    "visibility": true,
                    "positionStatus": "defined"
                },
                {
                    "id": "54",
                    "label": "mergedMarkupsNode-27MarkupsCurve_3-3",
                    "description": "",
                    "associatedNodeID": "",
                    "position": [9.118656158447266, 3.4427738189697266, 0.6654707789421082],
                    "orientation": [-1.0, -0.0, -0.0, -0.0, -1.0, -0.0, 0.0, 0.0, 1.0],
                    "selected": true,
                    "locked": false,
                    "visibility": true,
                    "positionStatus": "defined"
                },
                {
                    "id": "55",
                    "label": "mergedMarkupsNode-55",
                    "description": "",
                    "associatedNodeID": "",
                    "position": [9.064708709716797, 3.437397003173828, 0.7491398453712463],
                    "orientation": [-1.0, -0.0, -0.0, -0.0, -1.0, -0.0, 0.0, 0.0, 1.0],
                    "selected": true,
                    "locked": false,
                    "visibility": true,
                    "positionStatus": "defined"
                },
                {
                    "id": "56",
                    "label": "mergedMarkupsNode-29mergedMarkupsNode-30",
                    "description": "",
                    "associatedNodeID": "",
                    "position": [9.010756492614746, 3.423389196395874, 0.8317280411720276],
                    "orientation": [-1.0, -0.0, -0.0, -0.0, -1.0, -0.0, 0.0, 0.0, 1.0],
                    "selected": true,
                    "locked": false,
                    "visibility": true,
                    "positionStatus": "defined"
                },
                {
                    "id": "57",
                    "label": "mergedMarkupsNode-57",
                    "description": "",
                    "associatedNodeID": "",
                    "position": [8.955333709716797, 3.4071645736694336, 0.9127300381660461],
                    "orientation": [-1.0, -0.0, -0.0, -0.0, -1.0, -0.0, 0.0, 0.0, 1.0],
                    "selected": true,
                    "locked": false,
                    "visibility": true,
                    "positionStatus": "defined"
                },
                {
                    "id": "58",
                    "label": "mergedMarkupsNode-31mergedMarkupsNode-32mergedMarkupsNode-33",
                    "description": "",
                    "associatedNodeID": "",
                    "position": [8.896697044372559, 3.3819611072540283, 0.989321768283844],
                    "orientation": [-1.0, -0.0, -0.0, -0.0, -1.0, -0.0, 0.0, 0.0, 1.0],
                    "selected": true,
                    "locked": false,
                    "visibility": true,
                    "positionStatus": "defined"
                },
                {
                    "id": "59",
                    "label": "mergedMarkupsNode-59",
                    "description": "",
                    "associatedNodeID": "",
                    "position": [8.845033645629883, 3.360247850418091, 1.0717734098434448],
                    "orientation": [-1.0, -0.0, -0.0, -0.0, -1.0, -0.0, 0.0, 0.0, 1.0],
                    "selected": true,
                    "locked": false,
                    "visibility": true,
                    "positionStatus": "defined"
                },
                {
                    "id": "60",
                    "label": "mergedMarkupsNode-60",
                    "description": "End_Crus",
                    "associatedNodeID": "",
                    "position": [8.793374061584473, 3.3316872119903564, 1.151800274848938],
                    "orientation": [-1.0, -0.0, -0.0, -0.0, -1.0, -0.0, 0.0, 0.0, 1.0],
                    "selected": true,
                    "locked": false,
                    "visibility": true,
                    "positionStatus": "defined"
                },
                {
                    "id": "61",
                    "label": "mergedMarkupsNode-36MarkupsCurve_5-2",
                    "description": "Semi",
                    "associatedNodeID": "",
                    "position": [8.407852172851563, 2.8123722076416016, -1.2334941625595093],
                    "orientation": [-1.0, -0.0, -0.0, -0.0, -1.0, -0.0, 0.0, 0.0, 1.0],
                    "selected": true,
                    "locked": false,
                    "visibility": true,
                    "positionStatus": "defined"
                },
                {
                    "id": "62",
                    "label": "mergedMarkupsNode-62",
                    "description": "Semi",
                    "associatedNodeID": "",
                    "position": [8.294957160949707, 2.6806020736694336, -1.1672312021255493],
                    "orientation": [-1.0, -0.0, -0.0, -0.0, -1.0, -0.0, 0.0, 0.0, 1.0],
                    "selected": true,
                    "locked": false,
                    "visibility": true,
                    "positionStatus": "defined"
                },
                {
                    "id": "63",
                    "label": "mergedMarkupsNode-38mergedMarkupsNode-39MarkupsCurve_5-3",
                    "description": "Semi",
                    "associatedNodeID": "",
                    "position": [8.179161071777344, 2.604004383087158, -1.0433200597763062],
                    "orientation": [-1.0, -0.0, -0.0, -0.0, -1.0, -0.0, 0.0, 0.0, 1.0],
                    "selected": true,
                    "locked": false,
                    "visibility": true,
                    "positionStatus": "defined"
                },
                {
                    "id": "64",
                    "label": "mergedMarkupsNode-64",
                    "description": "Semi",
                    "associatedNodeID": "",
                    "position": [8.070904731750488, 2.5571165084838867, -0.8973992466926575],
                    "orientation": [-1.0, -0.0, -0.0, -0.0, -1.0, -0.0, 0.0, 0.0, 1.0],
                    "selected": true,
                    "locked": false,
                    "visibility": true,
                    "positionStatus": "defined"
                },
                {
                    "id": "65",
                    "label": "mergedMarkupsNode-65",
                    "description": "Semi",
                    "associatedNodeID": "",
                    "position": [7.980721950531006, 2.5137031078338623, -0.7388911247253418],
                    "orientation": [-1.0, -0.0, -0.0, -0.0, -1.0, -0.0, 0.0, 0.0, 1.0],
                    "selected": true,
                    "locked": false,
                    "visibility": true,
                    "positionStatus": "defined"
                },
                {
                    "id": "66",
                    "label": "mergedMarkupsNode-66",
                    "description": "Semi",
                    "associatedNodeID": "",
                    "position": [7.904921531677246, 2.513301372528076, -0.5674843192100525],
                    "orientation": [-1.0, -0.0, -0.0, -0.0, -1.0, -0.0, 0.0, 0.0, 1.0],
                    "selected": true,
                    "locked": false,
                    "visibility": true,
                    "positionStatus": "defined"
                },
                {
                    "id": "67",
                    "label": "mergedMarkupsNode-41mergedMarkupsNode-42",
                    "description": "Semi",
                    "associatedNodeID": "",
                    "position": [7.830729961395264, 2.53784441947937, -0.3966658413410187],
                    "orientation": [-1.0, -0.0, -0.0, -0.0, -1.0, -0.0, 0.0, 0.0, 1.0],
                    "selected": true,
                    "locked": false,
                    "visibility": true,
                    "positionStatus": "defined"
                },
                {
                    "id": "68",
                    "label": "mergedMarkupsNode-68",
                    "description": "Semi",
                    "associatedNodeID": "",
                    "position": [7.7607102394104, 2.5850863456726074, -0.2294408082962036],
                    "orientation": [-1.0, -0.0, -0.0, -0.0, -1.0, -0.0, 0.0, 0.0, 1.0],
                    "selected": true,
                    "locked": false,
                    "visibility": true,
                    "positionStatus": "defined"
                },
                {
                    "id": "69",
                    "label": "MarkupsCurve_5-4mergedMarkupsNode-44",
                    "description": "",
                    "associatedNodeID": "",
                    "position": [7.710318565368652, 2.6415984630584717, -0.058052606880664825],
                    "orientation": [-1.0, -0.0, -0.0, -0.0, -1.0, -0.0, 0.0, 0.0, 1.0],
                    "selected": true,
                    "locked": false,
                    "visibility": true,
                    "positionStatus": "defined"
                },
                {
                    "id": "70",
                    "label": "MarkupsCurve_5-5mergedMarkupsNode-46",
                    "description": "",
                    "associatedNodeID": "",
                    "position": [7.683355808258057, 2.7015459537506104, 0.1164141446352005],
                    "orientation": [-1.0, -0.0, -0.0, -0.0, -1.0, -0.0, 0.0, 0.0, 1.0],
                    "selected": true,
                    "locked": false,
                    "visibility": true,
                    "positionStatus": "defined"
                },
                {
                    "id": "71",
                    "label": "mergedMarkupsNode-71",
                    "description": "",
                    "associatedNodeID": "",
                    "position": [7.689480304718018, 2.7723073959350586, 0.29004883766174316],
                    "orientation": [-1.0, -0.0, -0.0, -0.0, -1.0, -0.0, 0.0, 0.0, 1.0],
                    "selected": true,
                    "locked": false,
                    "visibility": true,
                    "positionStatus": "defined"
                },
                {
                    "id": "72",
                    "label": "mergedMarkupsNode-47MarkupsCurve_5-6",
                    "description": "",
                    "associatedNodeID": "",
                    "position": [7.715614318847656, 2.8352954387664795, 0.4648401439189911],
                    "orientation": [-1.0, -0.0, -0.0, -0.0, -1.0, -0.0, 0.0, 0.0, 1.0],
                    "selected": true,
                    "locked": false,
                    "visibility": true,
                    "positionStatus": "defined"
                },
                {
                    "id": "73",
                    "label": "mergedMarkupsNode-73",
                    "description": "",
                    "associatedNodeID": "",
                    "position": [7.7760162353515625, 2.9063706398010254, 0.6264418959617615],
                    "orientation": [-1.0, -0.0, -0.0, -0.0, -1.0, -0.0, 0.0, 0.0, 1.0],
                    "selected": true,
                    "locked": false,
                    "visibility": true,
                    "positionStatus": "defined"
                },
                {
                    "id": "74",
                    "label": "mergedMarkupsNode-49mergedMarkupsNode-50",
                    "description": "",
                    "associatedNodeID": "",
                    "position": [7.8669023513793945, 2.9807093143463135, 0.7726070880889893],
                    "orientation": [-1.0, -0.0, -0.0, -0.0, -1.0, -0.0, 0.0, 0.0, 1.0],
                    "selected": true,
                    "locked": false,
                    "visibility": true,
                    "positionStatus": "defined"
                },
                {
                    "id": "75",
                    "label": "mergedMarkupsNode-75",
                    "description": "",
                    "associatedNodeID": "",
                    "position": [7.98012638092041, 3.054490089416504, 0.9025455117225647],
                    "orientation": [-1.0, -0.0, -0.0, -0.0, -1.0, -0.0, 0.0, 0.0, 1.0],
                    "selected": true,
                    "locked": false,
                    "visibility": true,
                    "positionStatus": "defined"
                },
                {
                    "id": "76",
                    "label": "mergedMarkupsNode-76",
                    "description": "",
                    "associatedNodeID": "",
                    "position": [8.110880851745605, 3.1220133304595947, 1.0186351537704468],
                    "orientation": [-1.0, -0.0, -0.0, -0.0, -1.0, -0.0, 0.0, 0.0, 1.0],
                    "selected": true,
                    "locked": false,
                    "visibility": true,
                    "positionStatus": "defined"
                },
                {
                    "id": "77",
                    "label": "mergedMarkupsNode-51MarkupsCurve_5-7",
                    "description": "",
                    "associatedNodeID": "",
                    "position": [8.266664505004883, 3.1688997745513916, 1.1108629703521729],
                    "orientation": [-1.0, -0.0, -0.0, -0.0, -1.0, -0.0, 0.0, 0.0, 1.0],
                    "selected": true,
                    "locked": false,
                    "visibility": true,
                    "positionStatus": "defined"
                },
                {
                    "id": "78",
                    "label": "mergedMarkupsNode-78",
                    "description": "",
                    "associatedNodeID": "",
                    "position": [8.442911148071289, 3.2087934017181396, 1.1599732637405396],
                    "orientation": [-1.0, -0.0, -0.0, -0.0, -1.0, -0.0, 0.0, 0.0, 1.0],
                    "selected": true,
                    "locked": false,
                    "visibility": true,
                    "positionStatus": "defined"
                },
                {
                    "id": "79",
                    "label": "mergedMarkupsNode-53MarkupsCurve_5-8",
                    "description": "",
                    "associatedNodeID": "",
                    "position": [8.623229026794434, 3.259223222732544, 1.169457197189331],
                    "orientation": [-1.0, -0.0, -0.0, -0.0, -1.0, -0.0, 0.0, 0.0, 1.0],
                    "selected": true,
                    "locked": false,
                    "visibility": true,
                    "positionStatus": "defined"
                },
                {
                    "id": "80",
                    "label": "MarkupsCurve_8-1",
                    "description": "",
                    "associatedNodeID": "",
                    "position": [8.790596008300781, 3.1902573108673096, 1.2674670219421387],
                    "orientation": [-1.0, -0.0, -0.0, -0.0, -1.0, -0.0, 0.0, 0.0, 1.0],
                    "selected": true,
                    "locked": false,
                    "visibility": true,
                    "positionStatus": "defined"
                },
                {
                    "id": "81",
                    "label": "MarkupsCurve_8-1",
                    "description": "Semi",
                    "associatedNodeID": "",
                    "position": [8.832067489624023, 2.99749755859375, 1.3423168659210205],
                    "orientation": [-1.0, -0.0, -0.0, -0.0, -1.0, -0.0, 0.0, 0.0, 1.0],
                    "selected": true,
                    "locked": false,
                    "visibility": true,
                    "positionStatus": "defined"
                },
                {
                    "id": "82",
                    "label": "MarkupsCurve_8-2mergedMarkupsNode-57",
                    "description": "Semi",
                    "associatedNodeID": "",
                    "position": [8.863179206848145, 2.787989377975464, 1.3563486337661743],
                    "orientation": [-1.0, -0.0, -0.0, -0.0, -1.0, -0.0, 0.0, 0.0, 1.0],
                    "selected": true,
                    "locked": false,
                    "visibility": true,
                    "positionStatus": "defined"
                },
                {
                    "id": "83",
                    "label": "mergedMarkupsNode-83",
                    "description": "Semi",
                    "associatedNodeID": "",
                    "position": [8.920494079589844, 2.588331699371338, 1.313666820526123],
                    "orientation": [-1.0, -0.0, -0.0, -0.0, -1.0, -0.0, 0.0, 0.0, 1.0],
                    "selected": true,
                    "locked": false,
                    "visibility": true,
                    "positionStatus": "defined"
                },
                {
                    "id": "84",
                    "label": "MarkupsCurve_8-3mergedMarkupsNode-59MarkupsCurve_8-4",
                    "description": "Semi",
                    "associatedNodeID": "",
                    "position": [9.016992568969727, 2.4050276279449463, 1.266456127166748],
                    "orientation": [-1.0, -0.0, -0.0, -0.0, -1.0, -0.0, 0.0, 0.0, 1.0],
                    "selected": true,
                    "locked": false,
                    "visibility": true,
                    "positionStatus": "defined"
                },
                {
                    "id": "85",
                    "label": "mergedMarkupsNode-85",
                    "description": "Semi",
                    "associatedNodeID": "",
                    "position": [9.141436576843262, 2.2421257495880127, 1.2121278047561646],
                    "orientation": [-1.0, -0.0, -0.0, -0.0, -1.0, -0.0, 0.0, 0.0, 1.0],
                    "selected": true,
                    "locked": false,
                    "visibility": true,
                    "positionStatus": "defined"
                },
                {
                    "id": "86",
                    "label": "mergedMarkupsNode-86",
                    "description": "Semi",
                    "associatedNodeID": "",
                    "position": [9.284994125366211, 2.106673240661621, 1.1335536241531372],
                    "orientation": [-1.0, -0.0, -0.0, -0.0, -1.0, -0.0, 0.0, 0.0, 1.0],
                    "selected": true,
                    "locked": false,
                    "visibility": true,
                    "positionStatus": "defined"
                },
                {
                    "id": "87",
                    "label": "mergedMarkupsNode-61MarkupsCurve_8-5",
                    "description": "Semi",
                    "associatedNodeID": "",
                    "position": [9.443155288696289, 2.0061378479003906, 1.0331852436065674],
                    "orientation": [-1.0, -0.0, -0.0, -0.0, -1.0, -0.0, 0.0, 0.0, 1.0],
                    "selected": true,
                    "locked": false,
                    "visibility": true,
                    "positionStatus": "defined"
                },
                {
                    "id": "88",
                    "label": "mergedMarkupsNode-88",
                    "description": "Semi",
                    "associatedNodeID": "",
                    "position": [9.605935096740723, 1.9460855722427368, 0.9100457429885864],
                    "orientation": [-1.0, -0.0, -0.0, -0.0, -1.0, -0.0, 0.0, 0.0, 1.0],
                    "selected": true,
                    "locked": false,
                    "visibility": true,
                    "positionStatus": "defined"
                },
                {
                    "id": "89",
                    "label": "mergedMarkupsNode-63MarkupsCurve_8-6",
                    "description": "Semi",
                    "associatedNodeID": "",
                    "position": [9.7637939453125, 1.914129376411438, 0.7725081443786621],
                    "orientation": [-1.0, -0.0, -0.0, -0.0, -1.0, -0.0, 0.0, 0.0, 1.0],
                    "selected": true,
                    "locked": false,
                    "visibility": true,
                    "positionStatus": "defined"
                },
                {
                    "id": "90",
                    "label": "mergedMarkupsNode-90",
                    "description": "Semi",
                    "associatedNodeID": "",
                    "position": [9.904524803161621, 1.9158540964126587, 0.6131885647773743],
                    "orientation": [-1.0, -0.0, -0.0, -0.0, -1.0, -0.0, 0.0, 0.0, 1.0],
                    "selected": true,
                    "locked": false,
                    "visibility": true,
                    "positionStatus": "defined"
                },
                {
                    "id": "91",
                    "label": "mergedMarkupsNode-65mergedMarkupsNode-66",
                    "description": "Semi",
                    "associatedNodeID": "",
                    "position": [10.033199310302734, 1.9523558616638184, 0.44750210642814636],
                    "orientation": [-1.0, -0.0, -0.0, -0.0, -1.0, -0.0, 0.0, 0.0, 1.0],
                    "selected": true,
                    "locked": false,
                    "visibility": true,
                    "positionStatus": "defined"
                },
                {
                    "id": "92",
                    "label": "mergedMarkupsNode-92",
                    "description": "",
                    "associatedNodeID": "",
                    "position": [10.146151542663574, 2.0082626342773438, 0.2763950228691101],
                    "orientation": [-1.0, -0.0, -0.0, -0.0, -1.0, -0.0, 0.0, 0.0, 1.0],
                    "selected": true,
                    "locked": false,
                    "visibility": true,
                    "positionStatus": "defined"
                },
                {
                    "id": "93",
                    "label": "MarkupsCurve_8-7mergedMarkupsNode-68",
                    "description": "",
                    "associatedNodeID": "",
                    "position": [10.225552558898926, 2.1098945140838623, 0.10756628960371017],
                    "orientation": [-1.0, -0.0, -0.0, -0.0, -1.0, -0.0, 0.0, 0.0, 1.0],
                    "selected": true,
                    "locked": false,
                    "visibility": true,
                    "positionStatus": "defined"
                },
                {
                    "id": "94",
                    "label": "mergedMarkupsNode-94",
                    "description": "",
                    "associatedNodeID": "",
                    "position": [10.274321556091309, 2.2325968742370605, -0.058708611875772476],
                    "orientation": [-1.0, -0.0, -0.0, -0.0, -1.0, -0.0, 0.0, 0.0, 1.0],
                    "selected": true,
                    "locked": false,
                    "visibility": true,
                    "positionStatus": "defined"
                },
                {
                    "id": "95",
                    "label": "mergedMarkupsNode-69MarkupsCurve_8-8MarkupsCurve_8-9",
                    "description": "",
                    "associatedNodeID": "",
                    "position": [10.281702041625977, 2.385263442993164, -0.20631057024002075],
                    "orientation": [-1.0, -0.0, -0.0, -0.0, -1.0, -0.0, 0.0, 0.0, 1.0],
                    "selected": true,
                    "locked": false,
                    "visibility": true,
                    "positionStatus": "defined"
                },
                {
                    "id": "96",
                    "label": "mergedMarkupsNode-96",
                    "description": "",
                    "associatedNodeID": "",
                    "position": [10.282624244689941, 2.5572519302368164, -0.33105361461639404],
                    "orientation": [-1.0, -0.0, -0.0, -0.0, -1.0, -0.0, 0.0, 0.0, 1.0],
                    "selected": true,
                    "locked": false,
                    "visibility": true,
                    "positionStatus": "defined"
                },
                {
                    "id": "97",
                    "label": "mergedMarkupsNode-72mergedMarkupsNode-73",
                    "description": "",
                    "associatedNodeID": "",
                    "position": [10.274897575378418, 2.745847702026367, -0.428825318813324],
                    "orientation": [-1.0, -0.0, -0.0, -0.0, -1.0, -0.0, 0.0, 0.0, 1.0],
                    "selected": true,
                    "locked": false,
                    "visibility": true,
                    "positionStatus": "defined"
                },
                {
                    "id": "98",
                    "label": "mergedMarkupsNode-98",
                    "description": "",
                    "associatedNodeID": "",
                    "position": [10.267083168029785, 2.9509963989257813, -0.48309534788131714],
                    "orientation": [-1.0, -0.0, -0.0, -0.0, -1.0, -0.0, 0.0, 0.0, 1.0],
                    "selected": true,
                    "locked": false,
                    "visibility": true,
                    "positionStatus": "defined"
                },
                {
                    "id": "99",
                    "label": "mergedMarkupsNode-76MarkupsCurve_11-2",
                    "description": "Semi",
                    "associatedNodeID": "",
                    "position": [8.688593864440918, 2.6785547733306885, -1.5270733833312988],
                    "orientation": [-1.0, -0.0, -0.0, -0.0, -1.0, -0.0, 0.0, 0.0, 1.0],
                    "selected": true,
                    "locked": false,
                    "visibility": true,
                    "positionStatus": "defined"
                },
                {
                    "id": "100",
                    "label": "mergedMarkupsNode-100",
                    "description": "Semi",
                    "associatedNodeID": "",
                    "position": [8.66277027130127, 2.507503032684326, -1.5817276239395142],
                    "orientation": [-1.0, -0.0, -0.0, -0.0, -1.0, -0.0, 0.0, 0.0, 1.0],
                    "selected": true,
                    "locked": false,
                    "visibility": true,
                    "positionStatus": "defined"
                },
                {
                    "id": "101",
                    "label": "mergedMarkupsNode-101",
                    "description": "Semi",
                    "associatedNodeID": "",
                    "position": [8.677562713623047, 2.326873302459717, -1.5332869291305542],
                    "orientation": [-1.0, -0.0, -0.0, -0.0, -1.0, -0.0, 0.0, 0.0, 1.0],
                    "selected": true,
                    "locked": false,
                    "visibility": true,
                    "positionStatus": "defined"
                },
                {
                    "id": "102",
                    "label": "mergedMarkupsNode-78MarkupsCurve_11-3",
                    "description": "Semi",
                    "associatedNodeID": "",
                    "position": [8.741332054138184, 2.1692416667938232, -1.4537227153778076],
                    "orientation": [-1.0, -0.0, -0.0, -0.0, -1.0, -0.0, 0.0, 0.0, 1.0],
                    "selected": true,
                    "locked": false,
                    "visibility": true,
                    "positionStatus": "defined"
                },
                {
                    "id": "103",
                    "label": "mergedMarkupsNode-103",
                    "description": "Semi",
                    "associatedNodeID": "",
                    "position": [8.847346305847168, 2.050086259841919, -1.3537161350250244],
                    "orientation": [-1.0, -0.0, -0.0, -0.0, -1.0, -0.0, 0.0, 0.0, 1.0],
                    "selected": true,
                    "locked": false,
                    "visibility": true,
                    "positionStatus": "defined"
                },
                {
                    "id": "104",
                    "label": "MarkupsCurve_11-4mergedMarkupsNode-81MarkupsCurve_11-5",
                    "description": "Semi",
                    "associatedNodeID": "",
                    "position": [8.957676887512207, 1.9571861028671265, -1.232495903968811],
                    "orientation": [-1.0, -0.0, -0.0, -0.0, -1.0, -0.0, 0.0, 0.0, 1.0],
                    "selected": true,
                    "locked": false,
                    "visibility": true,
                    "positionStatus": "defined"
                },
                {
                    "id": "105",
                    "label": "mergedMarkupsNode-105",
                    "description": "Semi",
                    "associatedNodeID": "",
                    "position": [9.056685447692871, 1.8811464309692383, -1.0918165445327759],
                    "orientation": [-1.0, -0.0, -0.0, -0.0, -1.0, -0.0, 0.0, 0.0, 1.0],
                    "selected": true,
                    "locked": false,
                    "visibility": true,
                    "positionStatus": "defined"
                },
                {
                    "id": "106",
                    "label": "mergedMarkupsNode-83MarkupsCurve_11-6",
                    "description": "Semi",
                    "associatedNodeID": "",
                    "position": [9.151814460754395, 1.8178956508636475, -0.9419259428977966],
                    "orientation": [-1.0, -0.0, -0.0, -0.0, -1.0, -0.0, 0.0, 0.0, 1.0],
                    "selected": true,
                    "locked": false,
                    "visibility": true,
                    "positionStatus": "defined"
                },
                {
                    "id": "107",
                    "label": "mergedMarkupsNode-107",
                    "description": "Semi",
                    "associatedNodeID": "",
                    "position": [9.251423835754395, 1.7667675018310547, -0.7901513576507568],
                    "orientation": [-1.0, -0.0, -0.0, -0.0, -1.0, -0.0, 0.0, 0.0, 1.0],
                    "selected": true,
                    "locked": false,
                    "visibility": true,
                    "positionStatus": "defined"
                },
                {
                    "id": "108",
                    "label": "mergedMarkupsNode-108",
                    "description": "",
                    "associatedNodeID": "",
                    "position": [9.364954948425293, 1.7259680032730103, -0.6460144519805908],
                    "orientation": [-1.0, -0.0, -0.0, -0.0, -1.0, -0.0, 0.0, 0.0, 1.0],
                    "selected": true,
                    "locked": false,
                    "visibility": true,
                    "positionStatus": "defined"
                },
                {
                    "id": "109",
                    "label": "mergedMarkupsNode-85mergedMarkupsNode-86",
                    "description": "",
                    "associatedNodeID": "",
                    "position": [9.501067161560059, 1.719731330871582, -0.5163634419441223],
                    "orientation": [-1.0, -0.0, -0.0, -0.0, -1.0, -0.0, 0.0, 0.0, 1.0],
                    "selected": true,
                    "locked": false,
                    "visibility": true,
                    "positionStatus": "defined"
                },
                {
                    "id": "110",
                    "label": "mergedMarkupsNode-110",
                    "description": "",
                    "associatedNodeID": "",
                    "position": [9.646422386169434, 1.7568449974060059, -0.4022476077079773],
                    "orientation": [-1.0, -0.0, -0.0, -0.0, -1.0, -0.0, 0.0, 0.0, 1.0],
                    "selected": true,
                    "locked": false,
                    "visibility": true,
                    "positionStatus": "defined"
                },
                {
                    "id": "111",
                    "label": "mergedMarkupsNode-87MarkupsCurve_11-7mergedMarkupsNode-89",
                    "description": "",
                    "associatedNodeID": "",
                    "position": [9.78757095336914, 1.8239836692810059, -0.29759684205055237],
                    "orientation": [-1.0, -0.0, -0.0, -0.0, -1.0, -0.0, 0.0, 0.0, 1.0],
                    "selected": true,
                    "locked": false,
                    "visibility": true,
                    "positionStatus": "defined"
                },
                {
                    "id": "112",
                    "label": "mergedMarkupsNode-112",
                    "description": "",
                    "associatedNodeID": "",
                    "position": [9.9115629196167, 1.920652151107788, -0.19435231387615204],
                    "orientation": [-1.0, -0.0, -0.0, -0.0, -1.0, -0.0, 0.0, 0.0, 1.0],
                    "selected": true,
                    "locked": false,
                    "visibility": true,
                    "positionStatus": "defined"
                },
                {
                    "id": "113",
                    "label": "mergedMarkupsNode-90MarkupsCurve_11-8",
                    "description": "",
                    "associatedNodeID": "",
                    "position": [9.99289321899414, 2.0568149089813232, -0.09313919395208359],
                    "orientation": [-1.0, -0.0, -0.0, -0.0, -1.0, -0.0, 0.0, 0.0, 1.0],
                    "selected": true,
                    "locked": false,
                    "visibility": true,
                    "positionStatus": "defined"
                },
                {
                    "id": "114",
                    "label": "mergedMarkupsNode-114",
                    "description": "",
                    "associatedNodeID": "",
                    "position": [10.038566589355469, 2.2229769229888916, -0.01695525459945202],
                    "orientation": [-1.0, -0.0, -0.0, -0.0, -1.0, -0.0, 0.0, 0.0, 1.0],
                    "selected": true,
                    "locked": false,
                    "visibility": true,
                    "positionStatus": "defined"
                },
                {
                    "id": "115",
                    "label": "mergedMarkupsNode-90MarkupsCurve_11-8",
                    "description": "",
                    "associatedNodeID": "",
                    "position": [10.055402755737305, 2.4034481048583984, 0.03528045117855072],
                    "orientation": [-1.0, -0.0, -0.0, -0.0, -1.0, -0.0, 0.0, 0.0, 1.0],
                    "selected": true,
                    "locked": false,
                    "visibility": true,
                    "positionStatus": "defined"
                },
                {
                    "id": "116",
                    "label": "mergedMarkupsNode-116",
                    "description": "",
                    "associatedNodeID": "",
                    "position": [10.048297882080078, 2.588838577270508, 0.06484203785657883],
                    "orientation": [-1.0, -0.0, -0.0, -0.0, -1.0, -0.0, 0.0, 0.0, 1.0],
                    "selected": true,
                    "locked": false,
                    "visibility": true,
                    "positionStatus": "defined"
                },
                {
                    "id": "117",
                    "label": "mergedMarkupsNode-117",
                    "description": "",
                    "associatedNodeID": "",
                    "position": [10.006162643432617, 2.772315740585327, 0.06044064462184906],
                    "orientation": [-1.0, -0.0, -0.0, -0.0, -1.0, -0.0, 0.0, 0.0, 1.0],
                    "selected": true,
                    "locked": false,
                    "visibility": true,
                    "positionStatus": "defined"
                },
                {
                    "id": "118",
                    "label": "mergedMarkupsNode-92",
                    "description": "",
                    "associatedNodeID": "",
                    "position": [9.93138313293457, 2.940865993499756, 0.024187032133340836],
                    "orientation": [-1.0, -0.0, -0.0, -0.0, -1.0, -0.0, 0.0, 0.0, 1.0],
                    "selected": true,
                    "locked": false,
                    "visibility": true,
                    "positionStatus": "defined"
                },
                {
                    "id": "119",
                    "label": "mergedMarkupsNode-119",
                    "description": "",
                    "associatedNodeID": "",
                    "position": [10.068278312683105, 4.639000415802002, -1.5636942386627197],
                    "orientation": [-1.0, -0.0, -0.0, -0.0, -1.0, -0.0, 0.0, 0.0, 1.0],
                    "selected": true,
                    "locked": false,
                    "visibility": true,
                    "positionStatus": "defined"
                },
                {
                    "id": "120",
                    "label": "Cochlea_Internal-2",
                    "description": "",
                    "associatedNodeID": "",
                    "position": [10.166633605957031, 4.588733196258545, -1.6006382703781128],
                    "orientation": [-1.0, -0.0, -0.0, -0.0, -1.0, -0.0, 0.0, 0.0, 1.0],
                    "selected": true,
                    "locked": false,
                    "visibility": true,
                    "positionStatus": "defined"
                },
                {
                    "id": "121",
                    "label": "Cochlea_Internal-3",
                    "description": "",
                    "associatedNodeID": "",
                    "position": [10.28637981414795, 4.593950271606445, -1.5806660652160645],
                    "orientation": [-1.0, -0.0, -0.0, -0.0, -1.0, -0.0, 0.0, 0.0, 1.0],
                    "selected": true,
                    "locked": false,
                    "visibility": true,
                    "positionStatus": "defined"
                },
                {
                    "id": "122",
                    "label": "Cochlea_Internal-4",
                    "description": "",
                    "associatedNodeID": "",
                    "position": [10.349763870239258, 4.553640842437744, -1.5620296001434326],
                    "orientation": [-1.0, -0.0, -0.0, -0.0, -1.0, -0.0, 0.0, 0.0, 1.0],
                    "selected": true,
                    "locked": false,
                    "visibility": true,
                    "positionStatus": "defined"
                },
                {
                    "id": "123",
                    "label": "Cochlea_Internal-5",
                    "description": "",
                    "associatedNodeID": "",
                    "position": [10.242210388183594, 4.498388290405273, -1.568951964378357],
                    "orientation": [-1.0, -0.0, -0.0, -0.0, -1.0, -0.0, 0.0, 0.0, 1.0],
                    "selected": true,
                    "locked": false,
                    "visibility": true,
                    "positionStatus": "defined"
                },
                {
                    "id": "124",
                    "label": "mergedMarkupsNode-124",
                    "description": "",
                    "associatedNodeID": "",
                    "position": [10.125749588012695, 4.506115436553955, -1.532665729522705],
                    "orientation": [-1.0, -0.0, -0.0, -0.0, -1.0, -0.0, 0.0, 0.0, 1.0],
                    "selected": true,
                    "locked": false,
                    "visibility": true,
                    "positionStatus": "defined"
                },
                {
                    "id": "125",
                    "label": "Cochlea_Internal-6",
                    "description": "",
                    "associatedNodeID": "",
                    "position": [10.064194679260254, 4.5251545906066895, -1.4310095310211182],
                    "orientation": [-1.0, -0.0, -0.0, -0.0, -1.0, -0.0, 0.0, 0.0, 1.0],
                    "selected": true,
                    "locked": false,
                    "visibility": true,
                    "positionStatus": "defined"
                },
                {
                    "id": "126",
                    "label": "Cochlea_Internal-7",
                    "description": "",
                    "associatedNodeID": "",
                    "position": [10.040593147277832, 4.526096820831299, -1.3154799938201904],
                    "orientation": [-1.0, -0.0, -0.0, -0.0, -1.0, -0.0, 0.0, 0.0, 1.0],
                    "selected": true,
                    "locked": false,
                    "visibility": true,
                    "positionStatus": "defined"
                },
                {
                    "id": "127",
                    "label": "Cochlea_Internal-8",
                    "description": "",
                    "associatedNodeID": "",
                    "position": [10.068214416503906, 4.569966793060303, -1.218763828277588],
                    "orientation": [-1.0, -0.0, -0.0, -0.0, -1.0, -0.0, 0.0, 0.0, 1.0],
                    "selected": true,
                    "locked": false,
                    "visibility": true,
                    "positionStatus": "defined"
                },
                {
                    "id": "128",
                    "label": "Cochlea_Internal-9",
                    "description": "",
                    "associatedNodeID": "",
                    "position": [10.140653610229492, 4.570992469787598, -1.1198071241378784],
                    "orientation": [-1.0, -0.0, -0.0, -0.0, -1.0, -0.0, 0.0, 0.0, 1.0],
                    "selected": true,
                    "locked": false,
                    "visibility": true,
                    "positionStatus": "defined"
                },
                {
                    "id": "129",
                    "label": "Cochlea_Internal-10",
                    "description": "",
                    "associatedNodeID": "",
                    "position": [10.23570728302002, 4.533734321594238, -1.0514748096466064],
                    "orientation": [-1.0, -0.0, -0.0, -0.0, -1.0, -0.0, 0.0, 0.0, 1.0],
                    "selected": true,
                    "locked": false,
                    "visibility": true,
                    "positionStatus": "defined"
                },
                {
                    "id": "130",
                    "label": "Cochlea_Internal-11",
                    "description": "",
                    "associatedNodeID": "",
                    "position": [10.31450080871582, 4.4549078941345215, -0.9987440705299377],
                    "orientation": [-1.0, -0.0, -0.0, -0.0, -1.0, -0.0, 0.0, 0.0, 1.0],
                    "selected": true,
                    "locked": false,
                    "visibility": true,
                    "positionStatus": "defined"
                },
                {
                    "id": "131",
                    "label": "mergedMarkupsNode-131",
                    "description": "",
                    "associatedNodeID": "",
                    "position": [10.343182563781738, 4.33597469329834, -0.9980735182762146],
                    "orientation": [-1.0, -0.0, -0.0, -0.0, -1.0, -0.0, 0.0, 0.0, 1.0],
                    "selected": true,
                    "locked": false,
                    "visibility": true,
                    "positionStatus": "defined"
                },
                {
                    "id": "132",
                    "label": "Cochlea_Internal-12",
                    "description": "",
                    "associatedNodeID": "",
                    "position": [10.305448532104492, 4.219912052154541, -0.9999211430549622],
                    "orientation": [-1.0, -0.0, -0.0, -0.0, -1.0, -0.0, 0.0, 0.0, 1.0],
                    "selected": true,
                    "locked": false,
                    "visibility": true,
                    "positionStatus": "defined"
                },
                {
                    "id": "133",
                    "label": "Cochlea_Internal-13",
                    "description": "",
                    "associatedNodeID": "",
                    "position": [10.22179889678955, 4.130568981170654, -0.9832984805107117],
                    "orientation": [-1.0, -0.0, -0.0, -0.0, -1.0, -0.0, 0.0, 0.0, 1.0],
                    "selected": true,
                    "locked": false,
                    "visibility": true,
                    "positionStatus": "defined"
                },
                {
                    "id": "134",
                    "label": "mergedMarkupsNode-134",
                    "description": "",
                    "associatedNodeID": "",
                    "position": [10.126023292541504, 4.062355041503906, -0.9435980319976807],
                    "orientation": [-1.0, -0.0, -0.0, -0.0, -1.0, -0.0, 0.0, 0.0, 1.0],
                    "selected": true,
                    "locked": false,
                    "visibility": true,
                    "positionStatus": "defined"
                },
                {
                    "id": "135",
                    "label": "Cochlea_Internal-14",
                    "description": "",
                    "associatedNodeID": "",
                    "position": [10.052578926086426, 3.9686179161071777, -0.9098950028419495],
                    "orientation": [-1.0, -0.0, -0.0, -0.0, -1.0, -0.0, 0.0, 0.0, 1.0],
                    "selected": true,
                    "locked": false,
                    "visibility": true,
                    "positionStatus": "defined"
                },
                {
                    "id": "136",
                    "label": "mergedMarkupsNode-136",
                    "description": "",
                    "associatedNodeID": "",
                    "position": [9.98294448852539, 3.8798294067382813, -0.8704273104667664],
                    "orientation": [-1.0, -0.0, -0.0, -0.0, -1.0, -0.0, 0.0, 0.0, 1.0],
                    "selected": true,
                    "locked": false,
                    "visibility": true,
                    "positionStatus": "defined"
                },
                {
                    "id": "137",
                    "label": "Cochlea_Internal-15",
                    "description": "",
                    "associatedNodeID": "",
                    "position": [9.907837867736816, 3.8473784923553467, -0.805372416973114],
                    "orientation": [-1.0, -0.0, -0.0, -0.0, -1.0, -0.0, 0.0, 0.0, 1.0],
                    "selected": true,
                    "locked": false,
                    "visibility": true,
                    "positionStatus": "defined"
                },
                {
                    "id": "138",
                    "label": "OC_1-1",
                    "description": "",
                    "associatedNodeID": "",
                    "position": [8.25558090209961, 2.774824619293213, -0.9185306429862976],
                    "orientation": [-1.0, -0.0, -0.0, -0.0, -1.0, -0.0, 0.0, 0.0, 1.0],
                    "selected": true,
                    "locked": false,
                    "visibility": true,
                    "positionStatus": "defined"
                },
                {
                    "id": "139",
                    "label": "OC_1-2",
                    "description": "",
                    "associatedNodeID": "",
                    "position": [8.13691234588623, 2.7111377716064453, -0.7695001363754272],
                    "orientation": [-1.0, -0.0, -0.0, -0.0, -1.0, -0.0, 0.0, 0.0, 1.0],
                    "selected": true,
                    "locked": false,
                    "visibility": true,
                    "positionStatus": "defined"
                },
                {
                    "id": "140",
                    "label": "mergedMarkupsNode-140",
                    "description": "",
                    "associatedNodeID": "",
                    "position": [8.034244537353516, 2.6927614212036133, -0.5974449515342712],
                    "orientation": [-1.0, -0.0, -0.0, -0.0, -1.0, -0.0, 0.0, 0.0, 1.0],
                    "selected": true,
                    "locked": false,
                    "visibility": true,
                    "positionStatus": "defined"
                },
                {
                    "id": "141",
                    "label": "OC_1-3",
                    "description": "",
                    "associatedNodeID": "",
                    "position": [7.954028606414795, 2.7118988037109375, -0.4128612577915192],
                    "orientation": [-1.0, -0.0, -0.0, -0.0, -1.0, -0.0, 0.0, 0.0, 1.0],
                    "selected": true,
                    "locked": false,
                    "visibility": true,
                    "positionStatus": "defined"
                },
                {
                    "id": "142",
                    "label": "mergedMarkupsNode-142",
                    "description": "",
                    "associatedNodeID": "",
                    "position": [7.887527465820312, 2.7468745708465576, -0.22562384605407715],
                    "orientation": [-1.0, -0.0, -0.0, -0.0, -1.0, -0.0, 0.0, 0.0, 1.0],
                    "selected": true,
                    "locked": false,
                    "visibility": true,
                    "positionStatus": "defined"
                },
                {
                    "id": "143",
                    "label": "mergedMarkupsNode-143",
                    "description": "",
                    "associatedNodeID": "",
                    "position": [7.842405796051025, 2.806847333908081, -0.03821675851941109],
                    "orientation": [-1.0, -0.0, -0.0, -0.0, -1.0, -0.0, 0.0, 0.0, 1.0],
                    "selected": true,
                    "locked": false,
                    "visibility": true,
                    "positionStatus": "defined"
                },
                {
                    "id": "144",
                    "label": "OC_1-4",
                    "description": "",
                    "associatedNodeID": "",
                    "position": [7.842147827148437, 2.8564581871032715, 0.1571929007768631],
                    "orientation": [-1.0, -0.0, -0.0, -0.0, -1.0, -0.0, 0.0, 0.0, 1.0],
                    "selected": true,
                    "locked": false,
                    "visibility": true,
                    "positionStatus": "defined"
                },
                {
                    "id": "145",
                    "label": "mergedMarkupsNode-145",
                    "description": "",
                    "associatedNodeID": "",
                    "position": [7.859811305999756, 2.9281091690063477, 0.34469330310821533],
                    "orientation": [-1.0, -0.0, -0.0, -0.0, -1.0, -0.0, 0.0, 0.0, 1.0],
                    "selected": true,
                    "locked": false,
                    "visibility": true,
                    "positionStatus": "defined"
                },
                {
                    "id": "146",
                    "label": "OC_1-5",
                    "description": "",
                    "associatedNodeID": "",
                    "position": [7.926579475402832, 3.0047171115875244, 0.5184388756752014],
                    "orientation": [-1.0, -0.0, -0.0, -0.0, -1.0, -0.0, 0.0, 0.0, 1.0],
                    "selected": true,
                    "locked": false,
                    "visibility": true,
                    "positionStatus": "defined"
                },
                {
                    "id": "147",
                    "label": "mergedMarkupsNode-147",
                    "description": "",
                    "associatedNodeID": "",
                    "position": [8.032126426696777, 3.0579171180725098, 0.6820502877235413],
                    "orientation": [-1.0, -0.0, -0.0, -0.0, -1.0, -0.0, 0.0, 0.0, 1.0],
                    "selected": true,
                    "locked": false,
                    "visibility": true,
                    "positionStatus": "defined"
                },
                {
                    "id": "148",
                    "label": "mergedMarkupsNode-148",
                    "description": "",
                    "associatedNodeID": "",
                    "position": [8.16724967956543, 3.1138510704040527, 0.8208320140838623],
                    "orientation": [-1.0, -0.0, -0.0, -0.0, -1.0, -0.0, 0.0, 0.0, 1.0],
                    "selected": true,
                    "locked": false,
                    "visibility": true,
                    "positionStatus": "defined"
                },
                {
                    "id": "149",
                    "label": "mergedMarkupsNode-149",
                    "description": "",
                    "associatedNodeID": "",
                    "position": [8.33289909362793, 3.1750471591949463, 0.9152897596359252],
                    "orientation": [-1.0, -0.0, -0.0, -0.0, -1.0, -0.0, 0.0, 0.0, 1.0],
                    "selected": true,
                    "locked": false,
                    "visibility": true,
                    "positionStatus": "defined"
                },
                {
                    "id": "150",
                    "label": "OC_1-7",
                    "description": "",
                    "associatedNodeID": "",
                    "position": [8.524394035339355, 3.225336790084839, 0.9355725049972534],
                    "orientation": [-1.0, -0.0, -0.0, -0.0, -1.0, -0.0, 0.0, 0.0, 1.0],
                    "selected": true,
                    "locked": false,
                    "visibility": true,
                    "positionStatus": "defined"
                },
                {
                    "id": "151",
                    "label": "mergedMarkupsNode-151",
                    "description": "",
                    "associatedNodeID": "",
                    "position": [8.694924354553223, 3.268235445022583, 0.8428430557250977],
                    "orientation": [-1.0, -0.0, -0.0, -0.0, -1.0, -0.0, 0.0, 0.0, 1.0],
                    "selected": true,
                    "locked": false,
                    "visibility": true,
                    "positionStatus": "defined"
                },
                {
                    "id": "152",
                    "label": "mergedMarkupsNode-152",
                    "description": "",
                    "associatedNodeID": "",
                    "position": [8.804277420043945, 3.290236711502075, 0.6748226284980774],
                    "orientation": [-1.0, -0.0, -0.0, -0.0, -1.0, -0.0, 0.0, 0.0, 1.0],
                    "selected": true,
                    "locked": false,
                    "visibility": true,
                    "positionStatus": "defined"
                },
                {
                    "id": "153",
                    "label": "OC_1-8",
                    "description": "",
                    "associatedNodeID": "",
                    "position": [8.89625358581543, 3.292424201965332, 0.49493157863616943],
                    "orientation": [-1.0, -0.0, -0.0, -0.0, -1.0, -0.0, 0.0, 0.0, 1.0],
                    "selected": true,
                    "locked": false,
                    "visibility": true,
                    "positionStatus": "defined"
                },
                {
                    "id": "154",
                    "label": "mergedMarkupsNode-154",
                    "description": "",
                    "associatedNodeID": "",
                    "position": [9.001198768615723, 3.302495241165161, 0.3226732909679413],
                    "orientation": [-1.0, -0.0, -0.0, -0.0, -1.0, -0.0, 0.0, 0.0, 1.0],
                    "selected": true,
                    "locked": false,
                    "visibility": true,
                    "positionStatus": "defined"
                },
                {
                    "id": "155",
                    "label": "mergedMarkupsNode-155",
                    "description": "",
                    "associatedNodeID": "",
                    "position": [9.125580787658691, 3.316568613052368, 0.16418452560901642],
                    "orientation": [-1.0, -0.0, -0.0, -0.0, -1.0, -0.0, 0.0, 0.0, 1.0],
                    "selected": true,
                    "locked": false,
                    "visibility": true,
                    "positionStatus": "defined"
                },
                {
                    "id": "156",
                    "label": "mergedMarkupsNode-156",
                    "description": "",
                    "associatedNodeID": "",
                    "position": [9.223628997802734, 3.3256988525390625, -0.011760772205889223],
                    "orientation": [-1.0, -0.0, -0.0, -0.0, -1.0, -0.0, 0.0, 0.0, 1.0],
                    "selected": true,
                    "locked": false,
                    "visibility": true,
                    "positionStatus": "defined"
                },
                {
                    "id": "157",
                    "label": "OC_1-9",
                    "description": "",
                    "associatedNodeID": "",
                    "position": [9.269410133361816, 3.3491482734680176, -0.2056022137403488],
                    "orientation": [-1.0, -0.0, -0.0, -0.0, -1.0, -0.0, 0.0, 0.0, 1.0],
                    "selected": true,
                    "locked": false,
                    "visibility": true,
                    "positionStatus": "defined"
                },
                {
                    "id": "158",
                    "label": "OC_4-1",
                    "description": "",
                    "associatedNodeID": "",
                    "position": [10.062005043029783, 2.832460641860962, -0.1614607721567154],
                    "orientation": [-1.0, -0.0, -0.0, -0.0, -1.0, -0.0, 0.0, 0.0, 1.0],
                    "selected": true,
                    "locked": false,
                    "visibility": true,
                    "positionStatus": "defined"
                },
                {
                    "id": "159",
                    "label": "OC_4-2",
                    "description": "",
                    "associatedNodeID": "",
                    "position": [10.098405838012695, 2.6245648860931396, -0.157996267080307],
                    "orientation": [-1.0, -0.0, -0.0, -0.0, -1.0, -0.0, 0.0, 0.0, 1.0],
                    "selected": true,
                    "locked": false,
                    "visibility": true,
                    "positionStatus": "defined"
                },
                {
                    "id": "160",
                    "label": "mergedMarkupsNode-160",
                    "description": "",
                    "associatedNodeID": "",
                    "position": [10.10571575164795, 2.427767753601074, -0.05785585939884186],
                    "orientation": [-1.0, -0.0, -0.0, -0.0, -1.0, -0.0, 0.0, 0.0, 1.0],
                    "selected": true,
                    "locked": false,
                    "visibility": true,
                    "positionStatus": "defined"
                },
                {
                    "id": "161",
                    "label": "mergedMarkupsNode-161",
                    "description": "",
                    "associatedNodeID": "",
                    "position": [10.083931922912598, 2.26461124420166, 0.08763772249221802],
                    "orientation": [-1.0, -0.0, -0.0, -0.0, -1.0, -0.0, 0.0, 0.0, 1.0],
                    "selected": true,
                    "locked": false,
                    "visibility": true,
                    "positionStatus": "defined"
                },
                {
                    "id": "162",
                    "label": "OC_4-3",
                    "description": "",
                    "associatedNodeID": "",
                    "position": [9.998936653137209, 2.154622793197632, 0.25956296920776367],
                    "orientation": [-1.0, -0.0, -0.0, -0.0, -1.0, -0.0, 0.0, 0.0, 1.0],
                    "selected": true,
                    "locked": false,
                    "visibility": true,
                    "positionStatus": "defined"
                },
                {
                    "id": "163",
                    "label": "mergedMarkupsNode-163",
                    "description": "",
                    "associatedNodeID": "",
                    "position": [9.884117126464844, 2.0898964405059814, 0.4376231133937836],
                    "orientation": [-1.0, -0.0, -0.0, -0.0, -1.0, -0.0, 0.0, 0.0, 1.0],
                    "selected": true,
                    "locked": false,
                    "visibility": true,
                    "positionStatus": "defined"
                },
                {
                    "id": "164",
                    "label": "Post_Internal-4",
                    "description": "",
                    "associatedNodeID": "",
                    "position": [9.75170612335205, 2.0656604766845703, 0.6119387745857239],
                    "orientation": [-1.0, -0.0, -0.0, -0.0, -1.0, -0.0, 0.0, 0.0, 1.0],
                    "selected": true,
                    "locked": false,
                    "visibility": true,
                    "positionStatus": "defined"
                },
                {
                    "id": "165",
                    "label": "mergedMarkupsNode-165",
                    "description": "",
                    "associatedNodeID": "",
                    "position": [9.605430603027344, 2.0978376865386963, 0.7749894857406616],
                    "orientation": [-1.0, -0.0, -0.0, -0.0, -1.0, -0.0, 0.0, 0.0, 1.0],
                    "selected": true,
                    "locked": false,
                    "visibility": true,
                    "positionStatus": "defined"
                },
                {
                    "id": "166",
                    "label": "Post_Internal-5",
                    "description": "",
                    "associatedNodeID": "",
                    "position": [9.44759464263916, 2.1637041568756104, 0.915012001991272],
                    "orientation": [-1.0, -0.0, -0.0, -0.0, -1.0, -0.0, 0.0, 0.0, 1.0],
                    "selected": true,
                    "locked": false,
                    "visibility": true,
                    "positionStatus": "defined"
                },
                {
                    "id": "167",
                    "label": "mergedMarkupsNode-167",
                    "description": "",
                    "associatedNodeID": "",
                    "position": [9.280312538146973, 2.262235164642334, 1.0205929279327393],
                    "orientation": [-1.0, -0.0, -0.0, -0.0, -1.0, -0.0, 0.0, 0.0, 1.0],
                    "selected": true,
                    "locked": false,
                    "visibility": true,
                    "positionStatus": "defined"
                },
                {
                    "id": "168",
                    "label": "Post_Internal-6",
                    "description": "",
                    "associatedNodeID": "",
                    "position": [9.131057739257813, 2.4138340950012207, 1.0824044942855835],
                    "orientation": [-1.0, -0.0, -0.0, -0.0, -1.0, -0.0, 0.0, 0.0, 1.0],
                    "selected": true,
                    "locked": false,
                    "visibility": true,
                    "positionStatus": "defined"
                },
                {
                    "id": "169",
                    "label": "mergedMarkupsNode-169",
                    "description": "",
                    "associatedNodeID": "",
                    "position": [9.017226219177246, 2.5963542461395264, 1.13067889213562],
                    "orientation": [-1.0, -0.0, -0.0, -0.0, -1.0, -0.0, 0.0, 0.0, 1.0],
                    "selected": true,
                    "locked": false,
                    "visibility": true,
                    "positionStatus": "defined"
                },
                {
                    "id": "170",
                    "label": "Post_Internal-7",
                    "description": "",
                    "associatedNodeID": "",
                    "position": [8.95483112335205, 2.808752059936523, 1.1367195844650269],
                    "orientation": [-1.0, -0.0, -0.0, -0.0, -1.0, -0.0, 0.0, 0.0, 1.0],
                    "selected": true,
                    "locked": false,
                    "visibility": true,
                    "positionStatus": "defined"
                },
                {
                    "id": "171",
                    "label": "Post_Internal-8",
                    "description": "",
                    "associatedNodeID": "",
                    "position": [8.932477951049805, 3.0102992057800293, 1.0622462034225464],
                    "orientation": [-1.0, -0.0, -0.0, -0.0, -1.0, -0.0, 0.0, 0.0, 1.0],
                    "selected": true,
                    "locked": false,
                    "visibility": true,
                    "positionStatus": "defined"
                },
                {
                    "id": "172",
                    "label": "mergedMarkupsNode-172",
                    "description": "",
                    "associatedNodeID": "",
                    "position": [9.00906467437744, 3.0819427967071533, 0.8740655779838562],
                    "orientation": [-1.0, -0.0, -0.0, -0.0, -1.0, -0.0, 0.0, 0.0, 1.0],
                    "selected": true,
                    "locked": false,
                    "visibility": true,
                    "positionStatus": "defined"
                },
                {
                    "id": "173",
                    "label": "mergedMarkupsNode-173",
                    "description": "",
                    "associatedNodeID": "",
                    "position": [9.115636825561523, 3.117351770401001, 0.682843804359436],
                    "orientation": [-1.0, -0.0, -0.0, -0.0, -1.0, -0.0, 0.0, 0.0, 1.0],
                    "selected": true,
                    "locked": false,
                    "visibility": true,
                    "positionStatus": "defined"
                },
                {
                    "id": "174",
                    "label": "Post_Internal-9",
                    "description": "",
                    "associatedNodeID": "",
                    "position": [9.23369598388672, 3.143651008605957, 0.4970549345016479],
                    "orientation": [-1.0, -0.0, -0.0, -0.0, -1.0, -0.0, 0.0, 0.0, 1.0],
                    "selected": true,
                    "locked": false,
                    "visibility": true,
                    "positionStatus": "defined"
                },
                {
                    "id": "175",
                    "label": "mergedMarkupsNode-175",
                    "description": "",
                    "associatedNodeID": "",
                    "position": [9.361539840698242, 3.1594114303588867, 0.316508948802948],
                    "orientation": [-1.0, -0.0, -0.0, -0.0, -1.0, -0.0, 0.0, 0.0, 1.0],
                    "selected": true,
                    "locked": false,
                    "visibility": true,
                    "positionStatus": "defined"
                },
                {
                    "id": "176",
                    "label": "mergedMarkupsNode-176",
                    "description": "",
                    "associatedNodeID": "",
                    "position": [9.49232006072998, 3.1747400760650635, 0.13801836967468262],
                    "orientation": [-1.0, -0.0, -0.0, -0.0, -1.0, -0.0, 0.0, 0.0, 1.0],
                    "selected": true,
                    "locked": false,
                    "visibility": true,
                    "positionStatus": "defined"
                },
                {
                    "id": "177",
                    "label": "Post_Internal-10",
                    "description": "",
                    "associatedNodeID": "",
                    "position": [9.615410804748535, 3.206519603729248, -0.043204404413700104],
                    "orientation": [-1.0, -0.0, -0.0, -0.0, -1.0, -0.0, 0.0, 0.0, 1.0],
                    "selected": true,
                    "locked": false,
                    "visibility": true,
                    "positionStatus": "defined"
                },
                {
                    "id": "178",
                    "label": "OC_5-1",
                    "description": "",
                    "associatedNodeID": "",
                    "position": [8.853692054748535, 2.412446975708008, -1.2838094234466553],
                    "orientation": [-1.0, -0.0, -0.0, -0.0, -1.0, -0.0, 0.0, 0.0, 1.0],
                    "selected": true,
                    "locked": false,
                    "visibility": true,
                    "positionStatus": "defined"
                },
                {
                    "id": "179",
                    "label": "mergedMarkupsNode-179",
                    "description": "",
                    "associatedNodeID": "",
                    "position": [8.87999439239502, 2.293753147125244, -1.267888426780701],
                    "orientation": [-1.0, -0.0, -0.0, -0.0, -1.0, -0.0, 0.0, 0.0, 1.0],
                    "selected": true,
                    "locked": false,
                    "visibility": true,
                    "positionStatus": "defined"
                },
                {
                    "id": "180",
                    "label": "mergedMarkupsNode-180",
                    "description": "",
                    "associatedNodeID": "",
                    "position": [8.9541654586792, 2.215463876724243, -1.186284422874451],
                    "orientation": [-1.0, -0.0, -0.0, -0.0, -1.0, -0.0, 0.0, 0.0, 1.0],
                    "selected": true,
                    "locked": false,
                    "visibility": true,
                    "positionStatus": "defined"
                },
                {
                    "id": "181",
                    "label": "OC_5-2",
                    "description": "",
                    "associatedNodeID": "",
                    "position": [9.029826164245604, 2.1531786918640137, -1.0907340049743652],
                    "orientation": [-1.0, -0.0, -0.0, -0.0, -1.0, -0.0, 0.0, 0.0, 1.0],
                    "selected": true,
                    "locked": false,
                    "visibility": true,
                    "positionStatus": "defined"
                },
                {
                    "id": "182",
                    "label": "mergedMarkupsNode-182",
                    "description": "",
                    "associatedNodeID": "",
                    "position": [9.097009658813477, 2.0871899127960205, -0.9904450178146362],
                    "orientation": [-1.0, -0.0, -0.0, -0.0, -1.0, -0.0, 0.0, 0.0, 1.0],
                    "selected": true,
                    "locked": false,
                    "visibility": true,
                    "positionStatus": "defined"
                },
                {
                    "id": "183",
                    "label": "mergedMarkupsNode-183",
                    "description": "",
                    "associatedNodeID": "",
                    "position": [9.170157432556152, 2.03657865524292, -0.8854103088378906],
                    "orientation": [-1.0, -0.0, -0.0, -0.0, -1.0, -0.0, 0.0, 0.0, 1.0],
                    "selected": true,
                    "locked": false,
                    "visibility": true,
                    "positionStatus": "defined"
                },
                {
                    "id": "184",
                    "label": "OC_5-3",
                    "description": "",
                    "associatedNodeID": "",
                    "position": [9.251567840576172, 1.9948160648345947, -0.7825577259063721],
                    "orientation": [-1.0, -0.0, -0.0, -0.0, -1.0, -0.0, 0.0, 0.0, 1.0],
                    "selected": true,
                    "locked": false,
                    "visibility": true,
                    "positionStatus": "defined"
                },
                {
                    "id": "185",
                    "label": "mergedMarkupsNode-185",
                    "description": "",
                    "associatedNodeID": "",
                    "position": [9.341218948364258, 1.963956356048584, -0.6828209161758423],
                    "orientation": [-1.0, -0.0, -0.0, -0.0, -1.0, -0.0, 0.0, 0.0, 1.0],
                    "selected": true,
                    "locked": false,
                    "visibility": true,
                    "positionStatus": "defined"
                },
                {
                    "id": "186",
                    "label": "mergedMarkupsNode-186",
                    "description": "",
                    "associatedNodeID": "",
                    "position": [9.435103416442873, 1.947715163230896, -0.583510160446167],
                    "orientation": [-1.0, -0.0, -0.0, -0.0, -1.0, -0.0, 0.0, 0.0, 1.0],
                    "selected": true,
                    "locked": false,
                    "visibility": true,
                    "positionStatus": "defined"
                },
                {
                    "id": "187",
                    "label": "mergedMarkupsNode-187",
                    "description": "",
                    "associatedNodeID": "",
                    "position": [9.529069900512695, 1.954062581062317, -0.4833179414272308],
                    "orientation": [-1.0, -0.0, -0.0, -0.0, -1.0, -0.0, 0.0, 0.0, 1.0],
                    "selected": true,
                    "locked": false,
                    "visibility": true,
                    "positionStatus": "defined"
                },
                {
                    "id": "188",
                    "label": "OC_5-4",
                    "description": "",
                    "associatedNodeID": "",
                    "position": [9.620682716369627, 1.978502631187439, -0.3840125799179077],
                    "orientation": [-1.0, -0.0, -0.0, -0.0, -1.0, -0.0, 0.0, 0.0, 1.0],
                    "selected": true,
                    "locked": false,
                    "visibility": true,
                    "positionStatus": "defined"
                },
                {
                    "id": "189",
                    "label": "mergedMarkupsNode-189",
                    "description": "",
                    "associatedNodeID": "",
                    "position": [9.698565483093262, 2.0454764366149902, -0.2956778407096863],
                    "orientation": [-1.0, -0.0, -0.0, -0.0, -1.0, -0.0, 0.0, 0.0, 1.0],
                    "selected": true,
                    "locked": false,
                    "visibility": true,
                    "positionStatus": "defined"
                },
                {
                    "id": "190",
                    "label": "mergedMarkupsNode-190",
                    "description": "",
                    "associatedNodeID": "",
                    "position": [9.764290809631348, 2.109562635421753, -0.19930219650268555],
                    "orientation": [-1.0, -0.0, -0.0, -0.0, -1.0, -0.0, 0.0, 0.0, 1.0],
                    "selected": true,
                    "locked": false,
                    "visibility": true,
                    "positionStatus": "defined"
                },
                {
                    "id": "191",
                    "label": "OC_5-5",
                    "description": "",
                    "associatedNodeID": "",
                    "position": [9.837431907653809, 2.197722911834717, -0.1247728317975998],
                    "orientation": [-1.0, -0.0, -0.0, -0.0, -1.0, -0.0, 0.0, 0.0, 1.0],
                    "selected": true,
                    "locked": false,
                    "visibility": true,
                    "positionStatus": "defined"
                },
                {
                    "id": "192",
                    "label": "mergedMarkupsNode-192",
                    "description": "",
                    "associatedNodeID": "",
                    "position": [9.861668586730955, 2.3237996101379395, -0.07764546573162079],
                    "orientation": [-1.0, -0.0, -0.0, -0.0, -1.0, -0.0, 0.0, 0.0, 1.0],
                    "selected": true,
                    "locked": false,
                    "visibility": true,
                    "positionStatus": "defined"
                },
                {
                    "id": "193",
                    "label": "OC_5-6",
                    "description": "",
                    "associatedNodeID": "",
                    "position": [9.869318008422852, 2.460925817489624, -0.07478416711091995],
                    "orientation": [-1.0, -0.0, -0.0, -0.0, -1.0, -0.0, 0.0, 0.0, 1.0],
                    "selected": true,
                    "locked": false,
                    "visibility": true,
                    "positionStatus": "defined"
                },
                {
                    "id": "194",
                    "label": "mergedMarkupsNode-194",
                    "description": "",
                    "associatedNodeID": "",
                    "position": [9.860532760620115, 2.5970189571380615, -0.08344206213951111],
                    "orientation": [-1.0, -0.0, -0.0, -0.0, -1.0, -0.0, 0.0, 0.0, 1.0],
                    "selected": true,
                    "locked": false,
                    "visibility": true,
                    "positionStatus": "defined"
                },
                {
                    "id": "195",
                    "label": "mergedMarkupsNode-195",
                    "description": "",
                    "associatedNodeID": "",
                    "position": [9.82370662689209, 2.72599196434021, -0.11035213619470596],
                    "orientation": [-1.0, -0.0, -0.0, -0.0, -1.0, -0.0, 0.0, 0.0, 1.0],
                    "selected": true,
                    "locked": false,
                    "visibility": true,
                    "positionStatus": "defined"
                },
                {
                    "id": "196",
                    "label": "mergedMarkupsNode-196",
                    "description": "",
                    "associatedNodeID": "",
                    "position": [9.76297092437744, 2.839120626449585, -0.15915711224079132],
                    "orientation": [-1.0, -0.0, -0.0, -0.0, -1.0, -0.0, 0.0, 0.0, 1.0],
                    "selected": true,
                    "locked": false,
                    "visibility": true,
                    "positionStatus": "defined"
                },
                {
                    "id": "197",
                    "label": "OC_5-7",
                    "description": "",
                    "associatedNodeID": "",
                    "position": [9.684109687805176, 2.9307682514190674, -0.22363422811031344],
                    "orientation": [-1.0, -0.0, -0.0, -0.0, -1.0, -0.0, 0.0, 0.0, 1.0],
                    "selected": true,
                    "locked": false,
                    "visibility": true,
                    "positionStatus": "defined"
                }
            ],
            "measurements": [
                {
                    "name": "length",
                    "enabled": false,
                    "units": "mm",
                    "printFormat": "%-#4.4g%s"
                },
                {
                    "name": "curvature mean",
                    "enabled": false,
                    "printFormat": "%5.3f %s"
                },
                {
                    "name": "curvature max",
                    "enabled": false,
                    "printFormat": "%5.3f %s"
                },
                {
                    "name": "torsion mean",
                    "enabled": false,
                    "printFormat": "%5.3f %s"
                },
                {
                    "name": "torsion max",
                    "enabled": false,
                    "printFormat": "%5.3f %s"
                }
            ],
            "display": {
                "visibility": true,
                "opacity": 1.0,
                "color": [0.4, 1.0, 1.0],
                "selectedColor": [1.0, 0.0, 1.0],
                "activeColor": [0.4, 1.0, 0.0],
                "propertiesLabelVisibility": true,
                "pointLabelsVisibility": false,
                "textScale": 3.0,
                "glyphType": "Sphere3D",
                "glyphScale": 3.0,
                "glyphSize": 5.0,
                "useGlyphScale": true,
                "sliceProjection": false,
                "sliceProjectionUseFiducialColor": true,
                "sliceProjectionOutlinedBehindSlicePlane": false,
                "sliceProjectionColor": [1.0, 1.0, 1.0],
                "sliceProjectionOpacity": 0.6,
                "lineThickness": 0.2,
                "lineColorFadingStart": 1.0,
                "lineColorFadingEnd": 10.0,
                "lineColorFadingSaturation": 1.0,
                "lineColorFadingHueOffset": 0.0,
                "handlesInteractive": false,
                "translationHandleVisibility": true,
                "rotationHandleVisibility": true,
                "scaleHandleVisibility": true,
                "interactionHandleScale": 3.0,
                "snapMode": "toVisibleSurface"
            }
        }
    ]
}
