# Supplementary material for: Variation and disparity within the inner ear and trigeminus of the tenrecomorpha
Source: Commun Biol. 2025 Jul 23;8:1090. doi: 10.1038/s42003-025-08489-8 (PMC12284173; doi:10.1038/s42003-025-08489-8)
Supplement: Supplementary file 3 — Supplementary Data 1 [file 42003_2025_8489_MOESM3_ESM.zip › Curved_Landmarks/S_setosus_merged.mrk.json]

{
    "@schema": "https://raw.githubusercontent.com/slicer/slicer/master/Modules/Loadable/Markups/Resources/Schema/markups-schema-v1.0.3.json#",
    "markups": [
        {
            "type": "Curve",
            "coordinateSystem": "LPS",
            "coordinateUnits": "mm",
            "locked": false,
            "fixedNumberOfControlPoints": false,
            "labelFormat": "%N-%d",
            "lastUsedControlPointNumber": 197,
            "controlPoints": [
                {
                    "id": "1",
                    "label": "Cochlea_Spiral-1",
                    "description": "",
                    "associatedNodeID": "",
                    "position": [-8.324312210083008, 8.168458938598633, 10.003708839416504],
                    "orientation": [-1.0, -0.0, -0.0, -0.0, -1.0, -0.0, 0.0, 0.0, 1.0],
                    "selected": true,
                    "locked": false,
                    "visibility": true,
                    "positionStatus": "defined"
                },
                {
                    "id": "2",
                    "label": "Cochlea_Spiral-2",
                    "description": "",
                    "associatedNodeID": "",
                    "position": [-8.116985321044922, 8.378341674804688, 10.11215877532959],
                    "orientation": [-1.0, -0.0, -0.0, -0.0, -1.0, -0.0, 0.0, 0.0, 1.0],
                    "selected": true,
                    "locked": false,
                    "visibility": true,
                    "positionStatus": "defined"
                },
                {
                    "id": "3",
                    "label": "Cochlea_Spiral-3",
                    "description": "",
                    "associatedNodeID": "",
                    "position": [-8.125704765319824, 8.688150405883789, 10.188037872314453],
                    "orientation": [-1.0, -0.0, -0.0, -0.0, -1.0, -0.0, 0.0, 0.0, 1.0],
                    "selected": true,
                    "locked": false,
                    "visibility": true,
                    "positionStatus": "defined"
                },
                {
                    "id": "4",
                    "label": "Cochlea_Spiral-4",
                    "description": "",
                    "associatedNodeID": "",
                    "position": [-8.317370414733887, 8.945371627807617, 10.160223960876465],
                    "orientation": [-1.0, -0.0, -0.0, -0.0, -1.0, -0.0, 0.0, 0.0, 1.0],
                    "selected": true,
                    "locked": false,
                    "visibility": true,
                    "positionStatus": "defined"
                },
                {
                    "id": "5",
                    "label": "Cochlea_Spiral-5",
                    "description": "",
                    "associatedNodeID": "",
                    "position": [-8.597271919250488, 9.057866096496582, 10.063020706176758],
                    "orientation": [-1.0, -0.0, -0.0, -0.0, -1.0, -0.0, 0.0, 0.0, 1.0],
                    "selected": true,
                    "locked": false,
                    "visibility": true,
                    "positionStatus": "defined"
                },
                {
                    "id": "6",
                    "label": "mergedMarkupsNode-6",
                    "description": "",
                    "associatedNodeID": "",
                    "position": [-8.852455139160156, 9.085375785827637, 9.857438087463379],
                    "orientation": [-1.0, -0.0, -0.0, -0.0, -1.0, -0.0, 0.0, 0.0, 1.0],
                    "selected": true,
                    "locked": false,
                    "visibility": true,
                    "positionStatus": "defined"
                },
                {
                    "id": "7",
                    "label": "mergedMarkupsNode-7",
                    "description": "",
                    "associatedNodeID": "",
                    "position": [-9.073030471801758, 8.965643882751465, 9.6455078125],
                    "orientation": [-1.0, -0.0, -0.0, -0.0, -1.0, -0.0, 0.0, 0.0, 1.0],
                    "selected": true,
                    "locked": false,
                    "visibility": true,
                    "positionStatus": "defined"
                },
                {
                    "id": "8",
                    "label": "Cochlea_Spiral-6",
                    "description": "",
                    "associatedNodeID": "",
                    "position": [-9.207890510559082, 8.73558521270752, 9.453253746032715],
                    "orientation": [-1.0, -0.0, -0.0, -0.0, -1.0, -0.0, 0.0, 0.0, 1.0],
                    "selected": true,
                    "locked": false,
                    "visibility": true,
                    "positionStatus": "defined"
                },
                {
                    "id": "9",
                    "label": "mergedMarkupsNode-9",
                    "description": "",
                    "associatedNodeID": "",
                    "position": [-9.244890213012695, 8.444184303283691, 9.304862976074219],
                    "orientation": [-1.0, -0.0, -0.0, -0.0, -1.0, -0.0, 0.0, 0.0, 1.0],
                    "selected": true,
                    "locked": false,
                    "visibility": true,
                    "positionStatus": "defined"
                },
                {
                    "id": "10",
                    "label": "Cochlea_Spiral-7",
                    "description": "",
                    "associatedNodeID": "",
                    "position": [-9.176772117614746, 8.128926277160645, 9.231644630432129],
                    "orientation": [-1.0, -0.0, -0.0, -0.0, -1.0, -0.0, 0.0, 0.0, 1.0],
                    "selected": true,
                    "locked": false,
                    "visibility": true,
                    "positionStatus": "defined"
                },
                {
                    "id": "11",
                    "label": "mergedMarkupsNode-11",
                    "description": "",
                    "associatedNodeID": "",
                    "position": [-9.005439758300781, 7.847716808319092, 9.237244606018066],
                    "orientation": [-1.0, -0.0, -0.0, -0.0, -1.0, -0.0, 0.0, 0.0, 1.0],
                    "selected": true,
                    "locked": false,
                    "visibility": true,
                    "positionStatus": "defined"
                },
                {
                    "id": "12",
                    "label": "Cochlea_Spiral-8",
                    "description": "",
                    "associatedNodeID": "",
                    "position": [-8.755670547485352, 7.645984649658203, 9.311724662780762],
                    "orientation": [-1.0, -0.0, -0.0, -0.0, -1.0, -0.0, 0.0, 0.0, 1.0],
                    "selected": true,
                    "locked": false,
                    "visibility": true,
                    "positionStatus": "defined"
                },
                {
                    "id": "13",
                    "label": "mergedMarkupsNode-13",
                    "description": "",
                    "associatedNodeID": "",
                    "position": [-8.454235076904297, 7.553555011749268, 9.408954620361328],
                    "orientation": [-1.0, -0.0, -0.0, -0.0, -1.0, -0.0, 0.0, 0.0, 1.0],
                    "selected": true,
                    "locked": false,
                    "visibility": true,
                    "positionStatus": "defined"
                },
                {
                    "id": "14",
                    "label": "Cochlea_Spiral-9",
                    "description": "",
                    "associatedNodeID": "",
                    "position": [-8.141459465026855, 7.580869197845459, 9.509916305541992],
                    "orientation": [-1.0, -0.0, -0.0, -0.0, -1.0, -0.0, 0.0, 0.0, 1.0],
                    "selected": true,
                    "locked": false,
                    "visibility": true,
                    "positionStatus": "defined"
                },
                {
                    "id": "15",
                    "label": "mergedMarkupsNode-15",
                    "description": "",
                    "associatedNodeID": "",
                    "position": [-7.85230827331543, 7.70903205871582, 9.609477043151855],
                    "orientation": [-1.0, -0.0, -0.0, -0.0, -1.0, -0.0, 0.0, 0.0, 1.0],
                    "selected": true,
                    "locked": false,
                    "visibility": true,
                    "positionStatus": "defined"
                },
                {
                    "id": "16",
                    "label": "Cochlea_Spiral-10",
                    "description": "",
                    "associatedNodeID": "",
                    "position": [-7.621011734008789, 7.921343803405762, 9.716801643371582],
                    "orientation": [-1.0, -0.0, -0.0, -0.0, -1.0, -0.0, 0.0, 0.0, 1.0],
                    "selected": true,
                    "locked": false,
                    "visibility": true,
                    "positionStatus": "defined"
                },
                {
                    "id": "17",
                    "label": "mergedMarkupsNode-17",
                    "description": "",
                    "associatedNodeID": "",
                    "position": [-7.477013111114502, 8.196948051452637, 9.822839736938477],
                    "orientation": [-1.0, -0.0, -0.0, -0.0, -1.0, -0.0, 0.0, 0.0, 1.0],
                    "selected": true,
                    "locked": false,
                    "visibility": true,
                    "positionStatus": "defined"
                },
                {
                    "id": "18",
                    "label": "Cochlea_Spiral-11",
                    "description": "",
                    "associatedNodeID": "",
                    "position": [-7.45204496383667, 8.522034645080566, 9.870711326599121],
                    "orientation": [-1.0, -0.0, -0.0, -0.0, -1.0, -0.0, 0.0, 0.0, 1.0],
                    "selected": true,
                    "locked": false,
                    "visibility": true,
                    "positionStatus": "defined"
                },
                {
                    "id": "19",
                    "label": "mergedMarkupsNode-19",
                    "description": "",
                    "associatedNodeID": "",
                    "position": [-7.499964714050293, 8.850528717041016, 9.866742134094238],
                    "orientation": [-1.0, -0.0, -0.0, -0.0, -1.0, -0.0, 0.0, 0.0, 1.0],
                    "selected": true,
                    "locked": false,
                    "visibility": true,
                    "positionStatus": "defined"
                },
                {
                    "id": "20",
                    "label": "mergedMarkupsNode-20",
                    "description": "",
                    "associatedNodeID": "",
                    "position": [-7.619970798492432, 9.154257774353027, 9.839831352233887],
                    "orientation": [-1.0, -0.0, -0.0, -0.0, -1.0, -0.0, 0.0, 0.0, 1.0],
                    "selected": true,
                    "locked": false,
                    "visibility": true,
                    "positionStatus": "defined"
                },
                {
                    "id": "21",
                    "label": "Cochlea_Spiral-12",
                    "description": "",
                    "associatedNodeID": "",
                    "position": [-7.819141387939453, 9.406137466430664, 9.761380195617676],
                    "orientation": [-1.0, -0.0, -0.0, -0.0, -1.0, -0.0, 0.0, 0.0, 1.0],
                    "selected": true,
                    "locked": false,
                    "visibility": true,
                    "positionStatus": "defined"
                },
                {
                    "id": "22",
                    "label": "mergedMarkupsNode-22",
                    "description": "",
                    "associatedNodeID": "",
                    "position": [-8.078332901000977, 9.589098930358887, 9.672562599182129],
                    "orientation": [-1.0, -0.0, -0.0, -0.0, -1.0, -0.0, 0.0, 0.0, 1.0],
                    "selected": true,
                    "locked": false,
                    "visibility": true,
                    "positionStatus": "defined"
                },
                {
                    "id": "23",
                    "label": "Cochlea_Spiral-13",
                    "description": "",
                    "associatedNodeID": "",
                    "position": [-8.356867790222168, 9.692591667175293, 9.529661178588867],
                    "orientation": [-1.0, -0.0, -0.0, -0.0, -1.0, -0.0, 0.0, 0.0, 1.0],
                    "selected": true,
                    "locked": false,
                    "visibility": true,
                    "positionStatus": "defined"
                },
                {
                    "id": "24",
                    "label": "Cochlea_Spiral-14",
                    "description": "",
                    "associatedNodeID": "",
                    "position": [-8.640741348266602, 9.695293426513672, 9.363785743713379],
                    "orientation": [-1.0, -0.0, -0.0, -0.0, -1.0, -0.0, 0.0, 0.0, 1.0],
                    "selected": true,
                    "locked": false,
                    "visibility": true,
                    "positionStatus": "defined"
                },
                {
                    "id": "25",
                    "label": "mergedMarkupsNode-25",
                    "description": "",
                    "associatedNodeID": "",
                    "position": [-8.903979301452637, 9.616302490234375, 9.17940902709961],
                    "orientation": [-1.0, -0.0, -0.0, -0.0, -1.0, -0.0, 0.0, 0.0, 1.0],
                    "selected": true,
                    "locked": false,
                    "visibility": true,
                    "positionStatus": "defined"
                },
                {
                    "id": "26",
                    "label": "mergedMarkupsNode-26",
                    "description": "",
                    "associatedNodeID": "",
                    "position": [-9.134064674377441, 9.470247268676758, 8.99097728729248],
                    "orientation": [-1.0, -0.0, -0.0, -0.0, -1.0, -0.0, 0.0, 0.0, 1.0],
                    "selected": true,
                    "locked": false,
                    "visibility": true,
                    "positionStatus": "defined"
                },
                {
                    "id": "27",
                    "label": "Cochlea_Spiral-15",
                    "description": "",
                    "associatedNodeID": "",
                    "position": [-9.30466365814209, 9.254463195800781, 8.807581901550293],
                    "orientation": [-1.0, -0.0, -0.0, -0.0, -1.0, -0.0, 0.0, 0.0, 1.0],
                    "selected": true,
                    "locked": false,
                    "visibility": true,
                    "positionStatus": "defined"
                },
                {
                    "id": "28",
                    "label": "mergedMarkupsNode-28",
                    "description": "",
                    "associatedNodeID": "",
                    "position": [-9.402915000915527, 8.985349655151367, 8.639907836914063],
                    "orientation": [-1.0, -0.0, -0.0, -0.0, -1.0, -0.0, 0.0, 0.0, 1.0],
                    "selected": true,
                    "locked": false,
                    "visibility": true,
                    "positionStatus": "defined"
                },
                {
                    "id": "29",
                    "label": "mergedMarkupsNode-29",
                    "description": "",
                    "associatedNodeID": "",
                    "position": [-9.432829856872559, 8.684507369995117, 8.505640983581543],
                    "orientation": [-1.0, -0.0, -0.0, -0.0, -1.0, -0.0, 0.0, 0.0, 1.0],
                    "selected": true,
                    "locked": false,
                    "visibility": true,
                    "positionStatus": "defined"
                },
                {
                    "id": "30",
                    "label": "Cochlea_Spiral-16",
                    "description": "",
                    "associatedNodeID": "",
                    "position": [-9.395537376403809, 8.367623329162598, 8.415853500366211],
                    "orientation": [-1.0, -0.0, -0.0, -0.0, -1.0, -0.0, 0.0, 0.0, 1.0],
                    "selected": true,
                    "locked": false,
                    "visibility": true,
                    "positionStatus": "defined"
                },
                {
                    "id": "31",
                    "label": "mergedMarkupsNode-31",
                    "description": "",
                    "associatedNodeID": "",
                    "position": [-9.316041946411133, 8.048257827758789, 8.37874698638916],
                    "orientation": [-1.0, -0.0, -0.0, -0.0, -1.0, -0.0, 0.0, 0.0, 1.0],
                    "selected": true,
                    "locked": false,
                    "visibility": true,
                    "positionStatus": "defined"
                },
                {
                    "id": "32",
                    "label": "mergedMarkupsNode-32",
                    "description": "",
                    "associatedNodeID": "",
                    "position": [-9.198826789855957, 7.740632057189941, 8.412466049194336],
                    "orientation": [-1.0, -0.0, -0.0, -0.0, -1.0, -0.0, 0.0, 0.0, 1.0],
                    "selected": true,
                    "locked": false,
                    "visibility": true,
                    "positionStatus": "defined"
                },
                {
                    "id": "33",
                    "label": "Cochlea_Spiral-17",
                    "description": "",
                    "associatedNodeID": "",
                    "position": [-9.019588470458984, 7.468406677246094, 8.467093467712402],
                    "orientation": [-1.0, -0.0, -0.0, -0.0, -1.0, -0.0, 0.0, 0.0, 1.0],
                    "selected": true,
                    "locked": false,
                    "visibility": true,
                    "positionStatus": "defined"
                },
                {
                    "id": "34",
                    "label": "mergedMarkupsNode-34",
                    "description": "",
                    "associatedNodeID": "",
                    "position": [-8.774240493774414, 7.267337799072266, 8.562447547912598],
                    "orientation": [-1.0, -0.0, -0.0, -0.0, -1.0, -0.0, 0.0, 0.0, 1.0],
                    "selected": true,
                    "locked": false,
                    "visibility": true,
                    "positionStatus": "defined"
                },
                {
                    "id": "35",
                    "label": "mergedMarkupsNode-35",
                    "description": "",
                    "associatedNodeID": "",
                    "position": [-8.487305641174316, 7.142238140106201, 8.671185493469238],
                    "orientation": [-1.0, -0.0, -0.0, -0.0, -1.0, -0.0, 0.0, 0.0, 1.0],
                    "selected": true,
                    "locked": false,
                    "visibility": true,
                    "positionStatus": "defined"
                },
                {
                    "id": "36",
                    "label": "Cochlea_Spiral-18",
                    "description": "",
                    "associatedNodeID": "",
                    "position": [-8.167555809020996, 7.084275722503662, 8.729840278625488],
                    "orientation": [-1.0, -0.0, -0.0, -0.0, -1.0, -0.0, 0.0, 0.0, 1.0],
                    "selected": true,
                    "locked": false,
                    "visibility": true,
                    "positionStatus": "defined"
                },
                {
                    "id": "37",
                    "label": "Cochlea_Spiral-19",
                    "description": "",
                    "associatedNodeID": "",
                    "position": [-7.847228527069092, 7.12135124206543, 8.667890548706055],
                    "orientation": [-1.0, -0.0, -0.0, -0.0, -1.0, -0.0, 0.0, 0.0, 1.0],
                    "selected": true,
                    "locked": false,
                    "visibility": true,
                    "positionStatus": "defined"
                },
                {
                    "id": "38",
                    "label": "mergedMarkupsNode-38",
                    "description": "",
                    "associatedNodeID": "",
                    "position": [-7.587219715118408, 7.18348503112793, 8.473587036132813],
                    "orientation": [-1.0, -0.0, -0.0, -0.0, -1.0, -0.0, 0.0, 0.0, 1.0],
                    "selected": true,
                    "locked": false,
                    "visibility": true,
                    "positionStatus": "defined"
                },
                {
                    "id": "39",
                    "label": "Cochlea_Spiral-20Cochlea_Spiral-21",
                    "description": "",
                    "associatedNodeID": "",
                    "position": [-7.4494733810424805, 7.357597827911377, 8.252286911010742],
                    "orientation": [-1.0, -0.0, -0.0, -0.0, -1.0, -0.0, 0.0, 0.0, 1.0],
                    "selected": true,
                    "locked": false,
                    "visibility": true,
                    "positionStatus": "defined"
                },
                {
                    "id": "40",
                    "label": "Cochlea_Spiral-22",
                    "description": "",
                    "associatedNodeID": "",
                    "position": [-7.154158115386963, 7.459274768829346, 8.204838752746582],
                    "orientation": [-1.0, -0.0, -0.0, -0.0, -1.0, -0.0, 0.0, 0.0, 1.0],
                    "selected": true,
                    "locked": false,
                    "visibility": true,
                    "positionStatus": "defined"
                },
                {
                    "id": "41",
                    "label": "OC_3-2",
                    "description": "",
                    "associatedNodeID": "",
                    "position": [-7.253880977630615, 8.507312774658203, 8.263931274414063],
                    "orientation": [-1.0, -0.0, -0.0, -0.0, -1.0, -0.0, 0.0, 0.0, 1.0],
                    "selected": true,
                    "locked": false,
                    "visibility": true,
                    "positionStatus": "defined"
                },
                {
                    "id": "42",
                    "label": "mergedMarkupsNode-42",
                    "description": "",
                    "associatedNodeID": "",
                    "position": [-7.202004432678223, 8.54071044921875, 8.224040985107422],
                    "orientation": [-1.0, -0.0, -0.0, -0.0, -1.0, -0.0, 0.0, 0.0, 1.0],
                    "selected": true,
                    "locked": false,
                    "visibility": true,
                    "positionStatus": "defined"
                },
                {
                    "id": "43",
                    "label": "mergedMarkupsNode-43",
                    "description": "",
                    "associatedNodeID": "",
                    "position": [-7.153076648712158, 8.57856273651123, 8.184198379516602],
                    "orientation": [-1.0, -0.0, -0.0, -0.0, -1.0, -0.0, 0.0, 0.0, 1.0],
                    "selected": true,
                    "locked": false,
                    "visibility": true,
                    "positionStatus": "defined"
                },
                {
                    "id": "44",
                    "label": "mergedMarkupsNode-44",
                    "description": "",
                    "associatedNodeID": "",
                    "position": [-7.099783897399902, 8.610548973083496, 8.144965171813965],
                    "orientation": [-1.0, -0.0, -0.0, -0.0, -1.0, -0.0, 0.0, 0.0, 1.0],
                    "selected": true,
                    "locked": false,
                    "visibility": true,
                    "positionStatus": "defined"
                },
                {
                    "id": "45",
                    "label": "mergedMarkupsNode-45",
                    "description": "",
                    "associatedNodeID": "",
                    "position": [-7.044005393981934, 8.637226104736328, 8.10509204864502],
                    "orientation": [-1.0, -0.0, -0.0, -0.0, -1.0, -0.0, 0.0, 0.0, 1.0],
                    "selected": true,
                    "locked": false,
                    "visibility": true,
                    "positionStatus": "defined"
                },
                {
                    "id": "46",
                    "label": "mergedMarkupsNode-46",
                    "description": "",
                    "associatedNodeID": "",
                    "position": [-6.986661434173584, 8.660550117492676, 8.06528091430664],
                    "orientation": [-1.0, -0.0, -0.0, -0.0, -1.0, -0.0, 0.0, 0.0, 1.0],
                    "selected": true,
                    "locked": false,
                    "visibility": true,
                    "positionStatus": "defined"
                },
                {
                    "id": "47",
                    "label": "mergedMarkupsNode-47",
                    "description": "",
                    "associatedNodeID": "",
                    "position": [-6.929621696472168, 8.68490982055664, 8.02567195892334],
                    "orientation": [-1.0, -0.0, -0.0, -0.0, -1.0, -0.0, 0.0, 0.0, 1.0],
                    "selected": true,
                    "locked": false,
                    "visibility": true,
                    "positionStatus": "defined"
                },
                {
                    "id": "48",
                    "label": "mergedMarkupsNode-48",
                    "description": "",
                    "associatedNodeID": "",
                    "position": [-6.876352787017822, 8.716263771057129, 7.985832691192627],
                    "orientation": [-1.0, -0.0, -0.0, -0.0, -1.0, -0.0, 0.0, 0.0, 1.0],
                    "selected": true,
                    "locked": false,
                    "visibility": true,
                    "positionStatus": "defined"
                },
                {
                    "id": "49",
                    "label": "mergedMarkupsNode-49",
                    "description": "",
                    "associatedNodeID": "",
                    "position": [-6.826068878173828, 8.752585411071777, 7.946248531341553],
                    "orientation": [-1.0, -0.0, -0.0, -0.0, -1.0, -0.0, 0.0, 0.0, 1.0],
                    "selected": true,
                    "locked": false,
                    "visibility": true,
                    "positionStatus": "defined"
                },
                {
                    "id": "50",
                    "label": "mergedMarkupsNode-50",
                    "description": "",
                    "associatedNodeID": "",
                    "position": [-6.779948711395264, 8.794062614440918, 7.9066667556762695],
                    "orientation": [-1.0, -0.0, -0.0, -0.0, -1.0, -0.0, 0.0, 0.0, 1.0],
                    "selected": true,
                    "locked": false,
                    "visibility": true,
                    "positionStatus": "defined"
                },
                {
                    "id": "51",
                    "label": "mergedMarkupsNode-51",
                    "description": "",
                    "associatedNodeID": "",
                    "position": [-6.73619270324707, 8.838459968566895, 7.86753511428833],
                    "orientation": [-1.0, -0.0, -0.0, -0.0, -1.0, -0.0, 0.0, 0.0, 1.0],
                    "selected": true,
                    "locked": false,
                    "visibility": true,
                    "positionStatus": "defined"
                },
                {
                    "id": "52",
                    "label": "mergedMarkupsNode-52",
                    "description": "",
                    "associatedNodeID": "",
                    "position": [-6.692363739013672, 8.883912086486816, 7.829709529876709],
                    "orientation": [-1.0, -0.0, -0.0, -0.0, -1.0, -0.0, 0.0, 0.0, 1.0],
                    "selected": true,
                    "locked": false,
                    "visibility": true,
                    "positionStatus": "defined"
                },
                {
                    "id": "53",
                    "label": "mergedMarkupsNode-53",
                    "description": "",
                    "associatedNodeID": "",
                    "position": [-6.647325038909912, 8.92855453491211, 7.792531967163086],
                    "orientation": [-1.0, -0.0, -0.0, -0.0, -1.0, -0.0, 0.0, 0.0, 1.0],
                    "selected": true,
                    "locked": false,
                    "visibility": true,
                    "positionStatus": "defined"
                },
                {
                    "id": "54",
                    "label": "mergedMarkupsNode-54",
                    "description": "",
                    "associatedNodeID": "",
                    "position": [-6.600069522857666, 8.970415115356445, 7.754693508148193],
                    "orientation": [-1.0, -0.0, -0.0, -0.0, -1.0, -0.0, 0.0, 0.0, 1.0],
                    "selected": true,
                    "locked": false,
                    "visibility": true,
                    "positionStatus": "defined"
                },
                {
                    "id": "55",
                    "label": "mergedMarkupsNode-55",
                    "description": "",
                    "associatedNodeID": "",
                    "position": [-6.551705837249756, 9.010544776916504, 7.716500759124756],
                    "orientation": [-1.0, -0.0, -0.0, -0.0, -1.0, -0.0, 0.0, 0.0, 1.0],
                    "selected": true,
                    "locked": false,
                    "visibility": true,
                    "positionStatus": "defined"
                },
                {
                    "id": "56",
                    "label": "mergedMarkupsNode-56",
                    "description": "",
                    "associatedNodeID": "",
                    "position": [-6.5008955001831055, 9.047513008117676, 7.678280830383301],
                    "orientation": [-1.0, -0.0, -0.0, -0.0, -1.0, -0.0, 0.0, 0.0, 1.0],
                    "selected": true,
                    "locked": false,
                    "visibility": true,
                    "positionStatus": "defined"
                },
                {
                    "id": "57",
                    "label": "mergedMarkupsNode-57",
                    "description": "",
                    "associatedNodeID": "",
                    "position": [-6.447457790374756, 9.079537391662598, 7.639382839202881],
                    "orientation": [-1.0, -0.0, -0.0, -0.0, -1.0, -0.0, 0.0, 0.0, 1.0],
                    "selected": true,
                    "locked": false,
                    "visibility": true,
                    "positionStatus": "defined"
                },
                {
                    "id": "58",
                    "label": "mergedMarkupsNode-58",
                    "description": "",
                    "associatedNodeID": "",
                    "position": [-6.3939008712768555, 9.10956859588623, 7.598816394805908],
                    "orientation": [-1.0, -0.0, -0.0, -0.0, -1.0, -0.0, 0.0, 0.0, 1.0],
                    "selected": true,
                    "locked": false,
                    "visibility": true,
                    "positionStatus": "defined"
                },
                {
                    "id": "59",
                    "label": "mergedMarkupsNode-59",
                    "description": "",
                    "associatedNodeID": "",
                    "position": [-6.33856201171875, 9.138249397277832, 7.559737682342529],
                    "orientation": [-1.0, -0.0, -0.0, -0.0, -1.0, -0.0, 0.0, 0.0, 1.0],
                    "selected": true,
                    "locked": false,
                    "visibility": true,
                    "positionStatus": "defined"
                },
                {
                    "id": "60",
                    "label": "mergedMarkupsNode-60",
                    "description": "",
                    "associatedNodeID": "",
                    "position": [-6.278916358947754, 9.155025482177734, 7.520349979400635],
                    "orientation": [-1.0, -0.0, -0.0, -0.0, -1.0, -0.0, 0.0, 0.0, 1.0],
                    "selected": true,
                    "locked": false,
                    "visibility": true,
                    "positionStatus": "defined"
                },
                {
                    "id": "61",
                    "label": "OC_4-1",
                    "description": "",
                    "associatedNodeID": "",
                    "position": [-5.559427261352539, 8.067899703979492, 9.707483291625977],
                    "orientation": [-1.0, -0.0, -0.0, -0.0, -1.0, -0.0, 0.0, 0.0, 1.0],
                    "selected": true,
                    "locked": false,
                    "visibility": true,
                    "positionStatus": "defined"
                },
                {
                    "id": "62",
                    "label": "mergedMarkupsNode-62",
                    "description": "",
                    "associatedNodeID": "",
                    "position": [-5.314585208892822, 8.09696102142334, 9.658190727233887],
                    "orientation": [-1.0, -0.0, -0.0, -0.0, -1.0, -0.0, 0.0, 0.0, 1.0],
                    "selected": true,
                    "locked": false,
                    "visibility": true,
                    "positionStatus": "defined"
                },
                {
                    "id": "63",
                    "label": "OC_4-3",
                    "description": "",
                    "associatedNodeID": "",
                    "position": [-5.084162712097168, 8.14842414855957, 9.567035675048828],
                    "orientation": [-1.0, -0.0, -0.0, -0.0, -1.0, -0.0, 0.0, 0.0, 1.0],
                    "selected": true,
                    "locked": false,
                    "visibility": true,
                    "positionStatus": "defined"
                },
                {
                    "id": "64",
                    "label": "mergedMarkupsNode-64",
                    "description": "",
                    "associatedNodeID": "",
                    "position": [-4.86458683013916, 8.216246604919434, 9.4605131149292],
                    "orientation": [-1.0, -0.0, -0.0, -0.0, -1.0, -0.0, 0.0, 0.0, 1.0],
                    "selected": true,
                    "locked": false,
                    "visibility": true,
                    "positionStatus": "defined"
                },
                {
                    "id": "65",
                    "label": "mergedMarkupsNode-65",
                    "description": "",
                    "associatedNodeID": "",
                    "position": [-4.671693801879883, 8.311186790466309, 9.32718276977539],
                    "orientation": [-1.0, -0.0, -0.0, -0.0, -1.0, -0.0, 0.0, 0.0, 1.0],
                    "selected": true,
                    "locked": false,
                    "visibility": true,
                    "positionStatus": "defined"
                },
                {
                    "id": "66",
                    "label": "OC_4-4",
                    "description": "",
                    "associatedNodeID": "",
                    "position": [-4.5103960037231445, 8.434964179992676, 9.17716121673584],
                    "orientation": [-1.0, -0.0, -0.0, -0.0, -1.0, -0.0, 0.0, 0.0, 1.0],
                    "selected": true,
                    "locked": false,
                    "visibility": true,
                    "positionStatus": "defined"
                },
                {
                    "id": "67",
                    "label": "OC_4-5",
                    "description": "",
                    "associatedNodeID": "",
                    "position": [-4.393460273742676, 8.591348648071289, 9.016667366027832],
                    "orientation": [-1.0, -0.0, -0.0, -0.0, -1.0, -0.0, 0.0, 0.0, 1.0],
                    "selected": true,
                    "locked": false,
                    "visibility": true,
                    "positionStatus": "defined"
                },
                {
                    "id": "68",
                    "label": "mergedMarkupsNode-68",
                    "description": "",
                    "associatedNodeID": "",
                    "position": [-4.328217029571533, 8.761527061462402, 8.84105396270752],
                    "orientation": [-1.0, -0.0, -0.0, -0.0, -1.0, -0.0, 0.0, 0.0, 1.0],
                    "selected": true,
                    "locked": false,
                    "visibility": true,
                    "positionStatus": "defined"
                },
                {
                    "id": "69",
                    "label": "OC_4-6",
                    "description": "",
                    "associatedNodeID": "",
                    "position": [-4.311668872833252, 8.928608894348145, 8.6516695022583],
                    "orientation": [-1.0, -0.0, -0.0, -0.0, -1.0, -0.0, 0.0, 0.0, 1.0],
                    "selected": true,
                    "locked": false,
                    "visibility": true,
                    "positionStatus": "defined"
                },
                {
                    "id": "70",
                    "label": "OC_4-7",
                    "description": "",
                    "associatedNodeID": "",
                    "position": [-4.321594715118408, 9.084388732910156, 8.452207565307617],
                    "orientation": [-1.0, -0.0, -0.0, -0.0, -1.0, -0.0, 0.0, 0.0, 1.0],
                    "selected": true,
                    "locked": false,
                    "visibility": true,
                    "positionStatus": "defined"
                },
                {
                    "id": "71",
                    "label": "mergedMarkupsNode-71",
                    "description": "",
                    "associatedNodeID": "",
                    "position": [-4.385861396789551, 9.207123756408691, 8.240474700927734],
                    "orientation": [-1.0, -0.0, -0.0, -0.0, -1.0, -0.0, 0.0, 0.0, 1.0],
                    "selected": true,
                    "locked": false,
                    "visibility": true,
                    "positionStatus": "defined"
                },
                {
                    "id": "72",
                    "label": "Anterior_Canal-8",
                    "description": "",
                    "associatedNodeID": "",
                    "position": [-4.482818126678467, 9.293777465820313, 8.023504257202148],
                    "orientation": [-1.0, -0.0, -0.0, -0.0, -1.0, -0.0, 0.0, 0.0, 1.0],
                    "selected": true,
                    "locked": false,
                    "visibility": true,
                    "positionStatus": "defined"
                },
                {
                    "id": "73",
                    "label": "mergedMarkupsNode-73",
                    "description": "",
                    "associatedNodeID": "",
                    "position": [-4.624171733856201, 9.34520149230957, 7.819830417633057],
                    "orientation": [-1.0, -0.0, -0.0, -0.0, -1.0, -0.0, 0.0, 0.0, 1.0],
                    "selected": true,
                    "locked": false,
                    "visibility": true,
                    "positionStatus": "defined"
                },
                {
                    "id": "74",
                    "label": "Anterior_Canal-9",
                    "description": "",
                    "associatedNodeID": "",
                    "position": [-4.815453052520752, 9.364995956420898, 7.656208038330078],
                    "orientation": [-1.0, -0.0, -0.0, -0.0, -1.0, -0.0, 0.0, 0.0, 1.0],
                    "selected": true,
                    "locked": false,
                    "visibility": true,
                    "positionStatus": "defined"
                },
                {
                    "id": "75",
                    "label": "mergedMarkupsNode-75",
                    "description": "",
                    "associatedNodeID": "",
                    "position": [-5.0475592613220215, 9.358010292053223, 7.5577497482299805],
                    "orientation": [-1.0, -0.0, -0.0, -0.0, -1.0, -0.0, 0.0, 0.0, 1.0],
                    "selected": true,
                    "locked": false,
                    "visibility": true,
                    "positionStatus": "defined"
                },
                {
                    "id": "76",
                    "label": "mergedMarkupsNode-76",
                    "description": "",
                    "associatedNodeID": "",
                    "position": [-5.291841506958008, 9.348418235778809, 7.4987592697143555],
                    "orientation": [-1.0, -0.0, -0.0, -0.0, -1.0, -0.0, 0.0, 0.0, 1.0],
                    "selected": true,
                    "locked": false,
                    "visibility": true,
                    "positionStatus": "defined"
                },
                {
                    "id": "77",
                    "label": "Anterior_Canal-10",
                    "description": "",
                    "associatedNodeID": "",
                    "position": [-5.542269229888916, 9.319256782531738, 7.488018035888672],
                    "orientation": [-1.0, -0.0, -0.0, -0.0, -1.0, -0.0, 0.0, 0.0, 1.0],
                    "selected": true,
                    "locked": false,
                    "visibility": true,
                    "positionStatus": "defined"
                },
                {
                    "id": "78",
                    "label": "mergedMarkupsNode-78",
                    "description": "",
                    "associatedNodeID": "",
                    "position": [-5.790097236633301, 9.273451805114746, 7.514527797698975],
                    "orientation": [-1.0, -0.0, -0.0, -0.0, -1.0, -0.0, 0.0, 0.0, 1.0],
                    "selected": true,
                    "locked": false,
                    "visibility": true,
                    "positionStatus": "defined"
                },
                {
                    "id": "79",
                    "label": "Anterior_Canal-11",
                    "description": "",
                    "associatedNodeID": "",
                    "position": [-6.030784606933594, 9.201995849609375, 7.541053295135498],
                    "orientation": [-1.0, -0.0, -0.0, -0.0, -1.0, -0.0, 0.0, 0.0, 1.0],
                    "selected": true,
                    "locked": false,
                    "visibility": true,
                    "positionStatus": "defined"
                },
                {
                    "id": "80",
                    "label": "OC_5-2",
                    "description": "",
                    "associatedNodeID": "",
                    "position": [-6.141224384307861, 9.131477355957031, 7.277135372161865],
                    "orientation": [-1.0, -0.0, -0.0, -0.0, -1.0, -0.0, 0.0, 0.0, 1.0],
                    "selected": true,
                    "locked": false,
                    "visibility": true,
                    "positionStatus": "defined"
                },
                {
                    "id": "81",
                    "label": "OC_5-3",
                    "description": "",
                    "associatedNodeID": "",
                    "position": [-5.989137172698975, 9.018070220947266, 7.070527076721191],
                    "orientation": [-1.0, -0.0, -0.0, -0.0, -1.0, -0.0, 0.0, 0.0, 1.0],
                    "selected": true,
                    "locked": false,
                    "visibility": true,
                    "positionStatus": "defined"
                },
                {
                    "id": "82",
                    "label": "OC_5-4OC_5-5",
                    "description": "",
                    "associatedNodeID": "",
                    "position": [-5.8272199630737305, 8.855185508728027, 6.907427787780762],
                    "orientation": [-1.0, -0.0, -0.0, -0.0, -1.0, -0.0, 0.0, 0.0, 1.0],
                    "selected": true,
                    "locked": false,
                    "visibility": true,
                    "positionStatus": "defined"
                },
                {
                    "id": "83",
                    "label": "OC_5-6",
                    "description": "",
                    "associatedNodeID": "",
                    "position": [-5.698204040527344, 8.65899658203125, 6.752705097198486],
                    "orientation": [-1.0, -0.0, -0.0, -0.0, -1.0, -0.0, 0.0, 0.0, 1.0],
                    "selected": true,
                    "locked": false,
                    "visibility": true,
                    "positionStatus": "defined"
                },
                {
                    "id": "84",
                    "label": "mergedMarkupsNode-84",
                    "description": "",
                    "associatedNodeID": "",
                    "position": [-5.617886066436768, 8.419098854064941, 6.63230562210083],
                    "orientation": [-1.0, -0.0, -0.0, -0.0, -1.0, -0.0, 0.0, 0.0, 1.0],
                    "selected": true,
                    "locked": false,
                    "visibility": true,
                    "positionStatus": "defined"
                },
                {
                    "id": "85",
                    "label": "OC_5-7",
                    "description": "",
                    "associatedNodeID": "",
                    "position": [-5.5643815994262695, 8.16134262084961, 6.535153865814209],
                    "orientation": [-1.0, -0.0, -0.0, -0.0, -1.0, -0.0, 0.0, 0.0, 1.0],
                    "selected": true,
                    "locked": false,
                    "visibility": true,
                    "positionStatus": "defined"
                },
                {
                    "id": "86",
                    "label": "OC_5-8",
                    "description": "",
                    "associatedNodeID": "",
                    "position": [-5.550391674041748, 7.885045051574707, 6.486325740814209],
                    "orientation": [-1.0, -0.0, -0.0, -0.0, -1.0, -0.0, 0.0, 0.0, 1.0],
                    "selected": true,
                    "locked": false,
                    "visibility": true,
                    "positionStatus": "defined"
                },
                {
                    "id": "87",
                    "label": "OC_5-9",
                    "description": "",
                    "associatedNodeID": "",
                    "position": [-5.602255344390869, 7.609245300292969, 6.478095054626465],
                    "orientation": [-1.0, -0.0, -0.0, -0.0, -1.0, -0.0, 0.0, 0.0, 1.0],
                    "selected": true,
                    "locked": false,
                    "visibility": true,
                    "positionStatus": "defined"
                },
                {
                    "id": "88",
                    "label": "OC_5-10",
                    "description": "",
                    "associatedNodeID": "",
                    "position": [-5.724849224090576, 7.355997085571289, 6.4808783531188965],
                    "orientation": [-1.0, -0.0, -0.0, -0.0, -1.0, -0.0, 0.0, 0.0, 1.0],
                    "selected": true,
                    "locked": false,
                    "visibility": true,
                    "positionStatus": "defined"
                },
                {
                    "id": "89",
                    "label": "mergedMarkupsNode-89",
                    "description": "",
                    "associatedNodeID": "",
                    "position": [-5.8625617027282715, 7.114091873168945, 6.520456314086914],
                    "orientation": [-1.0, -0.0, -0.0, -0.0, -1.0, -0.0, 0.0, 0.0, 1.0],
                    "selected": true,
                    "locked": false,
                    "visibility": true,
                    "positionStatus": "defined"
                },
                {
                    "id": "90",
                    "label": "OC_5-11",
                    "description": "",
                    "associatedNodeID": "",
                    "position": [-6.019923210144043, 6.905190467834473, 6.6233296394348145],
                    "orientation": [-1.0, -0.0, -0.0, -0.0, -1.0, -0.0, 0.0, 0.0, 1.0],
                    "selected": true,
                    "locked": false,
                    "visibility": true,
                    "positionStatus": "defined"
                },
                {
                    "id": "91",
                    "label": "OC_5-12",
                    "description": "",
                    "associatedNodeID": "",
                    "position": [-6.217411041259766, 6.749834060668945, 6.748319149017334],
                    "orientation": [-1.0, -0.0, -0.0, -0.0, -1.0, -0.0, 0.0, 0.0, 1.0],
                    "selected": true,
                    "locked": false,
                    "visibility": true,
                    "positionStatus": "defined"
                },
                {
                    "id": "92",
                    "label": "mergedMarkupsNode-92",
                    "description": "",
                    "associatedNodeID": "",
                    "position": [-6.45281982421875, 6.671385288238525, 6.878579139709473],
                    "orientation": [-1.0, -0.0, -0.0, -0.0, -1.0, -0.0, 0.0, 0.0, 1.0],
                    "selected": true,
                    "locked": false,
                    "visibility": true,
                    "positionStatus": "defined"
                },
                {
                    "id": "93",
                    "label": "OC_5-13",
                    "description": "",
                    "associatedNodeID": "",
                    "position": [-6.681121349334717, 6.64731502532959, 7.04074764251709],
                    "orientation": [-1.0, -0.0, -0.0, -0.0, -1.0, -0.0, 0.0, 0.0, 1.0],
                    "selected": true,
                    "locked": false,
                    "visibility": true,
                    "positionStatus": "defined"
                },
                {
                    "id": "94",
                    "label": "mergedMarkupsNode-94",
                    "description": "",
                    "associatedNodeID": "",
                    "position": [-6.880314826965332, 6.6671881675720215, 7.2387309074401855],
                    "orientation": [-1.0, -0.0, -0.0, -0.0, -1.0, -0.0, 0.0, 0.0, 1.0],
                    "selected": true,
                    "locked": false,
                    "visibility": true,
                    "positionStatus": "defined"
                },
                {
                    "id": "95",
                    "label": "mergedMarkupsNode-95",
                    "description": "",
                    "associatedNodeID": "",
                    "position": [-7.057342529296875, 6.707146644592285, 7.452816963195801],
                    "orientation": [-1.0, -0.0, -0.0, -0.0, -1.0, -0.0, 0.0, 0.0, 1.0],
                    "selected": true,
                    "locked": false,
                    "visibility": true,
                    "positionStatus": "defined"
                },
                {
                    "id": "96",
                    "label": "OC_5-14",
                    "description": "",
                    "associatedNodeID": "",
                    "position": [-7.214047908782959, 6.807873725891113, 7.66383695602417],
                    "orientation": [-1.0, -0.0, -0.0, -0.0, -1.0, -0.0, 0.0, 0.0, 1.0],
                    "selected": true,
                    "locked": false,
                    "visibility": true,
                    "positionStatus": "defined"
                },
                {
                    "id": "97",
                    "label": "mergedMarkupsNode-97",
                    "description": "",
                    "associatedNodeID": "",
                    "position": [-7.349701881408691, 6.964441299438477, 7.854626178741455],
                    "orientation": [-1.0, -0.0, -0.0, -0.0, -1.0, -0.0, 0.0, 0.0, 1.0],
                    "selected": true,
                    "locked": false,
                    "visibility": true,
                    "positionStatus": "defined"
                },
                {
                    "id": "98",
                    "label": "OC_5-15",
                    "description": "",
                    "associatedNodeID": "",
                    "position": [-7.4629058837890625, 7.1665167808532715, 8.00957202911377],
                    "orientation": [-1.0, -0.0, -0.0, -0.0, -1.0, -0.0, 0.0, 0.0, 1.0],
                    "selected": true,
                    "locked": false,
                    "visibility": true,
                    "positionStatus": "defined"
                },
                {
                    "id": "99",
                    "label": "OC_6-1",
                    "description": "",
                    "associatedNodeID": "",
                    "position": [-5.842574119567871, 7.702800750732422, 9.682868957519531],
                    "orientation": [-1.0, -0.0, -0.0, -0.0, -1.0, -0.0, 0.0, 0.0, 1.0],
                    "selected": true,
                    "locked": false,
                    "visibility": true,
                    "positionStatus": "defined"
                },
                {
                    "id": "100",
                    "label": "OC_6-2",
                    "description": "",
                    "associatedNodeID": "",
                    "position": [-5.666629791259766, 7.513103485107422, 9.721942901611328],
                    "orientation": [-1.0, -0.0, -0.0, -0.0, -1.0, -0.0, 0.0, 0.0, 1.0],
                    "selected": true,
                    "locked": false,
                    "visibility": true,
                    "positionStatus": "defined"
                },
                {
                    "id": "101",
                    "label": "mergedMarkupsNode-101",
                    "description": "",
                    "associatedNodeID": "",
                    "position": [-5.534379959106445, 7.293847560882568, 9.654864311218262],
                    "orientation": [-1.0, -0.0, -0.0, -0.0, -1.0, -0.0, 0.0, 0.0, 1.0],
                    "selected": true,
                    "locked": false,
                    "visibility": true,
                    "positionStatus": "defined"
                },
                {
                    "id": "102",
                    "label": "OC_6-3",
                    "description": "",
                    "associatedNodeID": "",
                    "position": [-5.443007469177246, 7.065948486328125, 9.556869506835938],
                    "orientation": [-1.0, -0.0, -0.0, -0.0, -1.0, -0.0, 0.0, 0.0, 1.0],
                    "selected": true,
                    "locked": false,
                    "visibility": true,
                    "positionStatus": "defined"
                },
                {
                    "id": "103",
                    "label": "mergedMarkupsNode-103",
                    "description": "",
                    "associatedNodeID": "",
                    "position": [-5.419328689575195, 6.8324737548828125, 9.43423080444336],
                    "orientation": [-1.0, -0.0, -0.0, -0.0, -1.0, -0.0, 0.0, 0.0, 1.0],
                    "selected": true,
                    "locked": false,
                    "visibility": true,
                    "positionStatus": "defined"
                },
                {
                    "id": "104",
                    "label": "OC_6-4",
                    "description": "",
                    "associatedNodeID": "",
                    "position": [-5.432161808013916, 6.613429069519043, 9.286187171936035],
                    "orientation": [-1.0, -0.0, -0.0, -0.0, -1.0, -0.0, 0.0, 0.0, 1.0],
                    "selected": true,
                    "locked": false,
                    "visibility": true,
                    "positionStatus": "defined"
                },
                {
                    "id": "105",
                    "label": "mergedMarkupsNode-105",
                    "description": "",
                    "associatedNodeID": "",
                    "position": [-5.4564208984375, 6.41921854019165, 9.107623100280762],
                    "orientation": [-1.0, -0.0, -0.0, -0.0, -1.0, -0.0, 0.0, 0.0, 1.0],
                    "selected": true,
                    "locked": false,
                    "visibility": true,
                    "positionStatus": "defined"
                },
                {
                    "id": "106",
                    "label": "mergedMarkupsNode-106",
                    "description": "",
                    "associatedNodeID": "",
                    "position": [-5.508022785186768, 6.272622585296631, 8.893790245056152],
                    "orientation": [-1.0, -0.0, -0.0, -0.0, -1.0, -0.0, 0.0, 0.0, 1.0],
                    "selected": true,
                    "locked": false,
                    "visibility": true,
                    "positionStatus": "defined"
                },
                {
                    "id": "107",
                    "label": "OC_6-5",
                    "description": "",
                    "associatedNodeID": "",
                    "position": [-5.578567028045654, 6.1674017906188965, 8.661171913146973],
                    "orientation": [-1.0, -0.0, -0.0, -0.0, -1.0, -0.0, 0.0, 0.0, 1.0],
                    "selected": true,
                    "locked": false,
                    "visibility": true,
                    "positionStatus": "defined"
                },
                {
                    "id": "108",
                    "label": "OC_6-6",
                    "description": "",
                    "associatedNodeID": "",
                    "position": [-5.6493072509765625, 6.1147871017456055, 8.411681175231934],
                    "orientation": [-1.0, -0.0, -0.0, -0.0, -1.0, -0.0, 0.0, 0.0, 1.0],
                    "selected": true,
                    "locked": false,
                    "visibility": true,
                    "positionStatus": "defined"
                },
                {
                    "id": "109",
                    "label": "mergedMarkupsNode-109",
                    "description": "",
                    "associatedNodeID": "",
                    "position": [-5.735508441925049, 6.117358207702637, 8.161178588867188],
                    "orientation": [-1.0, -0.0, -0.0, -0.0, -1.0, -0.0, 0.0, 0.0, 1.0],
                    "selected": true,
                    "locked": false,
                    "visibility": true,
                    "positionStatus": "defined"
                },
                {
                    "id": "110",
                    "label": "OC_6-7",
                    "description": "",
                    "associatedNodeID": "",
                    "position": [-5.848649024963379, 6.154629230499268, 7.92445182800293],
                    "orientation": [-1.0, -0.0, -0.0, -0.0, -1.0, -0.0, 0.0, 0.0, 1.0],
                    "selected": true,
                    "locked": false,
                    "visibility": true,
                    "positionStatus": "defined"
                },
                {
                    "id": "111",
                    "label": "mergedMarkupsNode-111",
                    "description": "",
                    "associatedNodeID": "",
                    "position": [-5.995874404907227, 6.242738246917725, 7.724112510681152],
                    "orientation": [-1.0, -0.0, -0.0, -0.0, -1.0, -0.0, 0.0, 0.0, 1.0],
                    "selected": true,
                    "locked": false,
                    "visibility": true,
                    "positionStatus": "defined"
                },
                {
                    "id": "112",
                    "label": "mergedMarkupsNode-112",
                    "description": "",
                    "associatedNodeID": "",
                    "position": [-6.1626458168029785, 6.37700891494751, 7.569162845611572],
                    "orientation": [-1.0, -0.0, -0.0, -0.0, -1.0, -0.0, 0.0, 0.0, 1.0],
                    "selected": true,
                    "locked": false,
                    "visibility": true,
                    "positionStatus": "defined"
                },
                {
                    "id": "113",
                    "label": "OC_6-8",
                    "description": "",
                    "associatedNodeID": "",
                    "position": [-6.324769973754883, 6.563774108886719, 7.474611282348633],
                    "orientation": [-1.0, -0.0, -0.0, -0.0, -1.0, -0.0, 0.0, 0.0, 1.0],
                    "selected": true,
                    "locked": false,
                    "visibility": true,
                    "positionStatus": "defined"
                },
                {
                    "id": "114",
                    "label": "mergedMarkupsNode-114",
                    "description": "",
                    "associatedNodeID": "",
                    "position": [-6.4713335037231445, 6.776487827301025, 7.443851947784424],
                    "orientation": [-1.0, -0.0, -0.0, -0.0, -1.0, -0.0, 0.0, 0.0, 1.0],
                    "selected": true,
                    "locked": false,
                    "visibility": true,
                    "positionStatus": "defined"
                },
                {
                    "id": "115",
                    "label": "OC_6-9",
                    "description": "",
                    "associatedNodeID": "",
                    "position": [-6.597399711608887, 6.993086338043213, 7.445296287536621],
                    "orientation": [-1.0, -0.0, -0.0, -0.0, -1.0, -0.0, 0.0, 0.0, 1.0],
                    "selected": true,
                    "locked": false,
                    "visibility": true,
                    "positionStatus": "defined"
                },
                {
                    "id": "116",
                    "label": "mergedMarkupsNode-116",
                    "description": "",
                    "associatedNodeID": "",
                    "position": [-6.733969688415527, 7.2106146812438965, 7.5030317306518555],
                    "orientation": [-1.0, -0.0, -0.0, -0.0, -1.0, -0.0, 0.0, 0.0, 1.0],
                    "selected": true,
                    "locked": false,
                    "visibility": true,
                    "positionStatus": "defined"
                },
                {
                    "id": "117",
                    "label": "mergedMarkupsNode-117",
                    "description": "",
                    "associatedNodeID": "",
                    "position": [-6.862247467041016, 7.419399738311768, 7.60382604598999],
                    "orientation": [-1.0, -0.0, -0.0, -0.0, -1.0, -0.0, 0.0, 0.0, 1.0],
                    "selected": true,
                    "locked": false,
                    "visibility": true,
                    "positionStatus": "defined"
                },
                {
                    "id": "118",
                    "label": "OC_6-10",
                    "description": "",
                    "associatedNodeID": "",
                    "position": [-6.967010021209717, 7.6168212890625, 7.746155738830566],
                    "orientation": [-1.0, -0.0, -0.0, -0.0, -1.0, -0.0, 0.0, 0.0, 1.0],
                    "selected": true,
                    "locked": false,
                    "visibility": true,
                    "positionStatus": "defined"
                },
                {
                    "id": "119",
                    "label": "Cochlea_Internal-2",
                    "description": "",
                    "associatedNodeID": "",
                    "position": [-8.516044616699219, 8.216224670410156, 9.882769584655762],
                    "orientation": [-1.0, -0.0, -0.0, -0.0, -1.0, -0.0, 0.0, 0.0, 1.0],
                    "selected": true,
                    "locked": false,
                    "visibility": true,
                    "positionStatus": "defined"
                },
                {
                    "id": "120",
                    "label": "Cochlea_Internal-3",
                    "description": "",
                    "associatedNodeID": "",
                    "position": [-8.697272300720215, 8.336458206176758, 9.844944953918457],
                    "orientation": [-1.0, -0.0, -0.0, -0.0, -1.0, -0.0, 0.0, 0.0, 1.0],
                    "selected": true,
                    "locked": false,
                    "visibility": true,
                    "positionStatus": "defined"
                },
                {
                    "id": "121",
                    "label": "Cochlea_Internal-4",
                    "description": "",
                    "associatedNodeID": "",
                    "position": [-8.638644218444824, 8.19591236114502, 9.758280754089355],
                    "orientation": [-1.0, -0.0, -0.0, -0.0, -1.0, -0.0, 0.0, 0.0, 1.0],
                    "selected": true,
                    "locked": false,
                    "visibility": true,
                    "positionStatus": "defined"
                },
                {
                    "id": "122",
                    "label": "Cochlea_Internal-5Cochlea_Internal-6",
                    "description": "",
                    "associatedNodeID": "",
                    "position": [-8.411478042602539, 8.172049522399902, 9.781354904174805],
                    "orientation": [-1.0, -0.0, -0.0, -0.0, -1.0, -0.0, 0.0, 0.0, 1.0],
                    "selected": true,
                    "locked": false,
                    "visibility": true,
                    "positionStatus": "defined"
                },
                {
                    "id": "123",
                    "label": "Cochlea_Internal-7",
                    "description": "",
                    "associatedNodeID": "",
                    "position": [-8.225650787353516, 8.305749893188477, 9.772211074829102],
                    "orientation": [-1.0, -0.0, -0.0, -0.0, -1.0, -0.0, 0.0, 0.0, 1.0],
                    "selected": true,
                    "locked": false,
                    "visibility": true,
                    "positionStatus": "defined"
                },
                {
                    "id": "124",
                    "label": "Cochlea_Internal-8",
                    "description": "",
                    "associatedNodeID": "",
                    "position": [-8.142486572265625, 8.520633697509766, 9.777566909790039],
                    "orientation": [-1.0, -0.0, -0.0, -0.0, -1.0, -0.0, 0.0, 0.0, 1.0],
                    "selected": true,
                    "locked": false,
                    "visibility": true,
                    "positionStatus": "defined"
                },
                {
                    "id": "125",
                    "label": "Cochlea_Internal-9",
                    "description": "",
                    "associatedNodeID": "",
                    "position": [-8.179673194885254, 8.743094444274902, 9.713274955749512],
                    "orientation": [-1.0, -0.0, -0.0, -0.0, -1.0, -0.0, 0.0, 0.0, 1.0],
                    "selected": true,
                    "locked": false,
                    "visibility": true,
                    "positionStatus": "defined"
                },
                {
                    "id": "126",
                    "label": "Cochlea_Internal-10Cochlea_Internal-11",
                    "description": "",
                    "associatedNodeID": "",
                    "position": [-8.318206787109375, 8.917747497558594, 9.644762992858887],
                    "orientation": [-1.0, -0.0, -0.0, -0.0, -1.0, -0.0, 0.0, 0.0, 1.0],
                    "selected": true,
                    "locked": false,
                    "visibility": true,
                    "positionStatus": "defined"
                },
                {
                    "id": "127",
                    "label": "Cochlea_Internal-11",
                    "description": "",
                    "associatedNodeID": "",
                    "position": [-8.519050598144531, 8.992796897888184, 9.550252914428711],
                    "orientation": [-1.0, -0.0, -0.0, -0.0, -1.0, -0.0, 0.0, 0.0, 1.0],
                    "selected": true,
                    "locked": false,
                    "visibility": true,
                    "positionStatus": "defined"
                },
                {
                    "id": "128",
                    "label": "Cochlea_Internal-11",
                    "description": "",
                    "associatedNodeID": "",
                    "position": [-8.704048156738281, 8.954374313354492, 9.415255546569824],
                    "orientation": [-1.0, -0.0, -0.0, -0.0, -1.0, -0.0, 0.0, 0.0, 1.0],
                    "selected": true,
                    "locked": false,
                    "visibility": true,
                    "positionStatus": "defined"
                },
                {
                    "id": "129",
                    "label": "Cochlea_Internal-12",
                    "description": "",
                    "associatedNodeID": "",
                    "position": [-8.85945987701416, 8.862333297729492, 9.264521598815918],
                    "orientation": [-1.0, -0.0, -0.0, -0.0, -1.0, -0.0, 0.0, 0.0, 1.0],
                    "selected": true,
                    "locked": false,
                    "visibility": true,
                    "positionStatus": "defined"
                },
                {
                    "id": "130",
                    "label": "Cochlea_Internal-13",
                    "description": "",
                    "associatedNodeID": "",
                    "position": [-8.949620246887207, 8.687298774719238, 9.13679027557373],
                    "orientation": [-1.0, -0.0, -0.0, -0.0, -1.0, -0.0, 0.0, 0.0, 1.0],
                    "selected": true,
                    "locked": false,
                    "visibility": true,
                    "positionStatus": "defined"
                },
                {
                    "id": "131",
                    "label": "Cochlea_Internal-14",
                    "description": "",
                    "associatedNodeID": "",
                    "position": [-8.961812019348145, 8.473782539367676, 9.042967796325684],
                    "orientation": [-1.0, -0.0, -0.0, -0.0, -1.0, -0.0, 0.0, 0.0, 1.0],
                    "selected": true,
                    "locked": false,
                    "visibility": true,
                    "positionStatus": "defined"
                },
                {
                    "id": "132",
                    "label": "Cochlea_Internal-15",
                    "description": "",
                    "associatedNodeID": "",
                    "position": [-8.873099327087402, 8.264558792114258, 8.987728118896484],
                    "orientation": [-1.0, -0.0, -0.0, -0.0, -1.0, -0.0, 0.0, 0.0, 1.0],
                    "selected": true,
                    "locked": false,
                    "visibility": true,
                    "positionStatus": "defined"
                },
                {
                    "id": "133",
                    "label": "Cochlea_Internal-16",
                    "description": "",
                    "associatedNodeID": "",
                    "position": [-8.73515796661377, 8.079634666442871, 8.946305274963379],
                    "orientation": [-1.0, -0.0, -0.0, -0.0, -1.0, -0.0, 0.0, 0.0, 1.0],
                    "selected": true,
                    "locked": false,
                    "visibility": true,
                    "positionStatus": "defined"
                },
                {
                    "id": "134",
                    "label": "mergedMarkupsNode-134",
                    "description": "",
                    "associatedNodeID": "",
                    "position": [-8.533853530883789, 7.962330341339111, 8.960400581359863],
                    "orientation": [-1.0, -0.0, -0.0, -0.0, -1.0, -0.0, 0.0, 0.0, 1.0],
                    "selected": true,
                    "locked": false,
                    "visibility": true,
                    "positionStatus": "defined"
                },
                {
                    "id": "135",
                    "label": "Cochlea_Internal-17",
                    "description": "",
                    "associatedNodeID": "",
                    "position": [-8.303252220153809, 7.9310808181762695, 8.955241203308105],
                    "orientation": [-1.0, -0.0, -0.0, -0.0, -1.0, -0.0, 0.0, 0.0, 1.0],
                    "selected": true,
                    "locked": false,
                    "visibility": true,
                    "positionStatus": "defined"
                },
                {
                    "id": "136",
                    "label": "Cochlea_Internal-18",
                    "description": "",
                    "associatedNodeID": "",
                    "position": [-8.08604907989502, 7.96914005279541, 8.872459411621094],
                    "orientation": [-1.0, -0.0, -0.0, -0.0, -1.0, -0.0, 0.0, 0.0, 1.0],
                    "selected": true,
                    "locked": false,
                    "visibility": true,
                    "positionStatus": "defined"
                },
                {
                    "id": "137",
                    "label": "Cochlea_Internal-19",
                    "description": "",
                    "associatedNodeID": "",
                    "position": [-7.903565883636475, 8.032623291015625, 8.737797737121582],
                    "orientation": [-1.0, -0.0, -0.0, -0.0, -1.0, -0.0, 0.0, 0.0, 1.0],
                    "selected": true,
                    "locked": false,
                    "visibility": true,
                    "positionStatus": "defined"
                },
                {
                    "id": "138",
                    "label": "Anterior_Inside-1",
                    "description": "",
                    "associatedNodeID": "",
                    "position": [-5.412751197814941, 8.22338581085205, 9.375384330749512],
                    "orientation": [-1.0, -0.0, -0.0, -0.0, -1.0, -0.0, 0.0, 0.0, 1.0],
                    "selected": true,
                    "locked": false,
                    "visibility": true,
                    "positionStatus": "defined"
                },
                {
                    "id": "139",
                    "label": "Anterior_Inside-2",
                    "description": "",
                    "associatedNodeID": "",
                    "position": [-5.185098648071289, 8.254667282104492, 9.347885131835938],
                    "orientation": [-1.0, -0.0, -0.0, -0.0, -1.0, -0.0, 0.0, 0.0, 1.0],
                    "selected": true,
                    "locked": false,
                    "visibility": true,
                    "positionStatus": "defined"
                },
                {
                    "id": "140",
                    "label": "mergedMarkupsNode-140",
                    "description": "",
                    "associatedNodeID": "",
                    "position": [-4.9857306480407715, 8.340539932250977, 9.243403434753418],
                    "orientation": [-1.0, -0.0, -0.0, -0.0, -1.0, -0.0, 0.0, 0.0, 1.0],
                    "selected": true,
                    "locked": false,
                    "visibility": true,
                    "positionStatus": "defined"
                },
                {
                    "id": "141",
                    "label": "Anterior_Inside-3",
                    "description": "",
                    "associatedNodeID": "",
                    "position": [-4.81404972076416, 8.44622802734375, 9.111852645874023],
                    "orientation": [-1.0, -0.0, -0.0, -0.0, -1.0, -0.0, 0.0, 0.0, 1.0],
                    "selected": true,
                    "locked": false,
                    "visibility": true,
                    "positionStatus": "defined"
                },
                {
                    "id": "142",
                    "label": "mergedMarkupsNode-142",
                    "description": "",
                    "associatedNodeID": "",
                    "position": [-4.665678977966309, 8.564109802246094, 8.965293884277344],
                    "orientation": [-1.0, -0.0, -0.0, -0.0, -1.0, -0.0, 0.0, 0.0, 1.0],
                    "selected": true,
                    "locked": false,
                    "visibility": true,
                    "positionStatus": "defined"
                },
                {
                    "id": "143",
                    "label": "Anterior_Inside-4",
                    "description": "",
                    "associatedNodeID": "",
                    "position": [-4.570731163024902, 8.707810401916504, 8.797130584716797],
                    "orientation": [-1.0, -0.0, -0.0, -0.0, -1.0, -0.0, 0.0, 0.0, 1.0],
                    "selected": true,
                    "locked": false,
                    "visibility": true,
                    "positionStatus": "defined"
                },
                {
                    "id": "144",
                    "label": "Anterior_Inside-5",
                    "description": "",
                    "associatedNodeID": "",
                    "position": [-4.5372700691223145, 8.86981201171875, 8.621898651123047],
                    "orientation": [-1.0, -0.0, -0.0, -0.0, -1.0, -0.0, 0.0, 0.0, 1.0],
                    "selected": true,
                    "locked": false,
                    "visibility": true,
                    "positionStatus": "defined"
                },
                {
                    "id": "145",
                    "label": "mergedMarkupsNode-145",
                    "description": "",
                    "associatedNodeID": "",
                    "position": [-4.555551528930664, 9.03561019897461, 8.448700904846191],
                    "orientation": [-1.0, -0.0, -0.0, -0.0, -1.0, -0.0, 0.0, 0.0, 1.0],
                    "selected": true,
                    "locked": false,
                    "visibility": true,
                    "positionStatus": "defined"
                },
                {
                    "id": "146",
                    "label": "Anterior_Inside-6",
                    "description": "",
                    "associatedNodeID": "",
                    "position": [-4.617731094360352, 9.145811080932617, 8.24504566192627],
                    "orientation": [-1.0, -0.0, -0.0, -0.0, -1.0, -0.0, 0.0, 0.0, 1.0],
                    "selected": true,
                    "locked": false,
                    "visibility": true,
                    "positionStatus": "defined"
                },
                {
                    "id": "147",
                    "label": "mergedMarkupsNode-147",
                    "description": "",
                    "associatedNodeID": "",
                    "position": [-4.722662448883057, 9.20754337310791, 8.037567138671875],
                    "orientation": [-1.0, -0.0, -0.0, -0.0, -1.0, -0.0, 0.0, 0.0, 1.0],
                    "selected": true,
                    "locked": false,
                    "visibility": true,
                    "positionStatus": "defined"
                },
                {
                    "id": "148",
                    "label": "Anterior_Inside-7",
                    "description": "",
                    "associatedNodeID": "",
                    "position": [-4.892092227935791, 9.235530853271484, 7.869024276733398],
                    "orientation": [-1.0, -0.0, -0.0, -0.0, -1.0, -0.0, 0.0, 0.0, 1.0],
                    "selected": true,
                    "locked": false,
                    "visibility": true,
                    "positionStatus": "defined"
                },
                {
                    "id": "149",
                    "label": "Anterior_Inside-8",
                    "description": "",
                    "associatedNodeID": "",
                    "position": [-5.109249114990234, 9.235358238220215, 7.76912784576416],
                    "orientation": [-1.0, -0.0, -0.0, -0.0, -1.0, -0.0, 0.0, 0.0, 1.0],
                    "selected": true,
                    "locked": false,
                    "visibility": true,
                    "positionStatus": "defined"
                },
                {
                    "id": "150",
                    "label": "mergedMarkupsNode-150",
                    "description": "",
                    "associatedNodeID": "",
                    "position": [-5.344353199005127, 9.208744049072266, 7.724163055419922],
                    "orientation": [-1.0, -0.0, -0.0, -0.0, -1.0, -0.0, 0.0, 0.0, 1.0],
                    "selected": true,
                    "locked": false,
                    "visibility": true,
                    "positionStatus": "defined"
                },
                {
                    "id": "151",
                    "label": "Anterior_Inside-9",
                    "description": "",
                    "associatedNodeID": "",
                    "position": [-5.5777387619018555, 9.157249450683594, 7.717873573303223],
                    "orientation": [-1.0, -0.0, -0.0, -0.0, -1.0, -0.0, 0.0, 0.0, 1.0],
                    "selected": true,
                    "locked": false,
                    "visibility": true,
                    "positionStatus": "defined"
                },
                {
                    "id": "152",
                    "label": "mergedMarkupsNode-152",
                    "description": "",
                    "associatedNodeID": "",
                    "position": [-5.807436943054199, 9.089707374572754, 7.740319728851318],
                    "orientation": [-1.0, -0.0, -0.0, -0.0, -1.0, -0.0, 0.0, 0.0, 1.0],
                    "selected": true,
                    "locked": false,
                    "visibility": true,
                    "positionStatus": "defined"
                },
                {
                    "id": "153",
                    "label": "Anterior_Inside-10",
                    "description": "",
                    "associatedNodeID": "",
                    "position": [-6.029239177703857, 9.009288787841797, 7.789528846740723],
                    "orientation": [-1.0, -0.0, -0.0, -0.0, -1.0, -0.0, 0.0, 0.0, 1.0],
                    "selected": true,
                    "locked": false,
                    "visibility": true,
                    "positionStatus": "defined"
                },
                {
                    "id": "154",
                    "label": "mergedMarkupsNode-154",
                    "description": "",
                    "associatedNodeID": "",
                    "position": [-6.218231201171875, 8.899345397949219, 7.883665084838867],
                    "orientation": [-1.0, -0.0, -0.0, -0.0, -1.0, -0.0, 0.0, 0.0, 1.0],
                    "selected": true,
                    "locked": false,
                    "visibility": true,
                    "positionStatus": "defined"
                },
                {
                    "id": "155",
                    "label": "Anterior_Inside-12",
                    "description": "",
                    "associatedNodeID": "",
                    "position": [-6.358956336975098, 8.757636070251465, 8.018218040466309],
                    "orientation": [-1.0, -0.0, -0.0, -0.0, -1.0, -0.0, 0.0, 0.0, 1.0],
                    "selected": true,
                    "locked": false,
                    "visibility": true,
                    "positionStatus": "defined"
                },
                {
                    "id": "156",
                    "label": "mergedMarkupsNode-156",
                    "description": "",
                    "associatedNodeID": "",
                    "position": [-6.518000602722168, 8.621885299682617, 8.138442993164063],
                    "orientation": [-1.0, -0.0, -0.0, -0.0, -1.0, -0.0, 0.0, 0.0, 1.0],
                    "selected": true,
                    "locked": false,
                    "visibility": true,
                    "positionStatus": "defined"
                },
                {
                    "id": "157",
                    "label": "Anterior_Inside-13",
                    "description": "",
                    "associatedNodeID": "",
                    "position": [-6.63893461227417, 8.496626853942871, 8.300396919250488],
                    "orientation": [-1.0, -0.0, -0.0, -0.0, -1.0, -0.0, 0.0, 0.0, 1.0],
                    "selected": true,
                    "locked": false,
                    "visibility": true,
                    "positionStatus": "defined"
                },
                {
                    "id": "158",
                    "label": "Posterior_Inside-1",
                    "description": "",
                    "associatedNodeID": "",
                    "position": [-7.245575904846191, 7.32735013961792, 7.701521873474121],
                    "orientation": [-1.0, -0.0, -0.0, -0.0, -1.0, -0.0, 0.0, 0.0, 1.0],
                    "selected": true,
                    "locked": false,
                    "visibility": true,
                    "positionStatus": "defined"
                },
                {
                    "id": "159",
                    "label": "Posterior_Inside-2",
                    "description": "",
                    "associatedNodeID": "",
                    "position": [-7.16294527053833, 7.103057861328125, 7.620106220245361],
                    "orientation": [-1.0, -0.0, -0.0, -0.0, -1.0, -0.0, 0.0, 0.0, 1.0],
                    "selected": true,
                    "locked": false,
                    "visibility": true,
                    "positionStatus": "defined"
                },
                {
                    "id": "160",
                    "label": "Posterior_Inside-3",
                    "description": "",
                    "associatedNodeID": "",
                    "position": [-7.024614334106445, 6.970026016235352, 7.432502746582031],
                    "orientation": [-1.0, -0.0, -0.0, -0.0, -1.0, -0.0, 0.0, 0.0, 1.0],
                    "selected": true,
                    "locked": false,
                    "visibility": true,
                    "positionStatus": "defined"
                },
                {
                    "id": "161",
                    "label": "Posterior_Inside-4",
                    "description": "",
                    "associatedNodeID": "",
                    "position": [-6.849149703979492, 6.902004718780518, 7.241362571716309],
                    "orientation": [-1.0, -0.0, -0.0, -0.0, -1.0, -0.0, 0.0, 0.0, 1.0],
                    "selected": true,
                    "locked": false,
                    "visibility": true,
                    "positionStatus": "defined"
                },
                {
                    "id": "162",
                    "label": "mergedMarkupsNode-162",
                    "description": "",
                    "associatedNodeID": "",
                    "position": [-6.639474868774414, 6.8859543800354, 7.074821472167969],
                    "orientation": [-1.0, -0.0, -0.0, -0.0, -1.0, -0.0, 0.0, 0.0, 1.0],
                    "selected": true,
                    "locked": false,
                    "visibility": true,
                    "positionStatus": "defined"
                },
                {
                    "id": "163",
                    "label": "Posterior_Inside-5",
                    "description": "",
                    "associatedNodeID": "",
                    "position": [-6.424209117889404, 6.916445255279541, 6.91765022277832],
                    "orientation": [-1.0, -0.0, -0.0, -0.0, -1.0, -0.0, 0.0, 0.0, 1.0],
                    "selected": true,
                    "locked": false,
                    "visibility": true,
                    "positionStatus": "defined"
                },
                {
                    "id": "164",
                    "label": "Posterior_Inside-6",
                    "description": "",
                    "associatedNodeID": "",
                    "position": [-6.235318660736084, 7.037352085113525, 6.775448322296143],
                    "orientation": [-1.0, -0.0, -0.0, -0.0, -1.0, -0.0, 0.0, 0.0, 1.0],
                    "selected": true,
                    "locked": false,
                    "visibility": true,
                    "positionStatus": "defined"
                },
                {
                    "id": "165",
                    "label": "mergedMarkupsNode-165",
                    "description": "",
                    "associatedNodeID": "",
                    "position": [-6.049090385437012, 7.213513374328613, 6.699684143066406],
                    "orientation": [-1.0, -0.0, -0.0, -0.0, -1.0, -0.0, 0.0, 0.0, 1.0],
                    "selected": true,
                    "locked": false,
                    "visibility": true,
                    "positionStatus": "defined"
                },
                {
                    "id": "166",
                    "label": "Posterior_Inside-7",
                    "description": "",
                    "associatedNodeID": "",
                    "position": [-5.895991325378418, 7.430268287658691, 6.658661365509033],
                    "orientation": [-1.0, -0.0, -0.0, -0.0, -1.0, -0.0, 0.0, 0.0, 1.0],
                    "selected": true,
                    "locked": false,
                    "visibility": true,
                    "positionStatus": "defined"
                },
                {
                    "id": "167",
                    "label": "mergedMarkupsNode-167",
                    "description": "",
                    "associatedNodeID": "",
                    "position": [-5.7827067375183105, 7.671859264373779, 6.62926721572876],
                    "orientation": [-1.0, -0.0, -0.0, -0.0, -1.0, -0.0, 0.0, 0.0, 1.0],
                    "selected": true,
                    "locked": false,
                    "visibility": true,
                    "positionStatus": "defined"
                },
                {
                    "id": "168",
                    "label": "Posterior_Inside-8",
                    "description": "",
                    "associatedNodeID": "",
                    "position": [-5.749066352844238, 7.935844898223877, 6.644588470458984],
                    "orientation": [-1.0, -0.0, -0.0, -0.0, -1.0, -0.0, 0.0, 0.0, 1.0],
                    "selected": true,
                    "locked": false,
                    "visibility": true,
                    "positionStatus": "defined"
                },
                {
                    "id": "169",
                    "label": "Posterior_Inside-9",
                    "description": "",
                    "associatedNodeID": "",
                    "position": [-5.753448009490967, 8.193485260009766, 6.70920467376709],
                    "orientation": [-1.0, -0.0, -0.0, -0.0, -1.0, -0.0, 0.0, 0.0, 1.0],
                    "selected": true,
                    "locked": false,
                    "visibility": true,
                    "positionStatus": "defined"
                },
                {
                    "id": "170",
                    "label": "mergedMarkupsNode-170",
                    "description": "",
                    "associatedNodeID": "",
                    "position": [-5.798733711242676, 8.432116508483887, 6.820160865783691],
                    "orientation": [-1.0, -0.0, -0.0, -0.0, -1.0, -0.0, 0.0, 0.0, 1.0],
                    "selected": true,
                    "locked": false,
                    "visibility": true,
                    "positionStatus": "defined"
                },
                {
                    "id": "171",
                    "label": "Posterior_Inside-10",
                    "description": "",
                    "associatedNodeID": "",
                    "position": [-5.934845924377441, 8.618270874023438, 6.95623254776001],
                    "orientation": [-1.0, -0.0, -0.0, -0.0, -1.0, -0.0, 0.0, 0.0, 1.0],
                    "selected": true,
                    "locked": false,
                    "visibility": true,
                    "positionStatus": "defined"
                },
                {
                    "id": "172",
                    "label": "Posterior_Inside-11",
                    "description": "",
                    "associatedNodeID": "",
                    "position": [-6.091945648193359, 8.76596736907959, 7.113991737365723],
                    "orientation": [-1.0, -0.0, -0.0, -0.0, -1.0, -0.0, 0.0, 0.0, 1.0],
                    "selected": true,
                    "locked": false,
                    "visibility": true,
                    "positionStatus": "defined"
                },
                {
                    "id": "173",
                    "label": "mergedMarkupsNode-173",
                    "description": "",
                    "associatedNodeID": "",
                    "position": [-6.246337890625, 8.80024528503418, 7.327047348022461],
                    "orientation": [-1.0, -0.0, -0.0, -0.0, -1.0, -0.0, 0.0, 0.0, 1.0],
                    "selected": true,
                    "locked": false,
                    "visibility": true,
                    "positionStatus": "defined"
                },
                {
                    "id": "174",
                    "label": "Posterior_Inside-12",
                    "description": "",
                    "associatedNodeID": "",
                    "position": [-6.39163064956665, 8.674385070800781, 7.509962558746338],
                    "orientation": [-1.0, -0.0, -0.0, -0.0, -1.0, -0.0, 0.0, 0.0, 1.0],
                    "selected": true,
                    "locked": false,
                    "visibility": true,
                    "positionStatus": "defined"
                },
                {
                    "id": "175",
                    "label": "mergedMarkupsNode-175",
                    "description": "",
                    "associatedNodeID": "",
                    "position": [-6.551804065704346, 8.5283784866333, 7.6673736572265625],
                    "orientation": [-1.0, -0.0, -0.0, -0.0, -1.0, -0.0, 0.0, 0.0, 1.0],
                    "selected": true,
                    "locked": false,
                    "visibility": true,
                    "positionStatus": "defined"
                },
                {
                    "id": "176",
                    "label": "mergedMarkupsNode-176",
                    "description": "",
                    "associatedNodeID": "",
                    "position": [-6.7198028564453125, 8.358316421508789, 7.788377285003662],
                    "orientation": [-1.0, -0.0, -0.0, -0.0, -1.0, -0.0, 0.0, 0.0, 1.0],
                    "selected": true,
                    "locked": false,
                    "visibility": true,
                    "positionStatus": "defined"
                },
                {
                    "id": "177",
                    "label": "Posterior_Inside-13",
                    "description": "",
                    "associatedNodeID": "",
                    "position": [-6.888585567474365, 8.163156509399414, 7.858905792236328],
                    "orientation": [-1.0, -0.0, -0.0, -0.0, -1.0, -0.0, 0.0, 0.0, 1.0],
                    "selected": true,
                    "locked": false,
                    "visibility": true,
                    "positionStatus": "defined"
                },
                {
                    "id": "178",
                    "label": "OC_7-1",
                    "description": "",
                    "associatedNodeID": "",
                    "position": [-5.750621795654297, 7.284979343414307, 9.3939847946167],
                    "orientation": [-1.0, -0.0, -0.0, -0.0, -1.0, -0.0, 0.0, 0.0, 1.0],
                    "selected": true,
                    "locked": false,
                    "visibility": true,
                    "positionStatus": "defined"
                },
                {
                    "id": "179",
                    "label": "mergedMarkupsNode-179",
                    "description": "",
                    "associatedNodeID": "",
                    "position": [-5.635349273681641, 7.141857624053955, 9.364599227905273],
                    "orientation": [-1.0, -0.0, -0.0, -0.0, -1.0, -0.0, 0.0, 0.0, 1.0],
                    "selected": true,
                    "locked": false,
                    "visibility": true,
                    "positionStatus": "defined"
                },
                {
                    "id": "180",
                    "label": "Lateral_Inside-2",
                    "description": "",
                    "associatedNodeID": "",
                    "position": [-5.5949554443359375, 6.986844062805176, 9.2583646774292],
                    "orientation": [-1.0, -0.0, -0.0, -0.0, -1.0, -0.0, 0.0, 0.0, 1.0],
                    "selected": true,
                    "locked": false,
                    "visibility": true,
                    "positionStatus": "defined"
                },
                {
                    "id": "181",
                    "label": "mergedMarkupsNode-181",
                    "description": "",
                    "associatedNodeID": "",
                    "position": [-5.592029571533203, 6.828095436096191, 9.147768020629883],
                    "orientation": [-1.0, -0.0, -0.0, -0.0, -1.0, -0.0, 0.0, 0.0, 1.0],
                    "selected": true,
                    "locked": false,
                    "visibility": true,
                    "positionStatus": "defined"
                },
                {
                    "id": "182",
                    "label": "Lateral_Inside-2",
                    "description": "",
                    "associatedNodeID": "",
                    "position": [-5.5963006019592285, 6.674162864685059, 9.030561447143555],
                    "orientation": [-1.0, -0.0, -0.0, -0.0, -1.0, -0.0, 0.0, 0.0, 1.0],
                    "selected": true,
                    "locked": false,
                    "visibility": true,
                    "positionStatus": "defined"
                },
                {
                    "id": "183",
                    "label": "mergedMarkupsNode-183",
                    "description": "",
                    "associatedNodeID": "",
                    "position": [-5.615562438964844, 6.543167591094971, 8.892753601074219],
                    "orientation": [-1.0, -0.0, -0.0, -0.0, -1.0, -0.0, 0.0, 0.0, 1.0],
                    "selected": true,
                    "locked": false,
                    "visibility": true,
                    "positionStatus": "defined"
                },
                {
                    "id": "184",
                    "label": "mergedMarkupsNode-184",
                    "description": "",
                    "associatedNodeID": "",
                    "position": [-5.659959316253662, 6.459207057952881, 8.724189758300781],
                    "orientation": [-1.0, -0.0, -0.0, -0.0, -1.0, -0.0, 0.0, 0.0, 1.0],
                    "selected": true,
                    "locked": false,
                    "visibility": true,
                    "positionStatus": "defined"
                },
                {
                    "id": "185",
                    "label": "mergedMarkupsNode-185",
                    "description": "",
                    "associatedNodeID": "",
                    "position": [-5.713611125946045, 6.391308784484863, 8.551316261291504],
                    "orientation": [-1.0, -0.0, -0.0, -0.0, -1.0, -0.0, 0.0, 0.0, 1.0],
                    "selected": true,
                    "locked": false,
                    "visibility": true,
                    "positionStatus": "defined"
                },
                {
                    "id": "186",
                    "label": "Lateral_Inside-4",
                    "description": "",
                    "associatedNodeID": "",
                    "position": [-5.781280517578125, 6.356176376342773, 8.373669624328613],
                    "orientation": [-1.0, -0.0, -0.0, -0.0, -1.0, -0.0, 0.0, 0.0, 1.0],
                    "selected": true,
                    "locked": false,
                    "visibility": true,
                    "positionStatus": "defined"
                },
                {
                    "id": "187",
                    "label": "mergedMarkupsNode-187",
                    "description": "",
                    "associatedNodeID": "",
                    "position": [-5.863068103790283, 6.358673095703125, 8.198975563049316],
                    "orientation": [-1.0, -0.0, -0.0, -0.0, -1.0, -0.0, 0.0, 0.0, 1.0],
                    "selected": true,
                    "locked": false,
                    "visibility": true,
                    "positionStatus": "defined"
                },
                {
                    "id": "188",
                    "label": "mergedMarkupsNode-188",
                    "description": "",
                    "associatedNodeID": "",
                    "position": [-5.953762054443359, 6.3881988525390625, 8.03084945678711],
                    "orientation": [-1.0, -0.0, -0.0, -0.0, -1.0, -0.0, 0.0, 0.0, 1.0],
                    "selected": true,
                    "locked": false,
                    "visibility": true,
                    "positionStatus": "defined"
                },
                {
                    "id": "189",
                    "label": "Lateral_Inside-5",
                    "description": "",
                    "associatedNodeID": "",
                    "position": [-6.052210330963135, 6.447673320770264, 7.87506103515625],
                    "orientation": [-1.0, -0.0, -0.0, -0.0, -1.0, -0.0, 0.0, 0.0, 1.0],
                    "selected": true,
                    "locked": false,
                    "visibility": true,
                    "positionStatus": "defined"
                },
                {
                    "id": "190",
                    "label": "mergedMarkupsNode-190",
                    "description": "",
                    "associatedNodeID": "",
                    "position": [-6.1657562255859375, 6.551154613494873, 7.758233070373535],
                    "orientation": [-1.0, -0.0, -0.0, -0.0, -1.0, -0.0, 0.0, 0.0, 1.0],
                    "selected": true,
                    "locked": false,
                    "visibility": true,
                    "positionStatus": "defined"
                },
                {
                    "id": "191",
                    "label": "Lateral_Inside-6",
                    "description": "",
                    "associatedNodeID": "",
                    "position": [-6.2807936668396, 6.684921741485596, 7.6867780685424805],
                    "orientation": [-1.0, -0.0, -0.0, -0.0, -1.0, -0.0, 0.0, 0.0, 1.0],
                    "selected": true,
                    "locked": false,
                    "visibility": true,
                    "positionStatus": "defined"
                },
                {
                    "id": "192",
                    "label": "Lateral_Inside-7",
                    "description": "",
                    "associatedNodeID": "",
                    "position": [-6.394754886627197, 6.839118957519531, 7.661507606506348],
                    "orientation": [-1.0, -0.0, -0.0, -0.0, -1.0, -0.0, 0.0, 0.0, 1.0],
                    "selected": true,
                    "locked": false,
                    "visibility": true,
                    "positionStatus": "defined"
                },
                {
                    "id": "193",
                    "label": "mergedMarkupsNode-193",
                    "description": "",
                    "associatedNodeID": "",
                    "position": [-6.4958906173706055, 7.002191543579102, 7.686785697937012],
                    "orientation": [-1.0, -0.0, -0.0, -0.0, -1.0, -0.0, 0.0, 0.0, 1.0],
                    "selected": true,
                    "locked": false,
                    "visibility": true,
                    "positionStatus": "defined"
                },
                {
                    "id": "194",
                    "label": "mergedMarkupsNode-194",
                    "description": "",
                    "associatedNodeID": "",
                    "position": [-6.588607311248779, 7.16471004486084, 7.735542297363281],
                    "orientation": [-1.0, -0.0, -0.0, -0.0, -1.0, -0.0, 0.0, 0.0, 1.0],
                    "selected": true,
                    "locked": false,
                    "visibility": true,
                    "positionStatus": "defined"
                },
                {
                    "id": "195",
                    "label": "Lateral_Inside-8",
                    "description": "",
                    "associatedNodeID": "",
                    "position": [-6.671451568603516, 7.32535982131958, 7.805360794067383],
                    "orientation": [-1.0, -0.0, -0.0, -0.0, -1.0, -0.0, 0.0, 0.0, 1.0],
                    "selected": true,
                    "locked": false,
                    "visibility": true,
                    "positionStatus": "defined"
                },
                {
                    "id": "196",
                    "label": "mergedMarkupsNode-196",
                    "description": "",
                    "associatedNodeID": "",
                    "position": [-6.732847213745117, 7.476487159729004, 7.909206390380859],
                    "orientation": [-1.0, -0.0, -0.0, -0.0, -1.0, -0.0, 0.0, 0.0, 1.0],
                    "selected": true,
                    "locked": false,
                    "visibility": true,
                    "positionStatus": "defined"
                },
                {
                    "id": "197",
                    "label": "Lateral_Inside-9",
                    "description": "",
                    "associatedNodeID": "",
                    "position": [-6.763932704925537, 7.606626987457275, 8.04858684539795],
                    "orientation": [-1.0, -0.0, -0.0, -0.0, -1.0, -0.0, 0.0, 0.0, 1.0],
                    "selected": true,
                    "locked": false,
                    "visibility": true,
                    "positionStatus": "defined"
                }
            ],
            "measurements": [
                {
                    "name": "length",
                    "enabled": false,
                    "units": "mm",
                    "printFormat": "%-#4.4g%s"
                },
                {
                    "name": "curvature mean",
                    "enabled": false,
                    "printFormat": "%5.3f %s"
                },
                {
                    "name": "curvature max",
                    "enabled": false,
                    "printFormat": "%5.3f %s"
                },
                {
                    "name": "torsion mean",
                    "enabled": false,
                    "printFormat": "%5.3f %s"
                },
                {
                    "name": "torsion max",
                    "enabled": false,
                    "printFormat": "%5.3f %s"
                }
            ],
            "display": {
                "visibility": true,
                "opacity": 1.0,
                "color": [0.4, 1.0, 1.0],
                "selectedColor": [1.0, 0.0, 1.0],
                "activeColor": [0.4, 1.0, 0.0],
                "propertiesLabelVisibility": true,
                "pointLabelsVisibility": false,
                "textScale": 3.0,
                "glyphType": "Sphere3D",
                "glyphScale": 3.0,
                "glyphSize": 5.0,
                "useGlyphScale": true,
                "sliceProjection": false,
                "sliceProjectionUseFiducialColor": true,
                "sliceProjectionOutlinedBehindSlicePlane": false,
                "sliceProjectionColor": [1.0, 1.0, 1.0],
                "sliceProjectionOpacity": 0.6,
                "lineThickness": 0.2,
                "lineColorFadingStart": 1.0,
                "lineColorFadingEnd": 10.0,
                "lineColorFadingSaturation": 1.0,
                "lineColorFadingHueOffset": 0.0,
                "handlesInteractive": false,
                "translationHandleVisibility": true,
                "rotationHandleVisibility": true,
                "scaleHandleVisibility": true,
                "interactionHandleScale": 3.0,
                "snapMode": "toVisibleSurface"
            }
        }
    ]
}
