# Supplementary material for: Variation and disparity within the inner ear and trigeminus of the tenrecomorpha
Source: Commun Biol. 2025 Jul 23;8:1090. doi: 10.1038/s42003-025-08489-8 (PMC12284173; doi:10.1038/s42003-025-08489-8)
Supplement: Supplementary file 4 — Supplementary Data 2 [file 42003_2025_8489_MOESM4_ESM.csv]

Taxon	Family	Subfamily	Genus	Locomotion	Ecomorph	Habitat (Following Everson et. al)	Diet (complex)	Diet_Simple	Diet Citation	Specimen	Body_Mass_Grams	Citation	PCA_Numbers
Echinops_telfairi	Tenrecidae	Tenrecinae	Echinops	Scansorial	Scansorial	Arid	Insectivore	Insectivore	Eisenberg + Gould 1970	AMNH 170599	152.25	PanTHERIA	19
Geogale_aurita	Tenrecidae	Geogalinae	Geogale	Terrestrial	Terrestrial	Arid	Insectivore (termites)	Insectivore	Stephenson 1993	FMNH 173143	6.69	PanTHERIA	17
Hemicentetes_semispinosus	Tenrecidae	Tenrecinae	Hemicentetes	Terrestrial	Echolocating	Humid	Earthworm	Insectivore	Eisenberg + Gould 1970	AMNH 275201	134	PanTHERIA	20
Microgale_brevicaudata	Tenrecidae	Oryzorictinae	Microgale	Terrestrial	Terrestrial	Arid	Insectivore	Insectivore	Rasolobera et al 2022	AMNH 275743	8.99	PanTHERIA	9
Microgale_cowani	Tenrecidae	Oryzorictinae	Microgale	Terrestrial	Terrestrial	Humid	Insectivore	Insectivore	Soarimalala + Goodman 2003	AMNH 275000	12.27	PanTHERIA	2
Microgale_drouhardi	Tenrecidae	Oryzorictinae	Microgale	Terrestrial	Terrestrial	Humid	Insectivore	Insectivore	Soarimalala + Goodman 2003	AMNH 275088	10.5	PanTHERIA	8
Microgale_fotsifotsy	Tenrecidae	Oryzorictinae	Microgale	Terrestrial	Terrestrial	Humid	Insectivore	Insectivore	Soarimalala + Goodman 2003	AMNH 275281	7.7	PanTHERIA	6
Microgale_gymnorhyncha	Tenrecidae	Oryzorictinae	Microgale	Semifossorial	Semifossorial	Humid	Insectivore	Insectivore	Soarimalala + Goodman 2003	AMNH 275136	18.2	PanTHERIA	4
Microgale_jobihely	Tenrecidae	Oryzorictinae	Microgale	Terrestrial	Terrestrial	Humid	Insectivore	Insectivore	Razafindratsima et al 2018	AMNH 274987	9	Goodman et al 2006	1
Microgale_longicaudata	Tenrecidae	Oryzorictinae	Microgale	Arboreal	Arboreal	Humid	Insectivore	Insectivore	Soarimalala + Goodman 2003	AMNH 275145	8.08	PanTHERIA	12
Microgale_mergulus	Tenrecidae	Oryzorictinae	Microgale	Semiaquatic	Semiaquatic	Humid	Aquatic Insects + Anurans	Insectivore	Eisenberg + Gould 1970	AMNH 100689	76.86	PanTHERIA	11
Microgale_parvula	Tenrecidae	Oryzorictinae	Microgale	Terrestrial	Terrestrial	Humid	Insectivore	Insectivore	Dammhahn et al 2013	AMNH 275364	3.53	PanTHERIA	10
Microgale_soricoides	Tenrecidae	Oryzorictinae	Microgale	Terrestrial	Terrestrial	Humid	Insects + Vertebrates	Insects + Vertebrates	Soarimalala + Goodman 2003	AMNH 275297	18.7	PanTHERIA	5
Microgale_taiva	Tenrecidae	Oryzorictinae	Microgale	Terrestrial	Terrestrial	Humid	Insectivore	Insectivore	Soarimalala + Goodman 2003	AMNH 275298	12.4	PanTHERIA	7
Microgale_thomasi	Tenrecidae	Oryzorictinae	Microgale	Terrestrial	Terrestrial	Humid	Insects + Vertebrates	Insects + Vertebrates	Soarimalala + Goodman 2003	AMNH 275357	22.9	PanTHERIA	3
Micropotamogale_lamottei	Potamogalidae	Potamogalinae	Micropotamagale	Semiaquatic	Semiaquatic	Humid	Crabs, Fish	Insects + Vertebrates	Vogel,1983	FMNH 162893	69.59	PanTHERIA	22
Micropotamogale_ruwenzorii	Potamogalidae	Potamogalinae	Micropotamagale	Semiaquatic	Semiaquatic	Humid	Crabs, Fish	Insects + Vertebrates	Vogel,1983	FMNH 207665	109.13	PanTHERIA	23
Nesogale_dobsoni	Tenrecidae	Oryzorictinae	Nesogale	Terrestrial	Terrestrial	Humid	Insects + Vertebrates	Insects + Vertebrates	Eisenberg + Gould 1970	AMNH 275209	36.66	PanTHERIA	14
Nesogale_talazaci	Tenrecidae	Oryzorictinae	Nesogale	Scansorial	Scansorial	Humid	Insects + Vertebrates	Insects + Vertebrates	Eisenberg + Gould 1970	AMNH 207003	43.07	PanTHERIA	13
Oryzorictes_hova	Tenrecidae	Oryzorictinae	Oryzorictes	Semifossorial	Semifossorial	Humid	Insectivore	Insectivore	Eisenberg + Gould 1970	AMNH 275191	35.74	PanTHERIA	16
Oryzorictes_tetradactylus	Tenrecidae	Oryzorictinae	Oryzorictes	Semifossorial	Semifossorial	Humid	Insectivore	Insectivore	Eisenberg + Gould 1970	AMNH 31243	35.99	PanTHERIA	15
Potamogale_velox	Potamogalidae	Potamogalinae	Potamagale	Semiaquatic	Semiaquatic	Humid	Crabs, Fish	Insects + Vertebrates	Dubost 1965	AMNH 5334	670.99	PanTHERIA	24
Setifer_setosus	Tenrecidae	Tenrecinae	Setifer	Terrestrial	Terrestrial	Eurytopic	Omnivore	Omnivore	Eisenberg + Gould 1970	AMNH 170536	263.22	PanTHERIA	18
Tenrec_ecaudatus	Tenrecidae	Tenrecinae	Tenrec	Terrestrial	Terrestrial	Eurytopic	Omnivore	Omnivore	Eisenberg + Gould 1970	AMNH 170523	887.59	PanTHERIA	21
