# Supplementary material for: Variation and disparity within the inner ear and trigeminus of the tenrecomorpha
Source: Commun Biol. 2025 Jul 23;8:1090. doi: 10.1038/s42003-025-08489-8 (PMC12284173; doi:10.1038/s42003-025-08489-8)
Supplement: Supplementary file 5 — Supplementary Data 3 [file 42003_2025_8489_MOESM5_ESM.csv]

Taxon	Foramen Magnum cm2	Infraorbital L cm2	Infraorbital R cm2	Trigeminal Cross section_L	Trigeminal Cross section_R	L Fill Ratio (Trig/IOF)	R Fill Ratio (Trig/IOF)	Avg Fill Ratio	Avg IF	Avg Trig	Centroid Size	Body Mass (g) -PanTHERIA
Hemicentetes_semispinosus	0.3006	0.01705	0.01602	0.0063834	0.006307	0.374392962	0.393695381	0.384044171	0.016535	0.0063452	56.43072	134
Microgale_brevicaudata	0.1539	0.004501	0.004816	0.002359	0.00245	0.524105754	0.50872093	0.516413342	0.0046585	0.0024045	27.49868	8.99
Microgale_drouhardi	0.1255	0.004679	0.00446	0.002449	0.002565	0.523402436	0.575112108	0.549257272	0.0045695	0.002507	25.37343	10.5
Microgale_longicaudata	0.1263	0.003572	0.002559	0.0021395	0.0016251	0.598964166	0.635052755	0.61700846	0.0030655	0.0018823	25.38955	8.08
Microgale_parvula	0.06984	0.002089	0.002163	0.001096	0.001136	0.524652944	0.525196486	0.524924715	0.002126	0.001116	17.62254	3.53
Microgale_taiva	0.1607	0.004789	0.004496	0.001948	0.00189496	0.406765504	0.421476868	0.414121186	0.0046425	0.00192148	26.47725	12.4
Nesogale_dobsoni	0.1762	0.01181	0.01159	0.006422	0.0072	0.543776461	0.621225194	0.582500827	0.0117	0.006811	38.58098	36.66
Tenrec_ecaudatus	0.5677	0.05302	0.04549	0.03566	0.02924	0.672576386	0.642778633	0.657677509	0.049255	0.03245	81.96198	887.59
Microgale_mergulus	0.3007	0.03262	0.0307	0.01744	0.01765	0.534641324	0.574918567	0.554779946	0.03166	0.017545	40.43389	76.86
